# Supplementary material for: Human cytomegalovirus (CMV) dysregulates neurodevelopmental pathways in cerebral organoids
Source: Commun Biol. 2024 Mar 19;7:340. doi: 10.1038/s42003-024-05923-1 (PMC10951402; doi:10.1038/s42003-024-05923-1)
Supplement: Supplementary file 3 — Supplementary Data 1 [file 42003_2024_5923_MOESM3_ESM.xlsx]

## Sheet: Merlin_fdr_sig
Supplementary Data 1. Related to Figure 2, 3, 5. Differentially expressed genes in CMV-infected cerebral organoids relative to mock
Ensembl	Symbol	Entrez	logFC	logCPM	PValue	FDR	gene_biotype
ENSG00000179855	GIPC3	126326	5.03557	2.68286	3.92134e-09	4.69522e-05	protein_coding
ENSG00000168453	HR	55806	3.00453	1.81987	4.54149e-09	4.69522e-05	protein_coding		Legend
ENSG00000263426	RN7SL471P	NA	5.91296	5.08174	1.00686e-08	6.11321e-05	misc_RNA		logFC	log fold-change
ENSG00000100285	NEFH	4744	2.359	3.06636	1.31685e-08	6.11321e-05	protein_coding		logCPM	log counts per million
ENSG00000169291	SHE	126669	2.9955	2.36863	1.59344e-08	6.11321e-05	protein_coding		FDR	false discovery rate
ENSG00000268089	GABRQ	55879	1.69836	4.39138	1.77392e-08	6.11321e-05	protein_coding
ENSG00000167130	DOLPP1	57171	0.903988	5.02657	2.76955e-08	8.18087e-05	protein_coding
ENSG00000164045	CDC25A	993	1.23874	4.60467	4.35179e-08	0.000107693	protein_coding
ENSG00000220875	H3C9P	NA	3.8924	0.434131	4.68753e-08	0.000107693	processed_pseudogene
ENSG00000076706	MCAM	4162	1.60598	5.28121	8.35873e-08	0.000153154	protein_coding
ENSG00000131979	GCH1	2643	2.49786	2.85278	8.63883e-08	0.000153154	protein_coding
ENSG00000108829	LRRC59	55379	0.876055	7.2782	9.39018e-08	0.000153154	protein_coding
ENSG00000108813	DLX4	1748	3.83241	-0.319396	1.02206e-07	0.000153154	protein_coding
ENSG00000167034	NKX3-1	4824	2.93944	0.378003	1.07784e-07	0.000153154	protein_coding
ENSG00000128965	CHAC1	79094	1.51031	4.05165	1.11104e-07	0.000153154	protein_coding
ENSG00000180448	ARHGAP45	23526	2.24854	2.32651	1.35873e-07	0.000175591	protein_coding
ENSG00000162444	RBP7	116362	4.01862	1.40799	1.75108e-07	0.00019925	protein_coding
ENSG00000136404	TM6SF1	53346	3.49895	-0.184956	2.04401e-07	0.00019925	protein_coding
ENSG00000227051	C14orf132	56967	-0.663942	8.13198	2.06338e-07	0.00019925	protein_coding
ENSG00000103257	SLC7A5	8140	0.896149	7.76673	2.12991e-07	0.00019925	protein_coding
ENSG00000261889	NA	NA	3.74402	0.0317409	2.13044e-07	0.00019925	lncRNA
ENSG00000185697	MYBL1	4603	1.49535	3.53882	2.16197e-07	0.00019925	protein_coding
ENSG00000113430	IRX4	50805	3.09079	0.879378	2.21635e-07	0.00019925	protein_coding
ENSG00000081087	OSTM1	28962	0.644929	6.22269	2.34938e-07	0.000200018	protein_coding
ENSG00000163162	RNF149	284996	1.07269	5.21438	2.41836e-07	0.000200018	protein_coding
ENSG00000086619	ERO1B	56605	0.899932	4.81794	2.69215e-07	0.000207751	protein_coding
ENSG00000104825	NFKBIB	4793	1.22071	3.73386	2.71281e-07	0.000207751	protein_coding
ENSG00000140157	NIPA2	81614	0.602944	6.00971	2.9298e-07	0.000216355	protein_coding
ENSG00000149428	HYOU1	10525	0.677322	7.97512	3.23431e-07	0.000228093	protein_coding
ENSG00000141452	RMC1	29919	0.801165	4.61663	3.30938e-07	0.000228093	protein_coding
ENSG00000065911	MTHFD2	10797	1.05976	6.34973	3.46945e-07	0.000231412	protein_coding
ENSG00000062524	LTK	4058	3.83348	0.320143	3.80874e-07	0.000242517	protein_coding
ENSG00000236654	NA	NA	-0.688576	6.4195	3.87052e-07	0.000242517	processed_pseudogene
ENSG00000137310	TCF19	6941	1.7682	3.96658	4.28477e-07	0.000260577	protein_coding
ENSG00000214336	FOXI3	344167	1.83445	0.85818	4.45933e-07	0.000263445	protein_coding
ENSG00000145050	MANF	7873	1.00152	5.4493	5.50355e-07	0.000316103	protein_coding
ENSG00000122952	ZWINT	11130	1.48995	3.99019	6.05713e-07	0.000338495	protein_coding
ENSG00000115718	PROC	5624	2.73533	0.0199166	6.3616e-07	0.000346155	protein_coding
ENSG00000102468	HTR2A	3356	-1.08031	3.05204	6.76296e-07	0.000347203	protein_coding
ENSG00000180336	MEIOC	284071	3.02243	2.60516	6.79291e-07	0.000347203	protein_coding
ENSG00000214944	ARHGEF28	64283	1.18467	2.83242	6.88462e-07	0.000347203	protein_coding
ENSG00000177663	IL17RA	23765	1.10784	4.43139	7.16533e-07	0.000352756	protein_coding
ENSG00000100290	BIK	638	3.65411	-0.287694	7.81607e-07	0.00036921	protein_coding
ENSG00000069482	GAL	51083	4.68011	2.00108	7.85666e-07	0.00036921	protein_coding
ENSG00000196182	STK40	83931	0.573254	6.38285	8.16068e-07	0.00037141	protein_coding
ENSG00000095752	IL11	3589	3.36494	2.34255	8.26273e-07	0.00037141	protein_coding
ENSG00000102580	DNAJC3	5611	0.879085	7.20839	8.76229e-07	0.000385485	protein_coding
ENSG00000158246	TENT5B	115572	2.47808	1.84675	1.06968e-06	0.000455692	protein_coding
ENSG00000106636	YKT6	10652	0.477377	6.95338	1.09439e-06	0.000455692	protein_coding
ENSG00000141682	PMAIP1	5366	1.128	3.76198	1.10193e-06	0.000455692	protein_coding
ENSG00000154146	NRGN	4900	2.81622	2.86493	1.15233e-06	0.000461661	protein_coding
ENSG00000163812	ZDHHC3	51304	0.632529	6.23107	1.17996e-06	0.000461661	protein_coding
ENSG00000114850	SSR3	6747	0.628894	7.37463	1.18335e-06	0.000461661	protein_coding
ENSG00000169744	LDB2	9079	-0.993188	5.64332	1.21282e-06	0.000464396	protein_coding
ENSG00000128165	ADM2	79924	1.87019	4.12464	1.27486e-06	0.000479276	protein_coding
ENSG00000084073	ZMPSTE24	10269	0.534552	5.86692	1.30054e-06	0.000480201	protein_coding
ENSG00000125878	TCF15	6939	3.2919	0.0203288	1.34882e-06	0.000485563	protein_coding
ENSG00000178718	RPP25	54913	0.925598	3.93946	1.37975e-06	0.000485563	protein_coding
ENSG00000106635	BCL7B	9275	0.664709	4.89187	1.39427e-06	0.000485563	protein_coding
ENSG00000147526	TACC1	6867	0.667312	6.25209	1.409e-06	0.000485563	protein_coding
ENSG00000112276	BVES	11149	1.16865	4.02894	1.47394e-06	0.000499618	protein_coding
ENSG00000006016	CRLF1	9244	2.92426	3.24403	1.64085e-06	0.00053291	protein_coding
ENSG00000090520	DNAJB11	51726	0.737695	4.97357	1.64178e-06	0.00053291	protein_coding
ENSG00000054967	RELT	84957	0.945199	3.46598	1.64948e-06	0.00053291	protein_coding
ENSG00000204525	HLA-C	3107	1.44805	5.55398	1.70199e-06	0.000541417	protein_coding
ENSG00000035141	FAM136A	84908	0.547257	5.0768	1.8066e-06	0.000565986	protein_coding
ENSG00000131504	DIAPH1	1729	0.672026	6.4312	1.84107e-06	0.000568175	protein_coding
ENSG00000108671	PSMD11	5717	0.421191	7.45231	1.90877e-06	0.000573154	protein_coding
ENSG00000152804	HHEX	3087	4.17678	0.0834229	1.91264e-06	0.000573154	protein_coding
ENSG00000139269	INHBE	83729	2.32213	2.57724	2.021e-06	0.000596974	protein_coding
ENSG00000183010	PYCR1	5831	0.810469	5.39784	2.10228e-06	0.000608586	protein_coding
ENSG00000134986	NREP	9315	-0.683058	9.67655	2.11918e-06	0.000608586	protein_coding
ENSG00000111252	SH2B3	10019	0.725063	4.38671	2.1858e-06	0.00061912	protein_coding
ENSG00000196352	CD55	1604	2.33792	5.28654	2.37225e-06	0.000662852	protein_coding
ENSG00000121900	TMEM54	113452	2.30562	2.28519	2.42231e-06	0.000667814	protein_coding
ENSG00000178919	FOXE1	2304	2.87193	-0.855042	2.49279e-06	0.000678202	protein_coding
ENSG00000254858	MPV17L2	84769	1.13027	3.31574	2.54802e-06	0.000678904	protein_coding
ENSG00000159556	ISL2	64843	3.63623	0.479667	2.56103e-06	0.000678904	protein_coding
ENSG00000130766	SESN2	83667	0.63919	5.51987	2.65712e-06	0.00069546	protein_coding
ENSG00000119523	ALG2	85365	0.631714	5.26848	2.76719e-06	0.000715215	protein_coding
ENSG00000143549	TPM3	7170	0.616951	7.47154	3.07878e-06	0.00078473	protein_coding
ENSG00000265972	TXNIP	10628	-0.967483	8.46089	3.12241e-06	0.00078473	protein_coding
ENSG00000123685	BATF3	55509	2.18585	0.181781	3.15e-06	0.00078473	protein_coding
ENSG00000184058	TBX1	6899	2.58608	-0.060088	3.30587e-06	0.000807295	protein_coding
ENSG00000124226	RNF114	55905	0.476829	5.75641	3.32852e-06	0.000807295	protein_coding
ENSG00000215644	GCGR	2642	4.34233	-0.659313	3.38816e-06	0.000807295	protein_coding
ENSG00000095380	NANS	54187	0.787014	4.45052	3.42193e-06	0.000807295	protein_coding
ENSG00000140511	HAPLN3	145864	1.83172	1.66122	3.44281e-06	0.000807295	protein_coding
ENSG00000005249	PRKAR2B	5577	-0.686285	7.45254	3.47484e-06	0.000807295	protein_coding
ENSG00000101265	RASSF2	9770	-0.526317	6.175	3.62461e-06	0.000823012	protein_coding
ENSG00000116954	RRAGC	64121	0.637755	4.63552	3.66143e-06	0.000823012	protein_coding
ENSG00000110660	SLC35F2	54733	1.78513	3.73792	3.6619e-06	0.000823012	protein_coding
ENSG00000120705	ETF1	2107	0.679353	6.84668	3.82784e-06	0.000839847	protein_coding
ENSG00000167552	TUBA1A	7846	-0.920809	11.9736	3.85012e-06	0.000839847	protein_coding
ENSG00000110619	CARS1	833	0.552055	5.94645	3.85866e-06	0.000839847	protein_coding
ENSG00000105204	DYRK1B	9149	-0.551626	5.00609	3.91527e-06	0.00084197	protein_coding
ENSG00000101336	HCK	3055	3.50642	0.643314	3.94985e-06	0.00084197	protein_coding
ENSG00000163239	TDRD10	126668	2.81616	-0.9807	4.16787e-06	0.000879379	protein_coding
ENSG00000203995	ZYG11A	440590	1.76356	1.56343	4.2678e-06	0.000888193	protein_coding
ENSG00000197498	RPF2	84154	0.700224	4.98574	4.30986e-06	0.000888193	protein_coding
ENSG00000110048	OSBP	5007	0.541075	7.17851	4.37404e-06	0.000888193	protein_coding
ENSG00000100219	XBP1	7494	0.74389	6.2133	4.39593e-06	0.000888193	protein_coding
ENSG00000121207	LRAT	9227	1.23976	3.09821	4.42443e-06	0.000888193	protein_coding
ENSG00000183873	SCN5A	6331	1.61085	3.57562	4.47174e-06	0.000889058	protein_coding
ENSG00000143751	SDE2	163859	0.555477	6.01256	4.60975e-06	0.00090493	protein_coding
ENSG00000233966	UBE2SP1	NA	1.02566	4.69995	4.6391e-06	0.00090493	processed_pseudogene
ENSG00000139324	TMTC3	160418	0.483401	6.07311	4.73696e-06	0.000905985	protein_coding
ENSG00000115415	STAT1	6772	0.791069	6.43028	4.74453e-06	0.000905985	protein_coding
ENSG00000142319	SLC6A3	6531	4.07348	0.769444	4.77595e-06	0.000905985	protein_coding
ENSG00000119812	FAM98A	25940	0.575563	6.12715	4.82516e-06	0.000906999	protein_coding
ENSG00000106852	LHX6	26468	2.38303	1.56797	5.18774e-06	0.000966368	protein_coding
ENSG00000144730	IL17RD	54756	-0.623675	7.49059	5.25544e-06	0.000970239	protein_coding
ENSG00000107187	LHX3	8022	4.42092	-0.424239	5.31087e-06	0.000971795	protein_coding
ENSG00000185803	SLC52A2	79581	0.635187	3.88771	5.35929e-06	0.000972053	protein_coding
ENSG00000180667	YOD1	55432	0.436697	6.14797	5.4668e-06	0.000982931	protein_coding
ENSG00000162551	ALPL	249	1.01651	4.0015	5.54962e-06	0.00098922	protein_coding
ENSG00000163421	PROK2	60675	2.87755	0.523003	5.7496e-06	0.00101611	protein_coding
ENSG00000167797	CDK2AP2	10263	0.94915	4.40716	5.88543e-06	0.00102839	protein_coding
ENSG00000169403	PTAFR	5724	2.00925	-0.232462	5.95437e-06	0.00102839	protein_coding
ENSG00000164823	OSGIN2	734	0.637241	5.46972	5.96829e-06	0.00102839	protein_coding
ENSG00000116329	OPRD1	4985	2.27917	2.12047	6.14693e-06	0.00103346	protein_coding
ENSG00000173868	PHOSPHO1	162466	5.20699	0.715771	6.23223e-06	0.00103346	protein_coding
ENSG00000166908	PIP4K2C	79837	0.767374	5.31485	6.24459e-06	0.00103346	protein_coding
ENSG00000251369	ZNF550	162972	0.558137	4.98591	6.24719e-06	0.00103346	protein_coding
ENSG00000101412	E2F1	1869	1.75843	4.03756	6.29244e-06	0.00103346	protein_coding
ENSG00000139514	SLC7A1	6541	0.839613	7.66644	6.33904e-06	0.00103346	protein_coding
ENSG00000147256	ARHGAP36	158763	3.68475	0.66646	6.3476e-06	0.00103346	protein_coding
ENSG00000006451	RALA	5898	0.371478	6.75618	6.39867e-06	0.00103364	protein_coding
ENSG00000117899	MESD	23184	0.594019	5.39809	6.51929e-06	0.00103872	protein_coding
ENSG00000100311	PDGFB	5155	0.825403	3.3158	6.56585e-06	0.00103872	protein_coding
ENSG00000162722	TRIM58	25893	2.30698	2.39915	6.58087e-06	0.00103872	protein_coding
ENSG00000101109	STK4	6789	0.432538	6.49011	6.77838e-06	0.001058	protein_coding
ENSG00000287887	NA	NA	2.0074	-0.299778	6.80534e-06	0.001058	lncRNA
ENSG00000170558	CDH2	1000	-0.634965	8.52646	6.91323e-06	0.00106675	protein_coding
ENSG00000144736	SHQ1	55164	0.660497	4.27289	6.97633e-06	0.00106851	protein_coding
ENSG00000116096	SPR	6697	1.92025	1.5076	7.12368e-06	0.00107865	protein_coding
ENSG00000131370	SH3BP5	9467	-0.54282	6.5091	7.18688e-06	0.00107865	protein_coding
ENSG00000134375	TIMM17A	10440	0.59114	5.01955	7.20197e-06	0.00107865	protein_coding
ENSG00000137285	TUBB2B	347733	-0.753871	8.86237	7.29213e-06	0.00107865	protein_coding
ENSG00000114767	RRP9	9136	0.645694	4.03399	7.30336e-06	0.00107865	protein_coding
ENSG00000130204	TOMM40	10452	0.472957	5.09813	7.54627e-06	0.00110467	protein_coding
ENSG00000162772	ATF3	467	1.10735	5.509	7.58633e-06	0.00110467	protein_coding
ENSG00000197976	AKAP17A	8227	0.469623	5.60247	7.7163e-06	0.00110471	protein_coding
ENSG00000105173	CCNE1	898	1.41757	2.74447	7.79755e-06	0.00110471	protein_coding
ENSG00000171126	KCNG3	170850	2.9234	1.29383	7.85103e-06	0.00110471	protein_coding
ENSG00000072110	ACTN1	87	0.708723	6.32888	7.89723e-06	0.00110471	protein_coding
ENSG00000128590	DNAJB9	4189	0.545165	6.01049	8.08496e-06	0.00110471	protein_coding
ENSG00000167900	TK1	7083	2.03814	2.69449	8.12038e-06	0.00110471	protein_coding
ENSG00000180815	MAP3K15	389840	1.42328	2.64753	8.14785e-06	0.00110471	protein_coding
ENSG00000150593	PDCD4	27250	-0.617582	6.12422	8.16557e-06	0.00110471	protein_coding
ENSG00000185633	NDUFA4L2	56901	-0.789878	4.17005	8.19984e-06	0.00110471	protein_coding
ENSG00000146410	MTFR2	113115	1.97861	1.14622	8.28873e-06	0.00110471	protein_coding
ENSG00000213918	DNASE1	1773	-0.453322	5.23873	8.32731e-06	0.00110471	protein_coding
ENSG00000178381	ZFAND2A	90637	0.712109	3.89255	8.33169e-06	0.00110471	protein_coding
ENSG00000131871	SELENOS	55829	0.504619	4.69855	8.37581e-06	0.00110471	protein_coding
ENSG00000206527	HACD2	201562	0.421154	6.0218	8.37915e-06	0.00110471	protein_coding
ENSG00000165632	TAF3	83860	0.536893	5.22359	8.38803e-06	0.00110471	protein_coding
ENSG00000139874	SSTR1	6751	-0.938578	3.70734	8.45671e-06	0.00110671	protein_coding
ENSG00000149212	SESN3	143686	-0.673388	8.84971	8.60048e-06	0.00111844	protein_coding
ENSG00000075388	FGF4	2249	4.64458	-0.0743826	8.7399e-06	0.00112541	protein_coding
ENSG00000116990	MYCL	4610	-0.599451	4.40835	8.7629e-06	0.00112541	protein_coding
ENSG00000176890	TYMS	7298	1.19609	5.54057	8.85002e-06	0.00112834	protein_coding
ENSG00000198053	SIRPA	140885	0.822115	5.42386	8.8949e-06	0.00112834	protein_coding
ENSG00000128708	HAT1	8520	0.603439	4.97873	8.99146e-06	0.00113364	protein_coding
ENSG00000116106	EPHA4	2043	-0.629333	6.90329	9.05373e-06	0.00113457	protein_coding
ENSG00000134684	YARS1	8565	0.587603	6.91567	9.16828e-06	0.001142	protein_coding
ENSG00000176018	LYSMD3	116068	0.496443	5.88278	9.29821e-06	0.00114591	protein_coding
ENSG00000070010	UFD1	7353	0.512205	5.16374	9.31049e-06	0.00114591	protein_coding
ENSG00000244242	IFITM10	402778	0.912419	2.83737	9.41086e-06	0.00115141	protein_coding
ENSG00000167065	DUSP18	150290	-0.561402	4.75614	9.63991e-06	0.0011725	protein_coding
ENSG00000007314	SCN4A	6329	1.61124	0.541473	9.70515e-06	0.00117353	protein_coding
ENSG00000177839	PCDHB9	56127	-0.663956	4.54914	9.90178e-06	0.00118386	protein_coding
ENSG00000104848	KCNA7	3743	4.15446	-1.21928	9.95403e-06	0.00118386	protein_coding
ENSG00000027075	PRKCH	5583	2.24089	0.77783	1.00272e-05	0.00118386	protein_coding
ENSG00000126259	KIRREL2	84063	1.02703	2.60725	1.00446e-05	0.00118386	protein_coding
ENSG00000187535	IFT140	9742	-0.617006	5.78405	1.00768e-05	0.00118386	protein_coding
ENSG00000172216	CEBPB	1051	0.781541	4.20015	1.02363e-05	0.0011958	protein_coding
ENSG00000136802	LRRC8A	56262	0.464955	6.40007	1.03391e-05	0.00120102	protein_coding
ENSG00000137267	TUBB2A	7280	-0.735288	7.53424	1.04787e-05	0.00120928	protein_coding
ENSG00000163041	H3-3A	3020	-0.515147	5.62361	1.05271e-05	0.00120928	protein_coding
ENSG00000183955	KMT5A	387893	0.618579	4.53901	1.08393e-05	0.00123439	protein_coding
ENSG00000063515	GSC2	2928	3.29069	0.569219	1.08652e-05	0.00123439	protein_coding
ENSG00000105063	PPP6R1	22870	0.412988	6.37112	1.09296e-05	0.00123493	protein_coding
ENSG00000152242	C18orf25	147339	0.383132	6.43899	1.10076e-05	0.00123698	protein_coding
ENSG00000103021	CCDC113	29070	-0.411474	5.44194	1.11032e-05	0.00124098	protein_coding
ENSG00000069812	HES2	54626	2.55608	1.71762	1.12083e-05	0.00124599	protein_coding
ENSG00000169902	TPST1	8460	0.477202	5.08304	1.14581e-05	0.00126634	protein_coding
ENSG00000118257	NRP2	8828	-0.93493	7.18752	1.15139e-05	0.00126634	protein_coding
ENSG00000286342	NA	NA	1.66179	-0.0622859	1.15838e-05	0.00126729	lncRNA
ENSG00000158220	ESYT3	83850	1.64101	1.89504	1.16656e-05	0.00126952	protein_coding
ENSG00000102230	PCYT1B	9468	-0.681126	6.28526	1.18691e-05	0.00128308	protein_coding
ENSG00000142002	DPP9	91039	0.558688	5.39389	1.19143e-05	0.00128308	protein_coding
ENSG00000196935	SRGAP1	57522	-0.529523	7.69425	1.20582e-05	0.00129185	protein_coding
ENSG00000123353	ORMDL2	29095	0.704469	3.51811	1.23155e-05	0.00130835	protein_coding
ENSG00000165194	PCDH19	57526	-0.474217	7.34243	1.24499e-05	0.00130835	protein_coding
ENSG00000184156	KCNQ3	3786	-0.663044	7.4957	1.24615e-05	0.00130835	protein_coding
ENSG00000197557	TTC30A	92104	-0.489026	4.72199	1.25441e-05	0.00130835	protein_coding
ENSG00000109654	TRIM2	23321	-0.444577	8.82779	1.2554e-05	0.00130835	protein_coding
ENSG00000117280	RAB29	8934	0.857616	4.07082	1.2702e-05	0.00130835	protein_coding
ENSG00000145220	LYAR	55646	0.932499	3.05992	1.27094e-05	0.00130835	protein_coding
ENSG00000265451	CLASP1-AS1	NA	1.64019	0.268423	1.27184e-05	0.00130835	lncRNA
ENSG00000171928	TVP23B	51030	0.565393	4.93808	1.30087e-05	0.00132727	protein_coding
ENSG00000189308	LIN54	132660	0.418322	5.92037	1.30307e-05	0.00132727	protein_coding
ENSG00000058262	SEC61A1	29927	0.403483	8.42674	1.31771e-05	0.0013356	protein_coding
ENSG00000128512	DOCK4	9732	-0.536788	6.45467	1.34021e-05	0.00134987	protein_coding
ENSG00000101557	USP14	9097	0.465019	7.40864	1.34485e-05	0.00134987	protein_coding
ENSG00000071537	SEL1L	6400	0.422475	8.05022	1.36866e-05	0.00136139	protein_coding
ENSG00000151322	NPAS3	64067	-0.555367	5.58795	1.37835e-05	0.00136139	protein_coding
ENSG00000073008	PVR	5817	0.601102	5.70034	1.38032e-05	0.00136139	protein_coding
ENSG00000073861	TBX21	30009	2.09131	-0.483402	1.38616e-05	0.00136139	protein_coding
ENSG00000128272	ATF4	468	0.450824	7.85693	1.38925e-05	0.00136139	protein_coding
ENSG00000123358	NR4A1	3164	1.00751	4.92859	1.41194e-05	0.00137711	protein_coding
ENSG00000105664	COMP	1311	3.47529	-0.28175	1.43811e-05	0.00139127	protein_coding
ENSG00000196220	SRGAP3	9901	-0.477557	8.02404	1.44478e-05	0.00139127	protein_coding
ENSG00000081985	IL12RB2	3595	2.12778	1.5084	1.44664e-05	0.00139127	protein_coding
ENSG00000166900	STX3	6809	1.27647	5.46683	1.46226e-05	0.00139551	protein_coding
ENSG00000205089	CCNI2	645121	3.32267	-1.20563	1.46456e-05	0.00139551	protein_coding
ENSG00000198947	DMD	1756	-0.493874	7.23754	1.49266e-05	0.00139783	protein_coding
ENSG00000119138	KLF9	687	0.840946	2.73694	1.49581e-05	0.00139783	protein_coding
ENSG00000223768	LINC00205	642852	-0.450016	6.86166	1.49652e-05	0.00139783	lncRNA
ENSG00000134121	CHL1	10752	-0.713003	8.73567	1.49797e-05	0.00139783	protein_coding
ENSG00000131100	ATP6V1E1	529	0.393828	5.94271	1.50079e-05	0.00139783	protein_coding
ENSG00000089195	TRMT6	51605	0.661306	4.24858	1.51797e-05	0.00140308	protein_coding
ENSG00000187653	TMSB4XP8	NA	-0.589631	8.40446	1.52e-05	0.00140308	processed_pseudogene
ENSG00000169641	LUZP1	7798	0.423374	5.61651	1.53323e-05	0.001409	protein_coding
ENSG00000197355	UAP1L1	91373	0.791634	4.22563	1.54832e-05	0.00141657	protein_coding
ENSG00000172331	BPGM	669	0.461707	4.85135	1.56912e-05	0.0014239	protein_coding
ENSG00000198807	PAX9	5083	2.06028	-0.467213	1.57009e-05	0.0014239	protein_coding
ENSG00000129128	SPCS3	60559	0.366956	7.2012	1.58273e-05	0.00142909	protein_coding
ENSG00000140545	MFGE8	4240	1.00275	5.00977	1.59132e-05	0.00143059	protein_coding
ENSG00000196230	TUBB	203068	-0.723417	10.2917	1.60387e-05	0.00143563	protein_coding
ENSG00000151650	VENTX	27287	3.24267	-0.819016	1.62708e-05	0.00144955	protein_coding
ENSG00000001561	ENPP4	22875	0.619936	5.19221	1.63343e-05	0.00144955	protein_coding
ENSG00000123329	ARHGAP9	64333	1.66614	0.82295	1.65022e-05	0.00145819	protein_coding
ENSG00000152332	UHMK1	127933	0.524913	6.95536	1.66795e-05	0.001462	protein_coding
ENSG00000100889	PCK2	5106	1.36697	3.94276	1.6822e-05	0.001462	protein_coding
ENSG00000136383	ALPK3	57538	1.0953	1.94715	1.68912e-05	0.001462	protein_coding
ENSG00000169230	PRELID1	27166	0.426485	5.45967	1.69486e-05	0.001462	protein_coding
ENSG00000154945	ANKRD40	91369	0.692012	5.93299	1.69634e-05	0.001462	protein_coding
ENSG00000141934	PLPP2	8612	2.26904	1.36473	1.70044e-05	0.001462	protein_coding
ENSG00000121073	SLC35B1	10237	0.383859	4.98271	1.70403e-05	0.001462	protein_coding
ENSG00000205765	RIMOC1	285636	0.361604	7.12239	1.71684e-05	0.00146597	protein_coding
ENSG00000204351	SKIV2L	6499	0.407858	5.89258	1.72283e-05	0.00146597	protein_coding
ENSG00000071462	BUD23	114049	0.629304	5.08973	1.74054e-05	0.00147496	protein_coding
ENSG00000120694	HSPH1	10808	0.44584	8.096	1.77512e-05	0.00149812	protein_coding
ENSG00000128692	EIF2S2P4	NA	0.429231	5.65102	1.79858e-05	0.00150723	processed_pseudogene
ENSG00000112039	FANCE	2178	0.693404	3.52129	1.80275e-05	0.00150723	protein_coding
ENSG00000103978	TMEM87A	25963	0.466965	5.86096	1.81443e-05	0.00150723	protein_coding
ENSG00000117450	PRDX1	5052	0.557771	6.40164	1.81506e-05	0.00150723	protein_coding
ENSG00000099940	SNAP29	9342	0.516929	5.05944	1.84447e-05	0.00151965	protein_coding
ENSG00000108106	UBE2S	27338	0.957607	4.31533	1.8591e-05	0.00151965	protein_coding
ENSG00000106236	NPTX2	4885	1.25041	5.17849	1.8708e-05	0.00151965	protein_coding
ENSG00000005483	KMT2E	55904	-0.389309	8.30461	1.88246e-05	0.00151965	protein_coding
ENSG00000177728	TMEM94	9772	-0.464014	6.44231	1.88316e-05	0.00151965	protein_coding
ENSG00000125247	TMTC4	84899	-0.506569	5.915	1.88914e-05	0.00151965	protein_coding
ENSG00000110427	KIAA1549L	25758	-0.542016	7.28957	1.89061e-05	0.00151965	protein_coding
ENSG00000223573	TINCR	257000	0.959677	3.11666	1.89818e-05	0.00151965	protein_coding
ENSG00000150867	PIP4K2A	5305	0.67523	5.30213	1.90014e-05	0.00151965	protein_coding
ENSG00000117118	SDHB	6390	0.477235	5.44923	1.90351e-05	0.00151965	protein_coding
ENSG00000189057	FAM111B	374393	2.0741	3.85426	1.93992e-05	0.00154276	protein_coding
ENSG00000171617	ENC1	8507	-0.689433	8.79313	1.99156e-05	0.00156676	protein_coding
ENSG00000274286	ADRA2B	151	2.88047	0.0148959	1.99168e-05	0.00156676	protein_coding
ENSG00000154370	TRIM11	81559	0.54005	4.59087	1.999e-05	0.00156676	protein_coding
ENSG00000162231	NXF1	10482	0.441726	6.44164	2.00041e-05	0.00156676	protein_coding
ENSG00000179933	C14orf119	55017	0.575736	5.17419	2.05445e-05	0.00160301	protein_coding
ENSG00000165929	TC2N	123036	1.23919	3.38755	2.07252e-05	0.00160602	protein_coding
ENSG00000156966	B3GNT7	93010	1.25853	2.32671	2.082e-05	0.00160602	protein_coding
ENSG00000013275	PSMC4	5704	0.361654	6.36053	2.09219e-05	0.00160602	protein_coding
ENSG00000211445	GPX3	2878	1.3943	3.63086	2.09449e-05	0.00160602	protein_coding
ENSG00000106105	GARS1	2617	0.480811	8.11314	2.10213e-05	0.00160602	protein_coding
ENSG00000111231	GPN3	51184	0.734413	3.47563	2.11176e-05	0.00160602	protein_coding
ENSG00000197170	PSMD12	5718	0.371617	7.08694	2.11915e-05	0.00160602	protein_coding
ENSG00000165355	FBXO33	254170	0.533091	4.81669	2.12044e-05	0.00160602	protein_coding
ENSG00000179562	GCC1	79571	0.438606	4.85709	2.1811e-05	0.00164392	protein_coding
ENSG00000071626	DAZAP1	26528	0.486639	6.14268	2.18637e-05	0.00164392	protein_coding
ENSG00000186197	EDARADD	128178	1.75655	0.405419	2.2181e-05	0.00166173	protein_coding
ENSG00000120992	LYPLA1	10434	0.418572	5.94412	2.23836e-05	0.00167085	protein_coding
ENSG00000285410	GABPB1-IT1	55056	-0.571542	5.34465	2.26951e-05	0.00167829	lncRNA
ENSG00000104756	KCTD9	54793	0.755293	4.28261	2.28131e-05	0.00167829	protein_coding
ENSG00000161981	SNRNP25	79622	0.584361	3.79978	2.28189e-05	0.00167829	protein_coding
ENSG00000184009	ACTG1	71	-0.683514	11.1035	2.28513e-05	0.00167829	protein_coding
ENSG00000109265	CRACD	57482	-0.415353	7.55263	2.29567e-05	0.00167829	protein_coding
ENSG00000137462	TLR2	7097	3.4456	0.505065	2.29703e-05	0.00167829	protein_coding
ENSG00000147955	SIGMAR1	10280	0.430759	5.24096	2.32822e-05	0.00169403	protein_coding
ENSG00000171612	SLC25A33	84275	0.645239	3.03227	2.33495e-05	0.00169403	protein_coding
ENSG00000100335	MIEF1	54471	0.44894	6.54621	2.38643e-05	0.00171995	protein_coding
ENSG00000100744	GSKIP	51527	0.869555	5.24883	2.39494e-05	0.00171995	protein_coding
ENSG00000135052	GOLM1	51280	-0.372944	7.51662	2.39564e-05	0.00171995	protein_coding
ENSG00000087087	SRRT	51593	0.378185	6.61922	2.40538e-05	0.00172097	protein_coding
ENSG00000150051	MKX	283078	1.36989	2.13163	2.41378e-05	0.00172103	protein_coding
ENSG00000116260	QSOX1	5768	0.423315	5.40733	2.44506e-05	0.00173734	protein_coding
ENSG00000288611	NPBWR1	2831	2.01118	0.936233	2.46803e-05	0.00174765	protein_coding
ENSG00000189067	LITAF	9516	0.941082	6.30183	2.50983e-05	0.00176792	protein_coding
ENSG00000073150	PANX2	56666	0.731361	4.31255	2.51375e-05	0.00176792	protein_coding
ENSG00000110104	CCDC86	79080	0.859237	4.29133	2.52965e-05	0.00177307	protein_coding
ENSG00000183682	BMP8A	353500	1.7562	1.57179	2.56626e-05	0.00178663	protein_coding
ENSG00000145248	SLC10A4	201780	1.8173	1.5963	2.56628e-05	0.00178663	protein_coding
ENSG00000117682	DHDDS	79947	0.361846	5.94193	2.60671e-05	0.00180869	protein_coding
ENSG00000113407	TARS1	6897	0.486726	7.02499	2.61899e-05	0.00181113	protein_coding
ENSG00000165678	GHITM	27069	0.37057	7.26161	2.64275e-05	0.00181764	protein_coding
ENSG00000172007	RAB33B	83452	0.395996	5.52456	2.64598e-05	0.00181764	protein_coding
ENSG00000113013	HSPA9	3313	0.421211	8.40085	2.6779e-05	0.00182918	protein_coding
ENSG00000164181	ELOVL7	79993	1.8308	3.06429	2.68483e-05	0.00182918	protein_coding
ENSG00000272674	PCDHB16	57717	-0.584177	4.42029	2.70398e-05	0.00182918	protein_coding
ENSG00000112237	CCNC	892	0.361614	5.62079	2.71122e-05	0.00182918	protein_coding
ENSG00000235652	EPM2A-DT	NA	-0.506707	4.04237	2.72707e-05	0.00182918	lncRNA
ENSG00000166986	MARS1	4141	0.367799	7.13346	2.72956e-05	0.00182918	protein_coding
ENSG00000115128	SF3B6	51639	0.349677	5.5565	2.73081e-05	0.00182918	protein_coding
ENSG00000182759	MAFA	389692	1.53212	2.10133	2.74065e-05	0.00182918	protein_coding
ENSG00000146352	CLVS2	134829	-0.399883	6.67568	2.7424e-05	0.00182918	protein_coding
ENSG00000104833	TUBB4A	10382	-0.571247	7.05626	2.77129e-05	0.00184251	protein_coding
ENSG00000168003	SLC3A2	6520	0.411317	7.01293	2.78599e-05	0.00184634	protein_coding
ENSG00000109066	TMEM104	54868	0.654868	4.98926	2.82401e-05	0.00186556	protein_coding
ENSG00000135617	PRADC1	84279	0.846615	2.84906	2.88638e-05	0.00189677	protein_coding
ENSG00000148814	LRRC27	80313	-0.455186	4.32854	2.88978e-05	0.00189677	protein_coding
ENSG00000160410	SHKBP1	92799	0.81048	4.3708	2.90651e-05	0.00189677	protein_coding
ENSG00000018625	ATP1A2	477	-1.24968	7.4728	2.90795e-05	0.00189677	protein_coding
ENSG00000196693	ZNF33B	7582	-0.387721	6.1713	3.00532e-05	0.00195412	protein_coding
ENSG00000149792	MRPL49	740	0.415481	5.81334	3.06706e-05	0.00198801	protein_coding
ENSG00000204642	HLA-F	3134	2.67524	-0.0707931	3.07743e-05	0.0019885	protein_coding
ENSG00000106245	BUD31	8896	0.412282	5.68799	3.10986e-05	0.00200319	protein_coding
ENSG00000100027	YPEL1	29799	-0.670982	6.42704	3.22032e-05	0.00206334	protein_coding
ENSG00000189292	ALKAL2	285016	1.74928	0.534411	3.22457e-05	0.00206334	protein_coding
ENSG00000112280	COL9A1	1297	-1.22884	2.26121	3.23317e-05	0.00206334	protein_coding
ENSG00000089250	NOS1	4842	1.63164	1.95037	3.27314e-05	0.00208242	protein_coding
ENSG00000100522	GNPNAT1	64841	0.434855	5.43365	3.2864e-05	0.00208444	protein_coding
ENSG00000225377	NRSN2-AS1	100507459	-0.427471	4.43729	3.31393e-05	0.00209007	lncRNA
ENSG00000170899	GSTA4	2941	-0.532098	6.80103	3.31549e-05	0.00209007	protein_coding
ENSG00000124275	MTRR	4552	0.534773	5.10927	3.34419e-05	0.00209421	protein_coding
ENSG00000117036	ETV3	2117	0.494641	6.01901	3.35047e-05	0.00209421	protein_coding
ENSG00000104626	ERI1	90459	0.569913	4.86702	3.35299e-05	0.00209421	protein_coding
ENSG00000204977	TRIM13	10206	-0.453652	6.45319	3.37355e-05	0.00209421	protein_coding
ENSG00000183908	LRRC55	219527	-0.647109	6.62963	3.38133e-05	0.00209421	protein_coding
ENSG00000267799	MAN1A2P1	NA	1.38962	0.733639	3.38282e-05	0.00209421	processed_pseudogene
ENSG00000113070	HBEGF	1839	0.765265	4.01476	3.39393e-05	0.00209481	protein_coding
ENSG00000127589	TUBBP1	NA	-0.696455	5.8178	3.42681e-05	0.00210881	transcribed_processed_pseudogene
ENSG00000006638	TBXA2R	6915	2.02889	-0.070209	3.43781e-05	0.00210931	protein_coding
ENSG00000185344	ATP6V0A2	23545	0.558479	5.51873	3.47535e-05	0.00212603	protein_coding
ENSG00000168411	RFWD3	55159	0.559716	5.30469	3.48594e-05	0.00212622	protein_coding
ENSG00000171848	RRM2	6241	1.7972	5.22552	3.49716e-05	0.00212679	protein_coding
ENSG00000143494	VASH2	79805	-0.534795	6.47621	3.53192e-05	0.0021404	protein_coding
ENSG00000100473	COCH	1690	0.802723	3.83407	3.55765e-05	0.0021404	protein_coding
ENSG00000123395	ATG101	60673	0.536031	4.58887	3.56639e-05	0.0021404	protein_coding
ENSG00000136943	CTSV	1515	1.3707	3.01036	3.56831e-05	0.0021404	protein_coding
ENSG00000064195	DLX3	1747	1.72676	0.239399	3.5713e-05	0.0021404	protein_coding
ENSG00000187260	WDR86	349136	-0.663842	3.95682	3.58784e-05	0.00214409	protein_coding
ENSG00000166128	RAB8B	51762	-0.373965	7.49601	3.61547e-05	0.00215438	protein_coding
ENSG00000132361	CLUH	23277	0.440704	6.094	3.67149e-05	0.00218148	protein_coding
ENSG00000108179	PPIF	10105	0.711408	5.05866	3.7192e-05	0.00220349	protein_coding
ENSG00000073712	FERMT2	10979	0.51353	6.27787	3.75928e-05	0.00222087	protein_coding
ENSG00000116922	C1orf109	54955	0.534771	4.85442	3.77302e-05	0.00222264	protein_coding
ENSG00000149294	NCAM1	4684	-0.633502	10.2456	3.79217e-05	0.00222758	protein_coding
ENSG00000132664	POLR3F	10621	0.386618	4.60873	3.80309e-05	0.00222766	protein_coding
ENSG00000136699	SMPD4	55627	0.3503	5.70388	3.83462e-05	0.00223568	protein_coding
ENSG00000165349	SLC7A3	84889	0.829979	3.20137	3.83839e-05	0.00223568	protein_coding
ENSG00000133794	ARNTL	406	0.684805	4.02381	3.90311e-05	0.00226239	protein_coding
ENSG00000041802	LSG1	55341	0.517928	5.37109	3.90614e-05	0.00226239	protein_coding
ENSG00000139116	KIF21A	55605	-0.406605	7.86087	3.9268e-05	0.002268	protein_coding
ENSG00000009335	UBE3C	9690	0.360859	6.62986	4.05535e-05	0.00233572	protein_coding
ENSG00000101255	TRIB3	57761	0.654509	5.28841	4.10504e-05	0.00235047	protein_coding
ENSG00000105281	SLC1A5	6510	0.825619	5.57918	4.11191e-05	0.00235047	protein_coding
ENSG00000132002	DNAJB1	3337	0.478997	6.77919	4.11506e-05	0.00235047	protein_coding
ENSG00000172716	SLFN11	91607	1.6537	0.0623452	4.13645e-05	0.00235618	protein_coding
ENSG00000101182	PSMA7	5688	0.398512	5.9835	4.15982e-05	0.00236065	protein_coding
ENSG00000111981	ULBP1	80329	1.61563	4.23167	4.16713e-05	0.00236065	protein_coding
ENSG00000141076	UTP4	84916	0.38994	5.39083	4.19441e-05	0.00236809	protein_coding
ENSG00000128606	LRRC17	10234	-1.65816	4.12949	4.20317e-05	0.00236809	protein_coding
ENSG00000227057	WDR46	9277	0.512666	4.10503	4.22488e-05	0.00237385	protein_coding
ENSG00000068028	RASSF1	11186	0.482081	3.96355	4.25797e-05	0.00238207	protein_coding
ENSG00000143771	CNIH4	29097	0.397695	5.19446	4.27322e-05	0.00238207	protein_coding
ENSG00000075340	ADD2	119	-0.383174	8.52356	4.27407e-05	0.00238207	protein_coding
ENSG00000259291	ZNF710-AS1	109729181	-0.647702	5.30403	4.31962e-05	0.00240099	lncRNA
ENSG00000230043	TMSB4XP6	NA	-0.581861	4.0999	4.36907e-05	0.00241555	processed_pseudogene
ENSG00000105877	DNAH11	8701	-0.648247	4.22371	4.36917e-05	0.00241555	protein_coding
ENSG00000107562	CXCL12	6387	-1.4502	5.04206	4.39832e-05	0.00242517	protein_coding
ENSG00000233328	PFN1P1	NA	0.845148	3.46338	4.44462e-05	0.00244419	processed_pseudogene
ENSG00000141384	TAF4B	6875	1.18149	2.84918	4.52197e-05	0.00248004	protein_coding
ENSG00000049759	NEDD4L	23327	-0.537506	8.63658	4.53381e-05	0.00248004	protein_coding
ENSG00000198855	FICD	11153	0.686889	3.62334	4.5732e-05	0.00248012	protein_coding
ENSG00000003056	M6PR	4074	0.462371	5.85804	4.57673e-05	0.00248012	protein_coding
ENSG00000214575	CPEB1	64506	0.685328	4.06437	4.57825e-05	0.00248012	protein_coding
ENSG00000176142	TMEM39A	55254	0.558233	5.21094	4.58192e-05	0.00248012	protein_coding
ENSG00000266074	BAHCC1	57597	-0.497021	6.49876	4.64678e-05	0.00249421	protein_coding
ENSG00000106809	OGN	4969	-2.08183	5.0995	4.64873e-05	0.00249421	protein_coding
ENSG00000155085	AK9	221264	-0.468808	4.94929	4.65969e-05	0.00249421	protein_coding
ENSG00000180354	MTURN	222166	-0.486852	8.32346	4.67753e-05	0.00249421	protein_coding
ENSG00000004700	RECQL	5965	0.654926	5.37189	4.67775e-05	0.00249421	protein_coding
ENSG00000253626	EIF5AL1	143244	0.497672	4.65719	4.70321e-05	0.00249421	protein_coding
ENSG00000130876	SLC7A10	56301	1.89486	-0.517461	4.70348e-05	0.00249421	protein_coding
ENSG00000107937	GTPBP4	23560	0.373282	5.64211	4.70446e-05	0.00249421	protein_coding
ENSG00000127774	EMC6	83460	0.489721	3.52952	4.72623e-05	0.00249512	protein_coding
ENSG00000188636	RTL6	84247	-0.331448	7.44753	4.7556e-05	0.00249512	protein_coding
ENSG00000230699	NA	NA	-0.837546	4.51313	4.75755e-05	0.00249512	lncRNA
ENSG00000077279	DCX	1641	-0.639251	11.8439	4.76621e-05	0.00249512	protein_coding
ENSG00000131094	C1QL1	10882	1.27894	3.55424	4.76758e-05	0.00249512	protein_coding
ENSG00000225138	SLC9A3-AS1	NA	-0.676044	4.48939	4.78906e-05	0.00249512	lncRNA
ENSG00000214160	ALG3	10195	0.506878	4.61072	4.79065e-05	0.00249512	protein_coding
ENSG00000172031	EPHX4	253152	1.70877	-0.050417	4.81386e-05	0.00250091	protein_coding
ENSG00000132507	EIF5A	1984	0.365481	6.91769	4.84301e-05	0.00250975	protein_coding
ENSG00000006744	ELAC2	60528	0.353081	5.61083	4.86738e-05	0.0025111	protein_coding
ENSG00000171865	RNASEH1	246243	0.295017	6.29197	4.86991e-05	0.0025111	protein_coding
ENSG00000254726	MEX3A	92312	-0.442915	8.05966	4.89604e-05	0.00251829	protein_coding
ENSG00000088205	DDX18	8886	0.329374	6.66875	4.91905e-05	0.00252182	protein_coding
ENSG00000198042	MAK16	84549	0.527674	5.50801	4.93924e-05	0.00252182	protein_coding
ENSG00000167881	SRP68	6730	0.301569	6.23028	4.93948e-05	0.00252182	protein_coding
ENSG00000048342	CC2D2A	57545	-0.864179	4.70069	4.96087e-05	0.0025265	protein_coding
ENSG00000154813	DPH3	285381	0.462006	5.76345	4.99357e-05	0.00253233	protein_coding
ENSG00000168476	REEP4	80346	1.16391	2.58893	4.99681e-05	0.00253233	protein_coding
ENSG00000173083	HPSE	10855	2.81966	0.825703	5.05371e-05	0.00255168	protein_coding
ENSG00000135439	AGAP2	116986	-0.555666	7.11554	5.05967e-05	0.00255168	protein_coding
ENSG00000049656	CLPTM1L	81037	0.496515	5.88954	5.08327e-05	0.00255734	protein_coding
ENSG00000196814	MVB12B	89853	-0.496606	6.90202	5.12611e-05	0.00257264	protein_coding
ENSG00000288765	NA	NA	-0.709318	4.34699	5.14791e-05	0.00257732	lncRNA
ENSG00000108518	PFN1	5216	0.570388	7.02039	5.20351e-05	0.00259886	protein_coding
ENSG00000167461	RAB8A	4218	0.329876	5.78605	5.21822e-05	0.00259993	protein_coding
ENSG00000152700	SAR1B	51128	0.42707	6.47457	5.25392e-05	0.00261142	protein_coding
ENSG00000131236	CAP1	10487	0.312795	7.39884	5.27467e-05	0.00261545	protein_coding
ENSG00000168079	SCARA5	286133	-2.04243	2.129	5.39436e-05	0.0026684	protein_coding
ENSG00000046647	GEMIN8	54960	-0.457442	4.59029	5.44175e-05	0.00268117	protein_coding
ENSG00000183421	RIPK4	54101	1.25813	2.39836	5.4461e-05	0.00268117	protein_coding
ENSG00000260947	NA	NA	-0.529483	4.10827	5.48458e-05	0.00268517	lncRNA
ENSG00000180592	SKIDA1	387640	-0.640633	4.91053	5.50218e-05	0.00268517	protein_coding
ENSG00000189339	SLC35E2B	728661	-0.516581	6.95609	5.51023e-05	0.00268517	protein_coding
ENSG00000180233	ZNRF2	223082	-0.428271	4.79269	5.51473e-05	0.00268517	protein_coding
ENSG00000156232	WHAMM	123720	0.417999	4.91481	5.54157e-05	0.00268517	protein_coding
ENSG00000110066	KMT5B	51111	-0.357282	7.0705	5.54547e-05	0.00268517	protein_coding
ENSG00000104228	TRIM35	23087	0.406577	5.34558	5.54637e-05	0.00268517	protein_coding
ENSG00000235655	H3P6	NA	-0.59307	6.38527	5.55813e-05	0.00268517	processed_pseudogene
ENSG00000178965	ERICH3	127254	-1.05506	1.01229	5.59696e-05	0.00269383	protein_coding
ENSG00000182512	GLRX5	51218	0.527314	4.5863	5.60211e-05	0.00269383	protein_coding
ENSG00000125841	NRSN2	80023	-0.333741	5.58086	5.6373e-05	0.00269771	protein_coding
ENSG00000197063	MAFG	4097	0.431916	5.8107	5.64811e-05	0.00269771	protein_coding
ENSG00000213341	CHUK	1147	0.462185	5.00123	5.64932e-05	0.00269771	protein_coding
ENSG00000133816	MICAL2	9645	0.489801	4.67861	5.70981e-05	0.00271255	protein_coding
ENSG00000168288	MMADHC	27249	0.326449	5.8398	5.71767e-05	0.00271255	protein_coding
ENSG00000113356	POLR3G	10622	0.979701	2.48015	5.72357e-05	0.00271255	protein_coding
ENSG00000170214	ADRA1B	147	1.36562	0.856284	5.73286e-05	0.00271255	protein_coding
ENSG00000175130	MARCKSL1	65108	-0.660003	9.10274	5.82961e-05	0.00275203	protein_coding
ENSG00000166411	IDH3A	3419	0.519243	6.1688	5.86781e-05	0.00276375	protein_coding
ENSG00000139726	DENR	8562	0.345392	6.40628	5.89977e-05	0.00277249	protein_coding
ENSG00000185630	PBX1	5087	-0.721311	8.63689	5.95115e-05	0.00279029	protein_coding
ENSG00000127080	IPPK	64768	0.417396	4.11193	5.96557e-05	0.00279047	protein_coding
ENSG00000115159	GPD2	2820	0.442261	4.81327	5.97852e-05	0.00279047	protein_coding
ENSG00000128595	CALU	813	0.525616	8.42761	5.99202e-05	0.00279047	protein_coding
ENSG00000138035	PNPT1	87178	0.338489	5.11712	6.04489e-05	0.00279883	protein_coding
ENSG00000105364	MRPL4	51073	0.55143	4.82862	6.05718e-05	0.00279883	protein_coding
ENSG00000147145	LPAR4	2846	-0.769023	2.91912	6.06189e-05	0.00279883	protein_coding
ENSG00000102100	SLC35A2	7355	0.434928	5.04268	6.07167e-05	0.00279883	protein_coding
ENSG00000198889	DCAF12L1	139170	2.85258	-0.462488	6.07766e-05	0.00279883	protein_coding
ENSG00000134698	AGO4	192670	-0.421159	6.73481	6.10581e-05	0.00280555	protein_coding
ENSG00000268575	NA	NA	-0.533908	4.04506	6.24019e-05	0.00286094	lncRNA
ENSG00000083544	TDRD3	81550	-0.444084	5.77	6.272e-05	0.00286916	protein_coding
ENSG00000179363	TMEM31	203562	1.1529	0.179411	6.3013e-05	0.0028762	protein_coding
ENSG00000104290	FZD3	7976	-0.733458	8.45929	6.33475e-05	0.0028851	protein_coding
ENSG00000185963	BICD2	23299	0.373405	6.73837	6.3512e-05	0.00288624	protein_coding
ENSG00000171566	PLRG1	5356	0.330183	6.17958	6.37352e-05	0.00289003	protein_coding
ENSG00000218336	TENM3	55714	-0.668352	7.95996	6.40131e-05	0.00289481	protein_coding
ENSG00000162407	PLPP3	8613	-0.964606	5.82339	6.41206e-05	0.00289481	protein_coding
ENSG00000066032	CTNNA2	1496	-0.495572	6.75364	6.48497e-05	0.00292135	protein_coding
ENSG00000188522	FAM83G	644815	1.35673	3.51312	6.53598e-05	0.00293398	protein_coding
ENSG00000184697	CLDN6	9074	1.32295	2.13938	6.5414e-05	0.00293398	protein_coding
ENSG00000166173	LARP6	55323	0.556081	4.95019	6.63916e-05	0.00297138	protein_coding
ENSG00000105711	SCN1B	6324	1.51692	1.60444	6.71258e-05	0.00299776	protein_coding
ENSG00000106780	MEGF9	1955	-0.385495	7.45076	6.74235e-05	0.00300317	protein_coding
ENSG00000134153	EMC7	56851	0.344603	5.50516	6.76822e-05	0.00300317	protein_coding
ENSG00000277443	MARCKS	4082	-0.599703	10.0666	6.76828e-05	0.00300317	protein_coding
ENSG00000110917	MLEC	9761	0.557177	7.97277	6.78553e-05	0.00300438	protein_coding
ENSG00000136950	ARPC5L	81873	0.533661	4.67372	6.83633e-05	0.00301468	protein_coding
ENSG00000167767	KRT80	144501	2.77265	0.436099	6.83796e-05	0.00301468	protein_coding
ENSG00000104980	TIMM44	10469	0.586182	5.08066	6.88895e-05	0.00302293	protein_coding
ENSG00000053372	MRTO4	51154	0.385708	4.60841	6.89192e-05	0.00302293	protein_coding
ENSG00000278129	ZNF8	7554	-0.450443	6.07282	6.90052e-05	0.00302293	protein_coding
ENSG00000023171	GRAMD1B	57476	-0.561947	6.41625	6.96284e-05	0.00304378	protein_coding
ENSG00000185432	METTL7A	25840	-1.58435	3.43729	6.98364e-05	0.00304643	protein_coding
ENSG00000166446	CDYL2	124359	0.483064	5.06617	7.01749e-05	0.00304791	protein_coding
ENSG00000150753	CCT5	22948	0.298167	6.80761	7.02337e-05	0.00304791	protein_coding
ENSG00000130706	ADRM1	11047	0.359847	5.20124	7.03126e-05	0.00304791	protein_coding
ENSG00000157916	RER1	11079	0.332081	6.25009	7.08032e-05	0.00306009	protein_coding
ENSG00000185728	YTHDF3	253943	0.277892	7.3647	7.08895e-05	0.00306009	protein_coding
ENSG00000181472	ZBTB2	57621	0.635636	4.42904	7.10607e-05	0.00306109	protein_coding
ENSG00000166704	ZNF606	80095	-0.33294	5.55351	7.19235e-05	0.00309182	protein_coding
ENSG00000120253	NUP43	348995	0.282269	5.70274	7.26628e-05	0.00311711	protein_coding
ENSG00000171621	SPSB1	80176	0.754643	3.91475	7.3015e-05	0.00312574	protein_coding
ENSG00000109519	GRPEL1	80273	0.396751	4.58545	7.41571e-05	0.00316807	protein_coding
ENSG00000213793	ZNF888	388559	0.624076	3.34693	7.476e-05	0.00318378	protein_coding
ENSG00000101040	ZMYND8	23613	-0.424999	6.75209	7.48327e-05	0.00318378	protein_coding
ENSG00000280347	NA	NA	0.712473	3.57423	7.52352e-05	0.00319112	TEC
ENSG00000128228	SDF2L1	23753	1.5063	2.05705	7.53139e-05	0.00319112	protein_coding
ENSG00000125630	POLR1B	84172	0.366231	5.72535	7.54806e-05	0.00319164	protein_coding
ENSG00000272275	NA	NA	1.65892	0.831228	7.68283e-05	0.00323108	lncRNA
ENSG00000149564	ESAM	90952	1.99773	-0.341272	7.69409e-05	0.00323108	protein_coding
ENSG00000149179	CSTPP1	79096	-0.413035	5.41235	7.70953e-05	0.00323108	protein_coding
ENSG00000176915	ANKLE2	23141	0.317058	6.31046	7.72867e-05	0.00323108	protein_coding
ENSG00000164430	CGAS	115004	1.24692	-0.699427	7.72916e-05	0.00323108	protein_coding
ENSG00000051108	HERPUD1	9709	0.436547	6.49555	7.73979e-05	0.00323108	protein_coding
ENSG00000077097	TOP2B	7155	-0.49655	9.09851	7.75071e-05	0.00323108	protein_coding
ENSG00000094804	CDC6	990	1.75102	3.73445	7.8004e-05	0.0032412	protein_coding
ENSG00000155966	AFF2	2334	-0.49493	7.66947	7.80635e-05	0.0032412	protein_coding
ENSG00000118260	CREB1	1385	-0.406639	7.14001	7.86312e-05	0.00325823	protein_coding
ENSG00000176953	NFATC2IP	84901	0.369179	5.48991	7.88894e-05	0.00326239	protein_coding
ENSG00000005156	LIG3	3980	-0.296412	6.72636	7.91881e-05	0.00326821	protein_coding
ENSG00000037474	NSUN2	54888	0.369967	5.65115	7.95144e-05	0.00327514	protein_coding
ENSG00000169021	UQCRFS1	7386	0.276085	5.69001	8.04328e-05	0.00330638	protein_coding
ENSG00000176788	BASP1	10409	-0.520948	9.16069	8.07856e-05	0.00331299	protein_coding
ENSG00000160218	TRAPPC10	7109	0.351159	5.74108	8.0914e-05	0.00331299	protein_coding
ENSG00000188153	COL4A5	1287	-1.21903	7.23564	8.19276e-05	0.00334211	protein_coding
ENSG00000173540	GMPPB	29925	0.421349	4.44564	8.19486e-05	0.00334211	protein_coding
ENSG00000131668	BARX1	56033	2.51848	1.323	8.22114e-05	0.00334281	protein_coding
ENSG00000108788	MLX	6945	0.446137	5.17387	8.22917e-05	0.00334281	protein_coding
ENSG00000181449	SOX2	6657	-0.860684	6.96631	8.25245e-05	0.00334281	protein_coding
ENSG00000198355	PIM3	415116	0.579197	4.87168	8.26123e-05	0.00334281	protein_coding
ENSG00000031698	SARS1	6301	0.315697	6.90165	8.35165e-05	0.00336815	protein_coding
ENSG00000163913	IFT122	55764	-0.486423	5.10057	8.35643e-05	0.00336815	protein_coding
ENSG00000114491	UMPS	7372	0.38702	4.67508	8.44148e-05	0.00339022	protein_coding
ENSG00000139613	SMARCC2	6601	-0.38962	8.21266	8.45268e-05	0.00339022	protein_coding
ENSG00000166483	WEE1	7465	0.618417	5.20643	8.48128e-05	0.00339022	protein_coding
ENSG00000138073	PREB	10113	0.361603	5.41218	8.50439e-05	0.00339022	protein_coding
ENSG00000183971	NPW	283869	1.59875	1.21039	8.50984e-05	0.00339022	protein_coding
ENSG00000115194	SLC30A3	7781	1.79185	1.19908	8.5188e-05	0.00339022	protein_coding
ENSG00000214391	TUBAP2	NA	-0.858394	2.77138	8.52596e-05	0.00339022	processed_pseudogene
ENSG00000254635	WAC-AS1	NA	-0.415635	4.69948	8.54354e-05	0.00339069	lncRNA
ENSG00000165244	ZNF367	195828	1.48907	3.49768	8.62093e-05	0.00340584	protein_coding
ENSG00000079156	OSBPL6	114880	0.62034	4.95512	8.63054e-05	0.00340584	protein_coding
ENSG00000115946	PNO1	56902	0.542382	4.0663	8.64255e-05	0.00340584	protein_coding
ENSG00000167550	RHEBL1	121268	1.41297	0.321847	8.67736e-05	0.00340584	protein_coding
ENSG00000213593	TMX2	51075	0.34548	4.97077	8.68301e-05	0.00340584	protein_coding
ENSG00000204851	PNMA8B	57469	-0.483255	4.29634	8.68355e-05	0.00340584	protein_coding
ENSG00000234745	HLA-B	3106	1.22221	5.96372	8.71113e-05	0.00340584	protein_coding
ENSG00000175591	P2RY2	5029	3.06244	0.623254	8.72279e-05	0.00340584	protein_coding
ENSG00000176887	SOX11	6664	-0.678247	10.7035	8.73894e-05	0.00340584	protein_coding
ENSG00000215492	HNRNPA1P7	NA	-0.695007	4.81274	8.75238e-05	0.00340584	processed_pseudogene
ENSG00000117632	STMN1	3925	-0.597421	8.84548	8.76292e-05	0.00340584	protein_coding
ENSG00000132603	NIP7	51388	0.523405	3.96058	8.78462e-05	0.00340787	protein_coding
ENSG00000159423	ALDH4A1	8659	0.789927	3.03739	8.84262e-05	0.00342395	protein_coding
ENSG00000116852	KIF21B	23046	-0.498672	9.53669	8.86934e-05	0.00342787	protein_coding
ENSG00000139579	NABP2	79035	0.42713	5.38589	8.89141e-05	0.00342999	protein_coding
ENSG00000106341	PPP1R17	10842	-1.67696	1.81304	8.95679e-05	0.00344878	protein_coding
ENSG00000162676	GFI1	2672	2.70979	-0.356113	8.97743e-05	0.0034503	protein_coding
ENSG00000102053	ZC3H12B	340554	-0.422153	4.14094	9.04108e-05	0.00345688	protein_coding
ENSG00000177731	FLII	2314	0.479496	6.5996	9.06104e-05	0.00345688	protein_coding
ENSG00000175592	FOSL1	8061	1.71686	1.30026	9.06549e-05	0.00345688	protein_coding
ENSG00000258947	TUBB3	10381	-0.653513	5.28503	9.07799e-05	0.00345688	protein_coding
ENSG00000169914	OTUD3	23252	0.33082	5.45504	9.09565e-05	0.00345688	protein_coding
ENSG00000080298	RFX3	5991	-0.535542	7.40837	9.11099e-05	0.00345688	protein_coding
ENSG00000116761	CTH	1491	0.682707	3.90058	9.11158e-05	0.00345688	protein_coding
ENSG00000162409	PRKAA2	5563	0.40315	6.23967	9.13146e-05	0.00345808	protein_coding
ENSG00000236901	MIR600HG	81571	-0.480589	5.55351	9.21871e-05	0.00348474	lncRNA
ENSG00000132481	TRIM47	91107	1.31805	2.16503	9.32667e-05	0.00351912	protein_coding
ENSG00000185947	ZNF267	10308	0.566629	4.15885	9.35089e-05	0.00352183	protein_coding
ENSG00000173950	XXYLT1	152002	-0.352401	5.43015	9.42252e-05	0.00353758	protein_coding
ENSG00000159335	PTMS	5763	-0.508765	9.09919	9.42694e-05	0.00353758	protein_coding
ENSG00000130176	CNN1	1264	1.88043	2.72019	9.46483e-05	0.00354537	protein_coding
ENSG00000143575	HAX1	10456	0.423085	5.47558	9.57912e-05	0.00356619	protein_coding
ENSG00000090861	AARS1	16	0.300986	7.60966	9.58157e-05	0.00356619	protein_coding
ENSG00000148541	FAM13C	220965	-0.490203	5.06121	9.58688e-05	0.00356619	protein_coding
ENSG00000157851	DPYSL5	56896	-0.637256	9.0793	9.5894e-05	0.00356619	protein_coding
ENSG00000254093	PINX1	54984	0.92633	3.1341	9.64135e-05	0.0035671	protein_coding
ENSG00000145721	LIX1	167410	-1.2061	4.22685	9.64555e-05	0.0035671	protein_coding
ENSG00000100221	JOSD1	9929	0.309072	6.1856	9.67157e-05	0.0035671	protein_coding
ENSG00000117395	EBNA1BP2	10969	0.345094	4.68324	9.68025e-05	0.0035671	protein_coding
ENSG00000277161	PIGW	284098	0.69752	2.80993	9.6902e-05	0.0035671	protein_coding
ENSG00000163535	SGO2	151246	0.779565	4.25831	9.69536e-05	0.0035671	protein_coding
ENSG00000271601	LIX1L	128077	-0.552321	6.76941	9.77441e-05	0.00358512	protein_coding
ENSG00000148229	POLE3	54107	0.488033	6.57084	9.79177e-05	0.00358512	protein_coding
ENSG00000111886	GABRR2	2570	1.58813	0.318843	9.79635e-05	0.00358512	protein_coding
ENSG00000249684	NA	NA	1.10823	0.0732309	9.83279e-05	0.00358622	lncRNA
ENSG00000242265	PEG10	23089	-0.39936	10.5374	9.83404e-05	0.00358622	protein_coding
ENSG00000174744	BRMS1	25855	0.518928	3.49008	9.87182e-05	0.00359219	protein_coding
ENSG00000034053	APBA2	321	-0.423868	7.33446	9.88516e-05	0.00359219	protein_coding
ENSG00000184845	DRD1	1812	1.02219	2.03042	9.94091e-05	0.00359701	protein_coding
ENSG00000109854	HTATIP2	10553	1.71575	1.74528	9.94693e-05	0.00359701	protein_coding
ENSG00000172531	PPP1CA	5499	0.366074	5.18761	9.95062e-05	0.00359701	protein_coding
ENSG00000099622	CIRBP	1153	-0.402316	7.48379	9.9854e-05	0.0036032	protein_coding
ENSG00000290032	NA	NA	0.736244	2.88075	0.000100071	0.0036032	lncRNA
ENSG00000102181	CD99L2	83692	-0.37545	7.19028	0.0001002	0.0036032	protein_coding
ENSG00000188738	FSIP2	401024	-0.531298	6.39071	0.000100582	0.00361067	protein_coding
ENSG00000183864	TOB2	10766	-0.31227	6.61573	0.000101446	0.00363534	protein_coding
ENSG00000131507	NDFIP1	80762	-0.418741	8.42782	0.000101823	0.00364254	protein_coding
ENSG00000144381	HSPD1	3329	0.368592	7.59391	0.000102358	0.00365538	protein_coding
ENSG00000168496	FEN1	2237	0.677745	4.21871	0.000102825	0.00366571	protein_coding
ENSG00000197901	SLC22A6	9356	-3.15875	-0.39475	0.000104113	0.00370179	protein_coding
ENSG00000115112	TFCP2L1	29842	2.91089	1.78249	0.000104195	0.00370179	protein_coding
ENSG00000141750	STAC2	342667	1.66477	3.39987	0.000104788	0.00371645	protein_coding
ENSG00000255248	MIR100HG	399959	-0.589051	7.80128	0.000105046	0.00371923	lncRNA
ENSG00000168827	GFM1	85476	0.284991	6.20465	0.000105709	0.00373372	protein_coding
ENSG00000090054	SPTLC1	10558	0.347172	5.88756	0.000106307	0.00373372	protein_coding
ENSG00000165325	DEUP1	159989	1.51608	-0.744144	0.000106378	0.00373372	protein_coding
ENSG00000087269	NOP14	8602	0.457126	4.3796	0.000106385	0.00373372	protein_coding
ENSG00000134897	BIVM	54841	-0.381505	5.07206	0.000106414	0.00373372	protein_coding
ENSG00000112874	NUDT12	83594	-0.410535	4.70883	0.000106538	0.00373372	protein_coding
ENSG00000133398	MED10	84246	0.594682	5.15178	0.000106874	0.00373913	protein_coding
ENSG00000101104	PABPC1L	80336	0.800263	3.16373	0.000107288	0.0037473	protein_coding
ENSG00000088836	SLC4A11	83959	1.73438	1.14135	0.000109077	0.00380335	protein_coding
ENSG00000155660	PDIA4	9601	0.460921	7.02598	0.000109948	0.00382727	protein_coding
ENSG00000166579	NDEL1	81565	0.365711	6.15796	0.000110408	0.00383384	protein_coding
ENSG00000170537	TMC7	79905	0.728733	2.63721	0.000110508	0.00383384	protein_coding
ENSG00000189060	H1-0	3005	-0.711236	7.16569	0.000110774	0.00383662	protein_coding
ENSG00000104312	RIPK2	8767	0.692197	3.55567	0.000110964	0.0038368	protein_coding
ENSG00000164610	RP9	6100	0.548733	3.84547	0.000111629	0.00385336	protein_coding
ENSG00000144057	ST6GAL2	84620	-0.610417	7.30802	0.000111902	0.00385633	protein_coding
ENSG00000163235	TGFA	7039	1.31902	1.47102	0.000112371	0.00386378	protein_coding
ENSG00000143469	SYT14	255928	-0.32525	7.1115	0.000112492	0.00386378	protein_coding
ENSG00000153879	CEBPG	1054	0.56551	7.11319	0.000112726	0.0038652	protein_coding
ENSG00000232024	LSM12P1	NA	0.361638	5.15832	0.000112907	0.0038652	processed_pseudogene
ENSG00000131899	LLGL1	3996	-0.427988	6.20624	0.000114231	0.00390405	protein_coding
ENSG00000100028	SNRPD3	6634	-0.400859	6.59299	0.000114713	0.00391294	protein_coding
ENSG00000165566	AMER2	219287	-0.630266	7.75316	0.000114869	0.00391294	protein_coding
ENSG00000125912	NCLN	56926	0.402996	4.83678	0.000115348	0.00391686	protein_coding
ENSG00000169504	CLIC4	25932	0.458068	7.74759	0.000115363	0.00391686	protein_coding
ENSG00000126773	PCNX4	64430	-0.343442	7.50219	0.000115937	0.00392989	protein_coding
ENSG00000213722	DDAH2	23564	-0.480157	5.72153	0.0001166	0.0039307	protein_coding
ENSG00000137814	HAUS2	55142	0.475961	5.42131	0.000116605	0.0039307	protein_coding
ENSG00000168994	PXDC1	221749	0.862562	3.97844	0.000116736	0.0039307	protein_coding
ENSG00000137343	ATAT1	79969	-0.491842	7.64374	0.000116832	0.0039307	protein_coding
ENSG00000140650	PMM2	5373	0.562953	5.06299	0.000116912	0.0039307	protein_coding
ENSG00000184185	KCNJ12	3768	0.754859	2.90635	0.000117542	0.00394548	protein_coding
ENSG00000259663	ISL1-DT	642366	-1.20499	1.84549	0.00011802	0.00395259	lncRNA
ENSG00000260630	SNAI3-AS1	197187	-0.503851	5.30411	0.000118136	0.00395259	lncRNA
ENSG00000146909	NOM1	64434	0.334582	4.71411	0.000118753	0.0039668	protein_coding
ENSG00000244219	TMEM225B	100289187	1.27033	0.332893	0.000118946	0.00396686	protein_coding
ENSG00000147044	CASK	8573	-0.437618	9.03431	0.000119569	0.00398122	protein_coding
ENSG00000147231	RADX	55086	0.385631	5.74633	0.000120938	0.00401544	protein_coding
ENSG00000196850	PPTC7	160760	0.432103	5.29812	0.000120986	0.00401544	protein_coding
ENSG00000196639	HRH1	3269	1.36832	1.86879	0.000121277	0.00401866	protein_coding
ENSG00000143674	MAP3K21	84451	0.594491	4.01858	0.000121489	0.00401923	protein_coding
ENSG00000169925	BRD3	8019	-0.415214	7.57963	0.000122394	0.00404023	protein_coding
ENSG00000280287	NA	NA	0.971915	2.73373	0.000122514	0.00404023	TEC
ENSG00000183044	ABAT	18	-0.758323	7.79394	0.000122871	0.00404116	protein_coding
ENSG00000272888	CHASERR	NA	-0.393032	6.61086	0.000122933	0.00404116	lncRNA
ENSG00000173451	THAP2	83591	-0.315569	5.47318	0.000123254	0.00404529	protein_coding
ENSG00000044574	HSPA5	3309	0.466425	8.99481	0.000123636	0.00405137	protein_coding
ENSG00000101310	SEC23B	10483	0.415832	6.49159	0.000124534	0.00407436	protein_coding
ENSG00000026950	BTN3A1	11119	-0.499985	4.64509	0.000124963	0.00408194	protein_coding
ENSG00000151692	RNF144A	9781	-0.516455	6.86313	0.000125352	0.00408483	protein_coding
ENSG00000037280	FLT4	2324	1.76003	2.28594	0.000125447	0.00408483	protein_coding
ENSG00000137942	FNBP1L	54874	-0.411522	8.69491	0.000125927	0.00409402	protein_coding
ENSG00000156502	SUPV3L1	6832	0.453242	5.1938	0.000126486	0.00410572	protein_coding
ENSG00000103423	DNAJA3	9093	0.314667	5.69437	0.00012706	0.00411789	protein_coding
ENSG00000118946	PCDH17	27253	-0.789686	6.65342	0.00012781	0.00413574	protein_coding
ENSG00000096060	FKBP5	2289	1.17087	3.83194	0.00012893	0.00416545	protein_coding
ENSG00000101940	WDR13	64743	-0.34772	6.05593	0.000129758	0.00418567	protein_coding
ENSG00000167173	C15orf39	56905	0.541737	4.92348	0.000130364	0.0041949	protein_coding
ENSG00000157538	VPS26C	10311	0.295082	5.70368	0.00013045	0.0041949	protein_coding
ENSG00000163636	PSMD6	9861	0.392562	5.87892	0.000130958	0.00420468	protein_coding
ENSG00000178104	PDE4DIP	9659	-0.454778	7.56297	0.000131826	0.00422598	protein_coding
ENSG00000132823	OSER1	51526	0.399481	5.16809	0.000132654	0.00424595	protein_coding
ENSG00000120733	KDM3B	51780	-0.424051	7.62105	0.000132881	0.00424664	protein_coding
ENSG00000177479	ARIH2	10425	0.28533	6.24339	0.000133713	0.00426463	protein_coding
ENSG00000148248	SURF4	6836	0.472088	7.35675	0.000133856	0.00426463	protein_coding
ENSG00000226979	LTA	4049	1.28025	-0.465045	0.000134334	0.00427328	protein_coding
ENSG00000225774	SIRPAP1	NA	1.30519	0.0343572	0.000134687	0.00427791	processed_pseudogene
ENSG00000151023	ENKUR	219670	-1.15238	2.71852	0.000134913	0.00427852	protein_coding
ENSG00000151929	BAG3	9531	0.687552	4.62599	0.000135195	0.00428066	protein_coding
ENSG00000178662	CSRNP3	80034	-0.6841	9.03544	0.000135395	0.00428066	protein_coding
ENSG00000181649	PHLDA2	7262	1.78231	1.08591	0.000136674	0.0043145	protein_coding
ENSG00000139131	YARS2	51067	0.423738	3.91148	0.000137102	0.00432142	protein_coding
ENSG00000140307	GTF2A2	2958	0.274544	5.63774	0.000137519	0.00432693	protein_coding
ENSG00000133773	CCDC59	29080	0.475585	4.46161	0.000137876	0.00432693	protein_coding
ENSG00000089327	FXYD5	53827	1.77699	2.44208	0.000137904	0.00432693	protein_coding
ENSG00000092853	CLSPN	63967	0.987	4.01488	0.0001386	0.00434216	protein_coding
ENSG00000079101	CLUL1	27098	-0.622966	3.11966	0.00013995	0.00436876	protein_coding
ENSG00000181260	MTHFD2P7	NA	0.987839	1.28169	0.000140002	0.00436876	processed_pseudogene
ENSG00000135521	LTV1	84946	0.541489	3.64932	0.000140083	0.00436876	protein_coding
ENSG00000197905	TEAD4	7004	1.89663	1.86002	0.00014139	0.00440289	protein_coding
ENSG00000185565	LSAMP	4045	-0.708769	8.43441	0.00014215	0.00441989	protein_coding
ENSG00000143867	OSR1	130497	-1.91738	2.66195	0.000142518	0.00442458	protein_coding
ENSG00000136010	ALDH1L2	160428	0.43415	5.94689	0.000142959	0.00442458	protein_coding
ENSG00000142065	ZFP14	57677	-0.484273	5.81775	0.000143485	0.00442458	protein_coding
ENSG00000266456	NA	NA	-0.836255	0.666586	0.000143541	0.00442458	lncRNA
ENSG00000166598	HSP90B1	7184	0.441125	8.62728	0.000143576	0.00442458	protein_coding
ENSG00000156697	UTP14A	10813	0.519234	3.9044	0.000143632	0.00442458	protein_coding
ENSG00000225733	FGD5-AS1	100505641	-0.360422	7.68745	0.000143813	0.00442458	lncRNA
ENSG00000100982	PCIF1	63935	-0.410443	5.08675	0.000144012	0.00442458	protein_coding
ENSG00000177133	PRDM16-DT	440556	-1.32897	3.44002	0.000144625	0.00443681	lncRNA
ENSG00000183751	TBL3	10607	0.337668	4.8629	0.000145367	0.00445297	protein_coding
ENSG00000120053	GOT1	2805	0.485391	5.7979	0.000146954	0.00449157	protein_coding
ENSG00000135972	MRPS9	64965	0.452907	4.5998	0.000147061	0.00449157	protein_coding
ENSG00000143457	GOLPH3L	55204	0.420897	5.13379	0.000147964	0.00451245	protein_coding
ENSG00000170185	USP38	84640	0.271078	5.98187	0.000148433	0.0045201	protein_coding
ENSG00000104783	KCNN4	3783	2.41531	-0.275808	0.000148864	0.00452657	protein_coding
ENSG00000170903	MSANTD4	84437	0.343329	6.36891	0.000149095	0.00452693	protein_coding
ENSG00000170271	FAXDC2	10826	-0.736955	3.18878	0.000149509	0.00453285	protein_coding
ENSG00000064932	SBNO2	22904	0.545376	4.78844	0.00015031	0.00455044	protein_coding
ENSG00000134697	GNL2	29889	0.431109	5.5401	0.00015075	0.0045571	protein_coding
ENSG00000226268	NA	NA	0.741438	2.74905	0.000151454	0.00457171	processed_pseudogene
ENSG00000259319	JDP2-AS1	NA	1.89261	-0.0647744	0.00015188	0.00457787	lncRNA
ENSG00000108950	FAM20A	54757	-1.69198	1.11026	0.000152186	0.00458041	protein_coding
ENSG00000144724	PTPRG	5793	-0.576183	7.81717	0.000152672	0.00458362	protein_coding
ENSG00000164176	EDIL3	10085	-0.647493	6.999	0.000152735	0.00458362	protein_coding
ENSG00000143398	PIP5K1A	8394	0.347912	6.31536	0.00015313	0.00458829	protein_coding
ENSG00000111445	RFC5	5985	0.632568	4.23909	0.000153335	0.00458829	protein_coding
ENSG00000135083	CCNJL	79616	0.930257	3.09504	0.00015418	0.00460173	protein_coding
ENSG00000104892	KLC3	147700	1.38315	0.580615	0.000154229	0.00460173	protein_coding
ENSG00000180581	SRP9P1	NA	-0.323464	5.38406	0.000155167	0.00462304	processed_pseudogene
ENSG00000124098	FAM210B	116151	-0.43179	5.52928	0.00015642	0.00465366	protein_coding
ENSG00000176087	SLC35A4	113829	0.335718	5.50286	0.000158753	0.00471629	protein_coding
ENSG00000166889	PATL1	219988	0.304754	6.82622	0.000159618	0.00472713	protein_coding
ENSG00000163946	TASOR	23272	-0.302339	7.43755	0.000159688	0.00472713	protein_coding
ENSG00000072832	CRMP1	1400	-0.527099	9.41534	0.000159804	0.00472713	protein_coding
ENSG00000123600	METTL8	79828	-0.366634	4.93404	0.000160637	0.00474498	protein_coding
ENSG00000113248	PCDHB15	56121	-0.577811	5.10506	0.000161019	0.00474948	protein_coding
ENSG00000134824	FADS2	9415	-0.512587	8.44746	0.00016208	0.00477397	protein_coding
ENSG00000157020	SEC13	6396	0.329813	6.22651	0.000162452	0.00477813	protein_coding
ENSG00000182141	ZNF708	7562	-0.373851	5.85603	0.000164711	0.00483769	protein_coding
ENSG00000177732	SOX12	6666	-0.565503	7.56065	0.000165058	0.004841	protein_coding
ENSG00000133943	DGLUCY	80017	-0.404603	4.6328	0.000166259	0.00486931	protein_coding
ENSG00000145632	PLK2	10769	-0.631169	7.10305	0.000166597	0.00487055	protein_coding
ENSG00000144655	CSRNP1	64651	0.924234	4.09377	0.0001668	0.00487055	protein_coding
ENSG00000225357	RPF2P1	NA	0.862098	0.765595	0.000167008	0.00487055	processed_pseudogene
ENSG00000113460	BRIX1	55299	0.364541	5.26938	0.000168034	0.00489356	protein_coding
ENSG00000276293	PIP4K2B	8396	-0.438867	8.44332	0.000168516	0.00489527	protein_coding
ENSG00000160685	ZBTB7B	51043	0.886028	4.03697	0.000168566	0.00489527	protein_coding
ENSG00000198168	SVIP	258010	0.592352	5.1721	0.000169591	0.00491015	protein_coding
ENSG00000168439	STIP1	10963	0.306682	7.13179	0.000169741	0.00491015	protein_coding
ENSG00000278532	NA	NA	-1.26053	0.873591	0.000170237	0.00491015	lncRNA
ENSG00000106723	SPIN1	10927	-0.32795	8.12375	0.000170465	0.00491015	protein_coding
ENSG00000118418	HMGN3	9324	-0.347181	5.43125	0.000170756	0.00491015	protein_coding
ENSG00000172346	CSDC2	27254	-0.556344	4.37019	0.000170813	0.00491015	protein_coding
ENSG00000135249	RINT1	60561	0.42775	5.6558	0.000171043	0.00491015	protein_coding
ENSG00000087338	GMCL1	64395	0.399507	4.83446	0.000171111	0.00491015	protein_coding
ENSG00000079805	DNM2	1785	0.309738	6.57025	0.000171283	0.00491015	protein_coding
ENSG00000134294	SLC38A2	54407	0.353503	7.65596	0.000171453	0.00491015	protein_coding
ENSG00000171119	NRTN	4902	1.38473	0.923044	0.000172775	0.00492978	protein_coding
ENSG00000102984	ZNF821	55565	-0.352905	4.8332	0.000173038	0.00492978	protein_coding
ENSG00000181773	GPR3	2827	0.91617	2.203	0.000173041	0.00492978	protein_coding
ENSG00000175166	PSMD2	5708	0.241859	6.93615	0.000173092	0.00492978	protein_coding
ENSG00000259956	RBM15B	29890	-0.300091	6.89314	0.000174159	0.00494145	protein_coding
ENSG00000164338	UTP15	84135	0.401646	5.05371	0.000174204	0.00494145	protein_coding
ENSG00000185269	NOTUM	147111	1.42901	0.784552	0.000174219	0.00494145	protein_coding
ENSG00000204576	PRR3	80742	-0.338462	5.85382	0.000177594	0.00503029	protein_coding
ENSG00000183496	MEX3B	84206	-0.349757	6.5972	0.000178194	0.00503548	protein_coding
ENSG00000128645	HOXD1	3231	2.6121	-1.13564	0.000178328	0.00503548	protein_coding
ENSG00000164616	FBXL21P	NA	1.40699	0.0284324	0.000178508	0.00503548	transcribed_unitary_pseudogene
ENSG00000196458	ZNF605	100289635	-0.374752	6.18761	0.000179532	0.00505636	protein_coding
ENSG00000119231	SENP5	205564	0.232653	6.81892	0.000180233	0.00505636	protein_coding
ENSG00000275700	AATF	26574	0.451985	4.73991	0.000180495	0.00505636	protein_coding
ENSG00000167100	SAMD14	201191	-0.543657	5.66559	0.000180517	0.00505636	protein_coding
ENSG00000120800	UTP20	27340	0.543243	5.52245	0.000180561	0.00505636	protein_coding
ENSG00000177868	SVBP	374969	-0.489169	3.76522	0.000180715	0.00505636	protein_coding
ENSG00000010704	HFE	3077	-1.78064	-0.118123	0.000181009	0.00505772	protein_coding
ENSG00000166503	HDGFL3	50810	-0.375058	8.12627	0.000181571	0.00506214	protein_coding
ENSG00000188976	NOC2L	26155	0.324849	5.82098	0.000182262	0.00506214	protein_coding
ENSG00000164604	GPR85	54329	-0.530488	6.16255	0.000182315	0.00506214	protein_coding
ENSG00000152484	USP12	219333	0.360724	6.1221	0.000182458	0.00506214	protein_coding
ENSG00000129315	CCNT1	904	0.302147	6.93508	0.000182614	0.00506214	protein_coding
ENSG00000205542	TMSB4X	7114	-0.542027	8.89687	0.000182864	0.00506214	protein_coding
ENSG00000119801	YPEL5	51646	0.264691	6.63128	0.00018288	0.00506214	protein_coding
ENSG00000138413	IDH1	3417	-0.42341	7.27138	0.000183218	0.00506471	protein_coding
ENSG00000116221	MRPL37	51253	0.406631	5.86038	0.000184406	0.00508841	protein_coding
ENSG00000113811	SELENOK	58515	0.378337	5.08189	0.000184568	0.00508841	protein_coding
ENSG00000153982	GDPD1	284161	-0.489118	4.69427	0.00018488	0.00509022	protein_coding
ENSG00000076662	ICAM3	3385	0.758171	1.03681	0.000185207	0.00509245	protein_coding
ENSG00000171017	LRRC8E	80131	1.46096	0.476647	0.000185641	0.00509341	protein_coding
ENSG00000154079	SDHAF4	135154	-0.418115	3.99848	0.000185734	0.00509341	protein_coding
ENSG00000121454	LHX4	89884	2.06934	-0.898031	0.000186011	0.00509423	protein_coding
ENSG00000160796	NBEAL2	23218	0.550245	4.9549	0.000188298	0.00515006	protein_coding
ENSG00000164252	AGGF1	55109	-0.293363	4.91995	0.000188845	0.00515819	protein_coding
ENSG00000162738	VANGL2	57216	-0.499566	8.04465	0.000190057	0.00516263	protein_coding
ENSG00000134440	NARS1	4677	0.297634	7.74844	0.00019015	0.00516263	protein_coding
ENSG00000160714	UBE2Q1	55585	0.276548	6.41731	0.000190274	0.00516263	protein_coding
ENSG00000233098	CCDC144NL-AS1	339260	-0.558983	6.1451	0.000190314	0.00516263	lncRNA
ENSG00000100320	RBFOX2	23543	-0.449174	9.55898	0.000190418	0.00516263	protein_coding
ENSG00000016082	ISL1	3670	-1.27734	3.18318	0.000190506	0.00516263	protein_coding
ENSG00000205423	CNEP1R1	255919	0.351565	4.92243	0.000190947	0.00516783	protein_coding
ENSG00000189180	ZNF33A	7581	-0.31976	7.05664	0.000191377	0.00517269	protein_coding
ENSG00000151461	UPF2	26019	0.28985	5.91459	0.000191714	0.00517504	protein_coding
ENSG00000173805	HAP1	9001	0.535273	4.12633	0.000193181	0.00520171	protein_coding
ENSG00000271754	NA	NA	1.23138	-0.355028	0.000193206	0.00520171	lncRNA
ENSG00000092964	DPYSL2	1808	-0.48935	10.7763	0.000194	0.00521631	protein_coding
ENSG00000112312	GMNN	51053	0.913633	3.35285	0.000194705	0.00521775	protein_coding
ENSG00000074842	MYDGF	56005	0.632132	4.42028	0.000194731	0.00521775	protein_coding
ENSG00000116830	TTF2	8458	0.939548	4.13529	0.000194913	0.00521775	protein_coding
ENSG00000198492	YTHDF2	51441	0.28188	6.5645	0.000195063	0.00521775	protein_coding
ENSG00000162009	SSTR5	6755	3.281	-0.890753	0.000195453	0.00522141	protein_coding
ENSG00000196338	NLGN3	54413	-0.469608	6.27376	0.000195857	0.00522547	protein_coding
ENSG00000111229	ARPC3	10094	0.273687	5.90243	0.000196478	0.00523528	protein_coding
ENSG00000175040	CHST2	9435	-0.661518	4.73426	0.000196995	0.00524231	protein_coding
ENSG00000157103	SLC6A1	6529	-1.12074	5.99697	0.000197785	0.00525122	protein_coding
ENSG00000182446	NPLOC4	55666	0.277664	6.63061	0.000198054	0.00525122	protein_coding
ENSG00000167549	CORO6	84940	0.925113	1.85338	0.00019824	0.00525122	protein_coding
ENSG00000127423	AUNIP	79000	1.46369	1.0501	0.000198346	0.00525122	protein_coding
ENSG00000064703	DDX20	11218	0.309569	4.86455	0.000198959	0.00525725	protein_coding
ENSG00000196781	TLE1	7088	-0.415647	6.12359	0.000199082	0.00525725	protein_coding
ENSG00000080371	RAB21	23011	0.281619	7.27356	0.000199391	0.00525869	protein_coding
ENSG00000144535	DIS3L2	129563	-0.28113	5.4627	0.00019979	0.0052625	protein_coding
ENSG00000164164	OTUD4	54726	0.266496	6.34457	0.000200704	0.00527985	protein_coding
ENSG00000235750	KIAA0040	9674	2.70888	1.65614	0.000201408	0.0052874	protein_coding
ENSG00000171067	C11orf24	53838	0.47103	5.47643	0.000201503	0.0052874	protein_coding
ENSG00000102683	SGCG	6445	0.752741	1.38214	0.000201968	0.00529289	protein_coding
ENSG00000279730	KMT5AP1	NA	0.900219	2.38859	0.000203371	0.00531969	processed_pseudogene
ENSG00000068878	PSME4	23198	0.317707	7.10403	0.000203703	0.00531969	protein_coding
ENSG00000167842	MIS12	79003	0.437176	4.69336	0.000203906	0.00531969	protein_coding
ENSG00000116478	HDAC1	3065	0.519243	4.86635	0.000204019	0.00531969	protein_coding
ENSG00000148123	PLPPR1	54886	-0.668928	5.51986	0.000204321	0.00532083	protein_coding
ENSG00000184060	ADAP2	55803	1.24546	1.64503	0.000204589	0.00532111	protein_coding
ENSG00000196782	MAML3	55534	-0.49512	5.73488	0.000205309	0.00533313	protein_coding
ENSG00000205978	NYNRIN	57523	-0.405112	6.75604	0.000206984	0.00536989	protein_coding
ENSG00000072849	DERL2	51009	0.345977	6.11547	0.000208172	0.0053923	protein_coding
ENSG00000138801	PAPSS1	9061	-0.268466	6.70383	0.000208369	0.0053923	protein_coding
ENSG00000043143	JADE2	23338	0.532596	4.09494	0.000209487	0.00541446	protein_coding
ENSG00000023734	STRAP	11171	0.357659	7.65876	0.000209961	0.00541992	protein_coding
ENSG00000148572	NRBF2	29982	0.360915	4.37194	0.000210626	0.005428	protein_coding
ENSG00000138653	NDST4	64579	-0.65562	3.30714	0.000210799	0.005428	protein_coding
ENSG00000025800	KPNA6	23633	0.248901	7.56804	0.00021112	0.00542951	protein_coding
ENSG00000151702	FLI1	2313	1.70957	1.36432	0.000211739	0.00543867	protein_coding
ENSG00000186187	ZNRF1	84937	-0.485346	6.49152	0.00021217	0.00544299	protein_coding
ENSG00000224914	LINC00863	439994	-0.439529	3.72435	0.000212919	0.00544983	lncRNA
ENSG00000174705	SH3PXD2B	285590	-0.406667	7.09983	0.000213053	0.00544983	protein_coding
ENSG00000102383	ZDHHC15	158866	-0.469955	4.56441	0.000213228	0.00544983	protein_coding
ENSG00000130304	SLC27A1	376497	-0.361514	4.91868	0.000214097	0.0054653	protein_coding
ENSG00000115520	COQ10B	80219	0.328819	4.87416	0.000215614	0.00549723	protein_coding
ENSG00000124766	SOX4	6659	-0.856153	10.3214	0.000216314	0.00550487	protein_coding
ENSG00000136828	RALGPS1	9649	-0.409315	7.14876	0.00021654	0.00550487	protein_coding
ENSG00000120784	ZFP30	22835	-0.339204	5.96306	0.000216713	0.00550487	protein_coding
ENSG00000196756	SNHG17	388796	0.557953	4.66725	0.000217996	0.00552066	lncRNA
ENSG00000163528	CHCHD4	131474	0.645786	3.07372	0.00021815	0.00552066	protein_coding
ENSG00000173480	ZNF417	147687	-0.301391	4.98341	0.000218314	0.00552066	protein_coding
ENSG00000119599	DCAF4	26094	0.611399	3.56024	0.000218454	0.00552066	protein_coding
ENSG00000077044	DGKD	8527	-0.309873	6.93758	0.000218669	0.00552066	protein_coding
ENSG00000159228	CBR1	873	0.472484	4.67336	0.000221475	0.00557623	protein_coding
ENSG00000096872	IFT74	80173	-0.424697	4.37655	0.000221585	0.00557623	protein_coding
ENSG00000134001	EIF2S1	1965	0.444887	7.13968	0.000221679	0.00557623	protein_coding
ENSG00000197943	PLCG2	5336	1.61388	-0.236531	0.000222484	0.00558967	protein_coding
ENSG00000279025	NA	NA	1.41588	-1.15139	0.000223154	0.00559971	TEC
ENSG00000215193	PEX26	55670	-0.268069	6.49273	0.000223912	0.00560902	protein_coding
ENSG00000226383	LINC01876	101929378	-0.6124	2.49538	0.000224068	0.00560902	lncRNA
ENSG00000100246	DNAL4	10126	-0.471357	3.85344	0.000225521	0.00563858	protein_coding
ENSG00000176049	JAKMIP2	9832	-0.419449	6.89915	0.000226976	0.00566138	protein_coding
ENSG00000158321	AUTS2	26053	-0.617653	8.93937	0.000226981	0.00566138	protein_coding
ENSG00000180185	FAHD1	81889	0.462639	4.16586	0.000227921	0.00567798	protein_coding
ENSG00000175197	DDIT3	1649	0.503135	5.2012	0.000228226	0.00567808	protein_coding
ENSG00000083520	DIS3	22894	0.341517	7.12414	0.000228474	0.00567808	protein_coding
ENSG00000145022	TCTA	6988	0.685032	4.22702	0.000229397	0.00569418	protein_coding
ENSG00000103005	USB1	79650	0.462792	4.74595	0.000229745	0.00569598	protein_coding
ENSG00000166557	TMED3	23423	0.368994	5.81804	0.000230228	0.0057011	protein_coding
ENSG00000242498	ARPIN	348110	-0.432783	5.25254	0.000233022	0.00576288	protein_coding
ENSG00000260257	NA	119746555	0.423593	4.41225	0.00023328	0.00576288	lncRNA
ENSG00000134369	NAV1	89796	-0.407458	8.5969	0.000233702	0.00576641	protein_coding
ENSG00000168275	COA6	388753	0.668668	2.64042	0.00023414	0.00577034	protein_coding
ENSG00000130529	TRPM4	54795	0.731391	3.44999	0.000235078	0.00578655	protein_coding
ENSG00000079102	RUNX1T1	862	-0.815833	8.81385	0.000235998	0.0058023	protein_coding
ENSG00000109501	WFS1	7466	0.542032	5.30115	0.000237592	0.00581673	protein_coding
ENSG00000159377	PSMB4	5692	0.276373	6.42757	0.000238077	0.00581673	protein_coding
ENSG00000133678	TMEM254	80195	-0.454537	4.97462	0.000238093	0.00581673	protein_coding
ENSG00000115266	APC2	10297	-0.589169	8.30901	0.000238172	0.00581673	protein_coding
ENSG00000168564	CDKN2AIP	55602	0.333343	5.29437	0.000238408	0.00581673	protein_coding
ENSG00000119408	NEK6	10783	-0.373527	5.44938	0.000238468	0.00581673	protein_coding
ENSG00000129103	SUMF2	25870	-0.410787	5.19171	0.000238554	0.00581673	protein_coding
ENSG00000103335	PIEZO1	9780	1.13396	4.97664	0.000239064	0.00582229	protein_coding
ENSG00000102804	TSC22D1	8848	-0.371729	8.42528	0.000239965	0.00582925	protein_coding
ENSG00000106665	CLIP2	7461	-0.339394	7.47422	0.000240038	0.00582925	protein_coding
ENSG00000120526	NUDCD1	84955	0.282504	5.43111	0.000240304	0.00582925	protein_coding
ENSG00000236824	BCYRN1	618	1.0336	-0.0370129	0.000240477	0.00582925	scRNA
ENSG00000165689	ENTR1	10807	0.386976	4.72299	0.000241324	0.00583495	protein_coding
ENSG00000172260	NEGR1	257194	-0.726448	7.64093	0.000241491	0.00583495	protein_coding
ENSG00000126524	SBDS	51119	0.376407	6.19633	0.000241913	0.00583495	protein_coding
ENSG00000148516	ZEB1	6935	-0.380252	7.12458	0.000241946	0.00583495	protein_coding
ENSG00000218418	NA	NA	-0.460905	5.76097	0.000242124	0.00583495	processed_pseudogene
ENSG00000134853	PDGFRA	5156	-1.57301	5.16942	0.000242658	0.00584103	protein_coding
ENSG00000114867	EIF4G1	1981	0.342466	8.53583	0.000243205	0.00584739	protein_coding
ENSG00000099958	DERL3	91319	0.871215	2.76773	0.000243544	0.00584873	protein_coding
ENSG00000135480	KRT7	3855	3.49128	-0.943325	0.000244856	0.00587343	protein_coding
ENSG00000198797	BRINP2	57795	-0.882043	4.25548	0.000245396	0.00587956	protein_coding
ENSG00000100883	SRP54	6729	0.344528	7.15966	0.000247108	0.00591371	protein_coding
ENSG00000168646	AXIN2	8313	-0.563053	4.47036	0.000247817	0.00592383	protein_coding
ENSG00000101150	TPD52L2	7165	0.280801	5.98679	0.000248981	0.00594477	protein_coding
ENSG00000139767	SRRM4	84530	-0.410745	6.82282	0.000250342	0.00597039	protein_coding
ENSG00000253719	ATXN7L3B	552889	-0.346008	8.04366	0.000252064	0.00600453	protein_coding
ENSG00000179388	EGR3	1960	1.12373	1.91795	0.000253328	0.00602768	protein_coding
ENSG00000171421	MRPL36	64979	0.557899	3.59749	0.000254895	0.006058	protein_coding
ENSG00000185250	PPIL6	285755	-0.651792	4.05996	0.000255308	0.00606085	protein_coding
ENSG00000089060	SLC8B1	80024	0.633804	2.72485	0.000255967	0.00606954	protein_coding
ENSG00000108561	C1QBP	708	0.346355	5.96845	0.000256813	0.00608261	protein_coding
ENSG00000142684	ZNF593	51042	0.568739	2.96651	0.000258606	0.00611782	protein_coding
ENSG00000006047	YBX2	51087	1.22476	3.58363	0.000258891	0.00611782	protein_coding
ENSG00000198739	LRRTM3	347731	-0.721385	4.8161	0.00026008	0.0061389	protein_coding
ENSG00000104435	STMN2	11075	-0.656864	9.75296	0.000260621	0.00614466	protein_coding
ENSG00000106823	ECM2	1842	-1.88481	0.560135	0.000261977	0.00616926	protein_coding
ENSG00000224470	ATXN1L	342371	0.332523	6.40954	0.00026232	0.00616926	protein_coding
ENSG00000100292	HMOX1	3162	1.13792	3.63637	0.00026256	0.00616926	protein_coding
ENSG00000156103	MMP16	4325	-0.48442	7.05571	0.000263024	0.00617315	protein_coding
ENSG00000125851	PCSK2	5126	-0.52415	5.00097	0.000263341	0.00617358	protein_coding
ENSG00000137142	IGFBPL1	347252	-0.896965	8.52613	0.000264215	0.00617446	protein_coding
ENSG00000174944	P2RY14	9934	-3.11104	-0.0443332	0.000264516	0.00617446	protein_coding
ENSG00000164284	GRPEL2	134266	0.299414	6.37999	0.000264662	0.00617446	protein_coding
ENSG00000106554	CHCHD3	54927	0.327293	5.51552	0.000264762	0.00617446	protein_coding
ENSG00000167371	PRRT2	112476	-0.46143	6.39755	0.000264955	0.00617446	protein_coding
ENSG00000143870	PDIA6	10130	0.397036	7.41314	0.00026517	0.00617446	protein_coding
ENSG00000149150	SLC43A1	8501	1.00235	1.42095	0.000265877	0.00618396	protein_coding
ENSG00000145743	FBXL17	64839	-0.410313	6.03324	0.00026632	0.00618729	protein_coding
ENSG00000103642	LACTB	114294	0.513173	4.04324	0.00026755	0.00620889	protein_coding
ENSG00000108344	PSMD3	5709	0.311202	6.93065	0.000267916	0.00621043	protein_coding
ENSG00000270580	NA	105369154	0.980617	-0.122202	0.000269284	0.00623136	lncRNA
ENSG00000141030	COPS3	8533	0.409624	6.24759	0.000269422	0.00623136	protein_coding
ENSG00000102445	RUBCNL	80183	1.29508	0.632811	0.000269806	0.00623327	protein_coding
ENSG00000111676	ATN1	1822	-0.292126	8.30853	0.000270532	0.00623551	protein_coding
ENSG00000084710	EFR3B	22979	-0.435765	7.90127	0.000270572	0.00623551	protein_coding
ENSG00000184164	CRELD2	79174	0.597914	3.98555	0.000270808	0.00623551	protein_coding
ENSG00000113657	DPYSL3	1809	-0.709648	10.8758	0.000271414	0.00624253	protein_coding
ENSG00000168884	TNIP2	79155	0.576463	3.38144	0.000271836	0.00624527	protein_coding
ENSG00000125347	IRF1	3659	0.657005	3.15071	0.000272429	0.00625196	protein_coding
ENSG00000185022	MAFF	23764	0.597613	3.7884	0.00027312	0.00626087	protein_coding
ENSG00000160072	ATAD3B	83858	0.479286	4.17103	0.000274096	0.00627628	protein_coding
ENSG00000141098	GFOD2	81577	-0.392654	6.15095	0.000274942	0.00627769	protein_coding
ENSG00000111711	GOLT1B	51026	0.546583	6.32126	0.000274987	0.00627769	protein_coding
ENSG00000110713	NUP98	4928	0.36724	7.07795	0.000275321	0.00627769	protein_coding
ENSG00000205250	E2F4	1874	0.301838	5.19849	0.000275372	0.00627769	protein_coding
ENSG00000171055	FEZ2	9637	-0.376114	5.67357	0.000275885	0.00628245	protein_coding
ENSG00000198952	SMG5	23381	0.352507	6.60843	0.000276681	0.00629021	protein_coding
ENSG00000137825	ITPKA	3706	1.5616	-0.000362785	0.000277112	0.00629021	protein_coding
ENSG00000134851	TMEM165	55858	0.298201	4.99181	0.000277138	0.00629021	protein_coding
ENSG00000162944	RFTN2	130132	-0.928903	3.41894	0.000277737	0.00629633	protein_coding
ENSG00000125977	EIF2S2	8894	0.31539	5.22571	0.000278017	0.00629633	protein_coding
ENSG00000109458	GAB1	2549	-0.480541	5.49738	0.000279541	0.00632392	protein_coding
ENSG00000165055	METTL2B	55798	-0.30514	5.23042	0.000280776	0.00633579	protein_coding
ENSG00000127863	TNFRSF19	55504	-0.859437	4.8356	0.000280869	0.00633579	protein_coding
ENSG00000170860	LSM3	27258	0.36393	5.64017	0.000280985	0.00633579	protein_coding
ENSG00000107317	PTGDS	5730	-1.59871	5.45445	0.000281556	0.00634176	protein_coding
ENSG00000183161	FANCF	2188	-0.364059	4.87595	0.000283516	0.00637896	protein_coding
ENSG00000140320	BAHD1	22893	0.318894	5.76807	0.000283869	0.00637996	protein_coding
ENSG00000197724	PHF2	5253	-0.288523	7.03108	0.000284581	0.00638901	protein_coding
ENSG00000118900	UBN1	29855	0.304242	6.53055	0.000285083	0.00639212	protein_coding
ENSG00000171603	CLSTN1	22883	-0.411777	8.62725	0.000285338	0.00639212	protein_coding
ENSG00000196843	ARID5A	10865	0.833667	3.2351	0.000285864	0.00639697	protein_coding
ENSG00000203706	SERTAD4-AS1	NA	2.13701	-0.531198	0.000286277	0.0063993	lncRNA
ENSG00000203808	BVES-AS1	154442	1.47011	0.395552	0.000286764	0.00640327	lncRNA
ENSG00000291152	NA	155370	0.457997	4.32936	0.000287891	0.00642148	lncRNA
ENSG00000263001	GTF2I	2969	-0.371148	6.63422	0.000289232	0.00644444	protein_coding
ENSG00000122970	IFT81	28981	-0.372725	5.74011	0.000290021	0.00645507	protein_coding
ENSG00000120837	NFYB	4801	-0.294108	5.21021	0.000290609	0.00646121	protein_coding
ENSG00000151726	ACSL1	2180	0.511802	5.99118	0.000291802	0.00648076	protein_coding
ENSG00000173114	LRRN3	54674	-1.1115	6.80446	0.000293185	0.00650449	protein_coding
ENSG00000134108	ARL8B	55207	0.254265	6.74339	0.000295539	0.00654968	protein_coding
ENSG00000187678	SPRY4	81848	0.828674	4.30804	0.000295915	0.00655021	protein_coding
ENSG00000181090	EHMT1	79813	-0.279479	6.41393	0.000296196	0.00655021	protein_coding
ENSG00000236255	NA	NA	0.752169	2.36561	0.000297363	0.006569	lncRNA
ENSG00000112234	FBXL4	26235	-0.353659	5.43414	0.000297699	0.0065694	protein_coding
ENSG00000188505	NCCRP1	342897	1.92398	0.508988	0.000298106	0.00656944	protein_coding
ENSG00000179119	SPTY2D1	144108	0.432535	6.1799	0.000298337	0.00656944	protein_coding
ENSG00000110900	TSPAN11	441631	-0.848555	5.88788	0.000299505	0.00658013	protein_coding
ENSG00000178537	SLC25A20	788	0.598581	3.20723	0.000300023	0.00658013	protein_coding
ENSG00000254685	FPGT	8790	-0.375712	3.81938	0.000300216	0.00658013	protein_coding
ENSG00000182809	CRIP2	1397	-0.434384	5.80913	0.00030055	0.00658013	protein_coding
ENSG00000127241	MASP1	5648	-1.00278	6.15689	0.000300656	0.00658013	protein_coding
ENSG00000099864	PALM	5064	-0.431156	7.03173	0.000301149	0.00658013	protein_coding
ENSG00000086598	TMED2	10959	0.387536	7.93632	0.000301595	0.00658013	protein_coding
ENSG00000196455	PIK3R4	30849	0.272812	5.50305	0.000301811	0.00658013	protein_coding
ENSG00000106012	IQCE	23288	-0.4362	6.34581	0.00030218	0.00658013	protein_coding
ENSG00000183850	ZNF730	100129543	-0.401671	4.76996	0.000302245	0.00658013	protein_coding
ENSG00000004478	FKBP4	2288	0.435621	6.59175	0.000302322	0.00658013	protein_coding
ENSG00000083750	RRAGB	10325	-0.455096	5.10404	0.000305073	0.00663302	protein_coding
ENSG00000182985	CADM1	23705	-0.595808	8.26593	0.000307282	0.00667401	protein_coding
ENSG00000175110	MRPS22	56945	0.337999	5.24859	0.000309013	0.00670369	protein_coding
ENSG00000162298	SYVN1	84447	0.294677	5.8061	0.000309296	0.00670369	protein_coding
ENSG00000127483	HP1BP3	50809	-0.35916	8.17244	0.000311404	0.00674112	protein_coding
ENSG00000168497	CAVIN2	8436	-2.18701	0.903068	0.000311675	0.00674112	protein_coding
ENSG00000013306	SLC25A39	51629	0.439026	5.55045	0.000312612	0.00675431	protein_coding
ENSG00000160094	ZNF362	149076	-0.408053	6.07169	0.000312996	0.00675555	protein_coding
ENSG00000123136	DDX39A	10212	0.569236	5.1471	0.000314161	0.00677363	protein_coding
ENSG00000138606	SHF	90525	-0.510041	5.16284	0.000314747	0.0067792	protein_coding
ENSG00000188322	SBK1	388228	-0.551077	8.33486	0.000315297	0.00678397	protein_coding
ENSG00000198885	ITPRIPL1	150771	1.69762	1.44862	0.000316458	0.00679378	protein_coding
ENSG00000113621	TXNDC15	79770	-0.30245	5.68009	0.000316495	0.00679378	protein_coding
ENSG00000189221	MAOA	4128	-0.602644	4.40084	0.000316964	0.00679378	protein_coding
ENSG00000170873	MTSS1	9788	-0.366777	7.65633	0.000317067	0.00679378	protein_coding
ENSG00000101489	CELF4	56853	-0.691578	6.9722	0.000318402	0.00681122	protein_coding
ENSG00000166292	TMEM100	55273	-1.34239	1.61017	0.00031854	0.00681122	protein_coding
ENSG00000173404	INSM1	3642	-0.547149	4.82033	0.00032027	0.00684115	protein_coding
ENSG00000260978	NA	NA	-1.26153	0.978722	0.000321331	0.00685159	lncRNA
ENSG00000120656	TAF12	6883	0.409932	5.19699	0.000321591	0.00685159	protein_coding
ENSG00000142611	PRDM16	63976	-0.675365	5.32511	0.000321753	0.00685159	protein_coding
ENSG00000132467	UTP3	57050	0.316503	4.72758	0.000322464	0.0068546	protein_coding
ENSG00000087263	OGFOD1	55239	0.366736	6.12979	0.000322558	0.0068546	protein_coding
ENSG00000100567	PSMA3	5684	0.321534	5.38594	0.000323035	0.0068577	protein_coding
ENSG00000188612	SUMO2	6613	-0.314505	6.27007	0.000324438	0.00688041	protein_coding
ENSG00000106266	SNX8	29886	0.491271	4.73475	0.000326588	0.00689831	protein_coding
ENSG00000147041	SYTL5	94122	-0.838823	1.5717	0.000327005	0.00689831	protein_coding
ENSG00000254004	ZNF260	339324	-0.271829	6.6752	0.000327063	0.00689831	protein_coding
ENSG00000285517	NA	NA	1.77137	-1.05612	0.000327215	0.00689831	lncRNA
ENSG00000119718	EIF2B2	8892	0.330478	5.29797	0.000327277	0.00689831	protein_coding
ENSG00000224578	HNRNPA1L3	642659	-0.661149	5.7098	0.000327499	0.00689831	protein_coding
ENSG00000117410	ATP6V0B	533	0.30546	5.59757	0.000327946	0.00689831	protein_coding
ENSG00000196376	SLC35F1	222553	-0.443683	7.36271	0.00032807	0.00689831	protein_coding
ENSG00000278771	RN7SL3	378707	2.67861	5.83745	0.000328346	0.00689831	misc_RNA
ENSG00000277258	PCGF2	7703	-0.316601	6.33529	0.000328618	0.00689831	protein_coding
ENSG00000156026	MCU	90550	0.348311	5.04954	0.000329329	0.00690623	protein_coding
ENSG00000082497	SERTAD4	56256	0.457179	3.56708	0.000329856	0.00691027	protein_coding
ENSG00000120709	FAM53C	51307	0.247855	6.41858	0.000332076	0.00694973	protein_coding
ENSG00000100325	ASCC2	84164	0.385112	5.33705	0.000333113	0.00696438	protein_coding
ENSG00000173456	RNF26	79102	0.331826	5.23422	0.000333623	0.00696801	protein_coding
ENSG00000165916	PSMC3	5702	0.301031	4.8866	0.000335043	0.0069906	protein_coding
ENSG00000174010	KLHL15	80311	0.233581	6.78807	0.000335954	0.00700171	protein_coding
ENSG00000131171	SH3BGRL	6451	-0.563605	5.6386	0.000336253	0.00700171	protein_coding
ENSG00000183527	PSMG1	8624	0.492267	4.08708	0.000337521	0.00702104	protein_coding
ENSG00000249264	EEF1A1P9	NA	-0.480867	3.75401	0.000338703	0.00703568	processed_pseudogene
ENSG00000205838	TTC23L	153657	-0.930081	1.28551	0.000338905	0.00703568	protein_coding
ENSG00000179912	R3HDM2	22864	-0.298695	6.99049	0.000340279	0.00705021	protein_coding
ENSG00000150990	DHX37	57647	0.585279	4.36582	0.000340287	0.00705021	protein_coding
ENSG00000171307	ZDHHC16	84287	0.309739	4.96142	0.000340806	0.0070539	protein_coding
ENSG00000180720	CHRM4	1132	1.1269	3.17496	0.000341308	0.00705722	protein_coding
ENSG00000278107	NA	NA	-1.11532	-0.54243	0.000341931	0.00706305	lncRNA
ENSG00000206341	HLA-H	NA	0.932371	2.6862	0.000342779	0.007064	unprocessed_pseudogene
ENSG00000117877	POLR1G	10849	0.809457	2.57848	0.000342843	0.007064	protein_coding
ENSG00000130675	MNX1	3110	2.58567	-0.265764	0.000343002	0.007064	protein_coding
ENSG00000058063	ATP11B	23200	0.331816	6.76056	0.000345232	0.00709804	protein_coding
ENSG00000160752	FDPS	2224	-0.365134	6.12093	0.000345342	0.00709804	protein_coding
ENSG00000144848	ATG3	64422	0.310046	5.14597	0.000346098	0.00710651	protein_coding
ENSG00000197461	PDGFA	5154	0.748006	3.87626	0.000347052	0.00711905	protein_coding
ENSG00000160948	VPS28	51160	-0.354008	5.20522	0.000347515	0.00712148	protein_coding
ENSG00000107863	ARHGAP21	57584	-0.392649	8.4695	0.000349429	0.00715361	protein_coding
ENSG00000165195	PIGA	5277	0.570774	4.59982	0.000350457	0.00716755	protein_coding
ENSG00000168936	TMEM129	92305	-0.586249	4.47623	0.000351423	0.00718022	protein_coding
ENSG00000110876	SELPLG	6404	0.928988	0.569545	0.000352024	0.00718439	protein_coding
ENSG00000237440	ZNF737	100129842	-0.339986	6.27478	0.000352322	0.00718439	protein_coding
ENSG00000140557	ST8SIA2	8128	-0.606982	8.21185	0.000353317	0.00719479	protein_coding
ENSG00000136875	PRPF4	9128	0.334089	5.49957	0.000353528	0.00719479	protein_coding
ENSG00000219545	UMAD1	729852	0.415823	3.62762	0.00035399	0.00719711	protein_coding
ENSG00000046653	GPM6B	2824	-0.657896	8.9481	0.000355133	0.00721325	protein_coding
ENSG00000135486	HNRNPA1	3178	-0.527359	7.03306	0.000356026	0.00722428	protein_coding
ENSG00000196576	PLXNB2	23654	-0.348033	7.65014	0.000356525	0.00722733	protein_coding
ENSG00000160145	KALRN	8997	-0.424596	7.49553	0.000358509	0.00726042	protein_coding
ENSG00000147130	ZMYM3	9203	-0.304159	7.09875	0.000359118	0.00726564	protein_coding
ENSG00000004777	ARHGAP33	115703	-0.407538	6.69687	0.000360061	0.0072776	protein_coding
ENSG00000265817	FSBP	100861412	-0.542041	5.02023	0.000361062	0.0072907	protein_coding
ENSG00000076554	TPD52	7163	0.593269	5.00162	0.000364336	0.00734572	protein_coding
ENSG00000102974	CTCF	10664	-0.244085	6.28909	0.000364497	0.00734572	protein_coding
ENSG00000234616	JRK	8629	-0.323971	5.35466	0.000364993	0.00734854	protein_coding
ENSG00000164961	WASHC5	9897	0.308141	5.71141	0.000366031	0.00736228	protein_coding
ENSG00000100271	TTLL1	25809	-0.365159	4.97596	0.000368666	0.0073984	protein_coding
ENSG00000078081	LAMP3	27074	1.26692	2.49414	0.000368758	0.0073984	protein_coding
ENSG00000243694	LINC02027	NA	-0.854865	2.03273	0.0003689	0.0073984	lncRNA
ENSG00000166794	PPIB	5479	0.449091	6.52216	0.000370096	0.00741519	protein_coding
ENSG00000111639	MRPL51	51258	0.555069	4.35807	0.000372852	0.00746318	protein_coding
ENSG00000213160	KLHL23	151230	-0.363178	6.92917	0.000374399	0.00748689	protein_coding
ENSG00000105397	TYK2	7297	0.391803	5.50926	0.000375886	0.00750936	protein_coding
ENSG00000139323	POC1B	282809	0.395794	4.44182	0.000378362	0.00755154	protein_coding
ENSG00000165646	SLC18A2	6571	1.74114	1.42635	0.000379345	0.00756386	protein_coding
ENSG00000187741	FANCA	2175	0.946989	4.03302	0.000380885	0.00758725	protein_coding
ENSG00000140961	OSGIN1	29948	0.817123	2.06517	0.000381375	0.0075897	protein_coding
ENSG00000110090	CPT1A	1374	1.39523	4.40342	0.000381927	0.00759186	protein_coding
ENSG00000265778	ZNF516-AS1	101927989	1.02037	0.224418	0.000382218	0.00759186	lncRNA
ENSG00000001617	SEMA3F	6405	-0.46246	5.30393	0.000383536	0.00759953	protein_coding
ENSG00000134982	APC	324	-0.3302	8.99873	0.000383682	0.00759953	protein_coding
ENSG00000118263	KLF7	8609	-0.503126	8.28812	0.000383707	0.00759953	protein_coding
ENSG00000101084	RAB5IF	55969	0.576464	2.42267	0.000385999	0.00763375	protein_coding
ENSG00000275092	NA	NA	1.19534	-0.332447	0.000386173	0.00763375	lncRNA
ENSG00000133226	SRRM1	10250	0.271047	7.32257	0.000387442	0.00764897	protein_coding
ENSG00000196396	PTPN1	5770	0.266064	6.54352	0.000387683	0.00764897	protein_coding
ENSG00000055732	MCOLN3	55283	2.73621	1.80114	0.000388196	0.0076518	protein_coding
ENSG00000243317	STMP1	647087	-0.406731	6.55863	0.000388787	0.00765614	protein_coding
ENSG00000111300	NAA25	80018	0.294135	6.06857	0.000390593	0.00767624	protein_coding
ENSG00000226029	LINC01772	107984921	0.850919	0.969562	0.000390732	0.00767624	lncRNA
ENSG00000177025	C19orf18	147685	1.45841	-0.852172	0.000390921	0.00767624	protein_coding
ENSG00000181827	RFX7	64864	-0.24174	7.70779	0.000392221	0.00769445	protein_coding
ENSG00000116285	ERRFI1	54206	0.527823	5.67641	0.00039321	0.00770088	protein_coding
ENSG00000034152	MAP2K3	5606	0.5245	3.63332	0.000393293	0.00770088	protein_coding
ENSG00000167110	GOLGA2	2801	0.27055	6.18905	0.000394173	0.0077074	protein_coding
ENSG00000118496	FBXO30	84085	-0.384532	6.92159	0.00039456	0.0077074	protein_coding
ENSG00000111696	NT5DC3	51559	0.517524	5.76256	0.000394745	0.0077074	protein_coding
ENSG00000105447	GRWD1	83743	0.359974	4.86496	0.000396428	0.00772941	protein_coding
ENSG00000250644	NA	NA	0.941881	0.57813	0.000396619	0.00772941	protein_coding
ENSG00000173960	UBXN2A	165324	-0.332185	6.09436	0.000397441	0.00773812	protein_coding
ENSG00000138380	CARF	79800	-0.441452	5.14284	0.000398041	0.00774085	protein_coding
ENSG00000138131	LOXL4	84171	2.23402	0.940922	0.00039833	0.00774085	protein_coding
ENSG00000175305	CCNE2	9134	1.30191	2.65245	0.000399743	0.00776102	protein_coding
ENSG00000124444	ZNF576	79177	0.395128	3.31516	0.000400126	0.00776117	protein_coding
ENSG00000255154	HTD2	109703458	1.0213	-0.675799	0.000401586	0.0077761	protein_coding
ENSG00000080608	PUM3	9933	0.327234	5.20856	0.000401648	0.0077761	protein_coding
ENSG00000108312	UBTF	7343	-0.30024	6.84973	0.000402353	0.00778246	protein_coding
ENSG00000272549	LINC02538	401286	-1.69629	0.444487	0.000404392	0.00781459	lncRNA
ENSG00000113231	PDE8B	8622	1.12185	1.80173	0.000405308	0.00782498	protein_coding
ENSG00000137193	PIM1	5292	0.596878	5.1058	0.0004072	0.0078501	protein_coding
ENSG00000185942	NKAIN3	286183	-1.06857	7.31577	0.000407369	0.0078501	protein_coding
ENSG00000186868	MAPT	4137	-0.497827	9.6845	0.000408409	0.00785609	protein_coding
ENSG00000120324	PCDHB10	56126	-0.449468	5.45652	0.000408583	0.00785609	protein_coding
ENSG00000105700	KXD1	79036	0.43307	5.70327	0.000408819	0.00785609	protein_coding
ENSG00000197584	KCNMB2	10242	-1.04712	2.33038	0.000409473	0.00786135	protein_coding
ENSG00000102302	FGD1	2245	-0.299049	6.31482	0.000411946	0.0079015	protein_coding
ENSG00000174871	CNIH2	254263	-0.576714	5.53087	0.000413296	0.00791477	protein_coding
ENSG00000112033	PPARD	5467	0.258818	5.45517	0.00041372	0.00791477	protein_coding
ENSG00000154864	PIEZO2	63895	0.860229	5.37698	0.000414116	0.00791477	protein_coding
ENSG00000011405	PIK3C2A	5286	0.446079	7.60113	0.000414169	0.00791477	protein_coding
ENSG00000286230	NA	NA	1.61592	-0.0714646	0.000415575	0.00793429	lncRNA
ENSG00000134452	FBH1	84893	0.307544	5.49108	0.000416242	0.0079397	protein_coding
ENSG00000156076	WIF1	11197	-1.58995	2.48987	0.000417167	0.0079431	protein_coding
ENSG00000151458	ANKRD50	57182	-0.271042	7.40509	0.000417445	0.0079431	protein_coding
ENSG00000196365	LONP1	9361	0.365664	6.37934	0.000417945	0.0079431	protein_coding
ENSG00000134086	VHL	7428	-0.351716	6.67349	0.00041832	0.0079431	protein_coding
ENSG00000184840	TMED9	54732	0.29296	5.87524	0.000418511	0.0079431	protein_coding
ENSG00000128626	MRPS12	6183	0.59268	3.07975	0.000419052	0.0079431	protein_coding
ENSG00000176058	TPRN	286262	0.325263	4.17877	0.000419109	0.0079431	protein_coding
ENSG00000196305	IARS1	3376	0.411658	8.03724	0.00041951	0.00794341	protein_coding
ENSG00000188177	ZC3H6	376940	-0.4056	6.9743	0.000421421	0.0079684	protein_coding
ENSG00000184984	CHRM5	1133	-1.34502	-0.238309	0.0004216	0.0079684	protein_coding
ENSG00000206120	EGFEM1P	NA	-0.61084	3.28105	0.000422544	0.00797603	transcribed_unitary_pseudogene
ENSG00000156876	SASS6	163786	0.421902	3.97084	0.000422921	0.00797603	protein_coding
ENSG00000148343	MIGA2	84895	0.503146	3.97324	0.000423161	0.00797603	protein_coding
ENSG00000196155	PLEKHG4	25894	1.06246	1.94191	0.000423628	0.00797755	protein_coding
ENSG00000275441	NA	NA	1.75423	-1.02115	0.000425487	0.00800528	lncRNA
ENSG00000270441	LAMB2P1	NA	-0.457027	3.50355	0.000428275	0.00805041	unprocessed_pseudogene
ENSG00000143028	SYPL2	284612	2.24659	0.981871	0.000429685	0.00806333	protein_coding
ENSG00000102978	POLR2C	5432	0.418722	5.68177	0.000429952	0.00806333	protein_coding
ENSG00000260563	NA	NA	0.706729	3.00984	0.000430133	0.00806333	lncRNA
ENSG00000182481	KPNA2	3838	0.327148	6.7407	0.000431506	0.00807714	protein_coding
ENSG00000131480	AOC2	314	0.652807	3.29681	0.000431651	0.00807714	protein_coding
ENSG00000147454	SLC25A37	51312	0.448768	5.44208	0.000433025	0.00809553	protein_coding
ENSG00000149308	NPAT	4863	0.259989	6.03213	0.000434233	0.00810895	protein_coding
ENSG00000159784	FAM131B	9715	-0.44488	6.71778	0.000434527	0.00810895	protein_coding
ENSG00000132963	POMP	51371	0.271892	5.65891	0.00043644	0.0081373	protein_coding
ENSG00000099341	PSMD8	5714	0.283186	6.99048	0.000437293	0.00814559	protein_coding
ENSG00000214223	HNRNPA1P10	NA	-0.6115	4.9715	0.000437672	0.00814559	processed_pseudogene
ENSG00000103326	CAPN15	6650	0.327517	4.81874	0.000439403	0.00817045	protein_coding
ENSG00000125753	VASP	7408	0.696951	3.91348	0.000440703	0.00818725	protein_coding
ENSG00000144843	ADPRH	141	1.34955	0.838079	0.000443302	0.00822331	protein_coding
ENSG00000067840	PDZD4	57595	-0.417911	7.4754	0.000443439	0.00822331	protein_coding
ENSG00000175595	ERCC4	2072	0.271929	5.7458	0.000444179	0.00822965	protein_coding
ENSG00000219682	NA	NA	0.391307	3.3662	0.000445193	0.00823936	processed_pseudogene
ENSG00000170364	SETMAR	6419	-0.338892	4.09277	0.0004455	0.00823936	protein_coding
ENSG00000108578	BLMH	642	0.239084	5.48678	0.000446275	0.00824631	protein_coding
ENSG00000236104	ZBTB22	9278	-0.356961	5.02331	0.000446764	0.00824799	protein_coding
ENSG00000128594	LRRC4	64101	-0.393011	5.34586	0.000449449	0.00829015	protein_coding
ENSG00000126254	RBM42	79171	0.392905	4.94593	0.000450115	0.00829502	protein_coding
ENSG00000104522	GFUS	7264	0.404525	4.46838	0.000450568	0.00829599	protein_coding
ENSG00000113732	ATP6V0E1	8992	0.540446	4.80185	0.000451279	0.0083017	protein_coding
ENSG00000130270	ATP8B3	148229	0.830439	1.29928	0.000452052	0.00830851	protein_coding
ENSG00000186471	AKAP14	158798	-1.41221	2.96362	0.000455168	0.00835769	protein_coding
ENSG00000165474	GJB2	2706	-2.19737	2.2549	0.000455536	0.00835769	protein_coding
ENSG00000185477	GPRIN3	285513	-0.513944	6.52026	0.000456029	0.00835932	protein_coding
ENSG00000120314	WDR55	54853	0.273814	5.12185	0.000456481	0.00836019	protein_coding
ENSG00000198517	MAFK	7975	0.414634	4.28607	0.000457889	0.00837856	protein_coding
ENSG00000116205	TCEANC2	127428	-0.260331	5.25617	0.000460708	0.00842014	protein_coding
ENSG00000175745	NR2F1	7025	-1.10642	8.44406	0.000460976	0.00842014	protein_coding
ENSG00000243943	ZNF512	84450	-0.372569	6.67966	0.000462293	0.00843527	protein_coding
ENSG00000160223	ICOSLG	23308	1.54723	-0.418873	0.000462883	0.00843527	protein_coding
ENSG00000112290	WASF1	8936	-0.421619	7.56559	0.000463807	0.00843527	protein_coding
ENSG00000150625	GPM6A	2823	-0.798153	9.23788	0.000463927	0.00843527	protein_coding
ENSG00000173198	CYSLTR1	10800	-1.43525	0.26707	0.000464135	0.00843527	protein_coding
ENSG00000106263	EIF3B	8662	0.363789	6.54783	0.000464252	0.00843527	protein_coding
ENSG00000052802	MSMO1	6307	-0.484035	8.47045	0.000464741	0.00843675	protein_coding
ENSG00000163577	EIF5A2	56648	0.374729	4.61933	0.000465407	0.00844141	protein_coding
ENSG00000268034	TPM3P5	NA	0.668176	2.02419	0.000466844	0.00846007	processed_pseudogene
ENSG00000251201	TMED7-TICAM2	100302736	0.938296	0.0275754	0.000470427	0.00848329	protein_coding
ENSG00000102057	KCND1	3750	0.605109	3.63621	0.000470591	0.00848329	protein_coding
ENSG00000128283	CDC42EP1	11135	0.938788	3.95578	0.00047081	0.00848329	protein_coding
ENSG00000262652	NA	NA	1.0905	-0.105075	0.000470812	0.00848329	lncRNA
ENSG00000159871	LYPD5	284348	1.07626	0.403884	0.000470892	0.00848329	protein_coding
ENSG00000160310	PRMT2	3275	-0.371817	7.05243	0.000471203	0.00848329	protein_coding
ENSG00000229644	NAMPTP1	NA	0.467422	5.37466	0.000471274	0.00848329	processed_pseudogene
ENSG00000117643	MAN1C1	57134	-0.387321	4.47092	0.000471408	0.00848329	protein_coding
ENSG00000255690	TRIL	9865	-1.31933	4.38046	0.000472671	0.00849148	protein_coding
ENSG00000214194	SMIM30	401397	-0.320422	4.50968	0.000472685	0.00849148	protein_coding
ENSG00000183248	PRR36	80164	-0.422378	6.08751	0.000474632	0.00851907	protein_coding
ENSG00000124212	PTGIS	5740	-0.770326	4.8101	0.000477535	0.00856374	protein_coding
ENSG00000169155	ZBTB43	23099	0.236048	5.99022	0.00047977	0.00859636	protein_coding
ENSG00000162385	MAGOH	4116	0.477183	3.3894	0.000482518	0.00863356	protein_coding
ENSG00000105668	UPK1A	11045	1.266	-0.604977	0.000482931	0.00863356	protein_coding
ENSG00000158164	TMSB15A	11013	-0.415036	5.31799	0.000483705	0.00863356	protein_coding
ENSG00000286039	NA	NA	1.42303	-0.202983	0.000484007	0.00863356	lncRNA
ENSG00000172954	LCLAT1	253558	0.377908	5.64187	0.000484018	0.00863356	protein_coding
ENSG00000189190	ZNF600	162966	1.14555	2.20283	0.000484459	0.00863356	protein_coding
ENSG00000163918	RFC4	5984	0.569547	4.61336	0.000484768	0.00863356	protein_coding
ENSG00000124198	ARFGEF2	10564	0.274306	6.72426	0.000486531	0.00865469	protein_coding
ENSG00000204673	AKT1S1	84335	0.3548	5.35231	0.000486827	0.00865469	protein_coding
ENSG00000079150	FKBP7	51661	-0.422995	3.77751	0.000487211	0.00865469	protein_coding
ENSG00000255198	SNHG9	NA	1.07939	0.727127	0.000489044	0.00867248	lncRNA
ENSG00000161267	BDH1	622	0.600316	2.23241	0.000489051	0.00867248	protein_coding
ENSG00000114805	PLCH1	23007	-1.03541	5.53488	0.000492714	0.00872354	protein_coding
ENSG00000105662	CRTC1	23373	-0.396493	6.2681	0.000493155	0.00872354	protein_coding
ENSG00000155016	CYP2U1	113612	0.357976	4.75313	0.000493196	0.00872354	protein_coding
ENSG00000173145	NOC3L	64318	0.478626	4.78492	0.000496176	0.00876874	protein_coding
ENSG00000205659	LIN52	91750	0.324751	4.75722	0.000496869	0.0087735	protein_coding
ENSG00000143147	GPR161	23432	-0.339606	6.95595	0.00049802	0.00877707	protein_coding
ENSG00000280128	NA	NA	-0.453353	4.91269	0.00049816	0.00877707	TEC
ENSG00000105402	NAPA	8775	0.32494	5.70461	0.000498345	0.00877707	protein_coding
ENSG00000157510	AFAP1L1	134265	1.72796	2.65935	0.000498879	0.00877899	protein_coding
ENSG00000103494	RPGRIP1L	23322	-0.225098	5.67777	0.000501408	0.008816	protein_coding
ENSG00000256806	C17orf100	388327	-0.629666	2.89109	0.000501879	0.00881678	protein_coding
ENSG00000145335	SNCA	6622	-0.493045	6.55245	0.00050402	0.00884688	protein_coding
ENSG00000178773	CPNE7	27132	1.1527	2.74083	0.000504626	0.00885001	protein_coding
ENSG00000275464	NA	102724159	0.781581	1.05129	0.000505565	0.00885896	artifact
ENSG00000006327	TNFRSF12A	51330	1.57743	2.5418	0.000507779	0.00888723	protein_coding
ENSG00000144659	SLC25A38	54977	0.3177	4.68834	0.000508038	0.00888723	protein_coding
ENSG00000160818	GPATCH4	54865	0.776147	1.83024	0.000510062	0.0089031	protein_coding
ENSG00000215386	MIR99AHG	388815	-0.497273	6.03855	0.000510095	0.0089031	lncRNA
ENSG00000019186	CYP24A1	1591	1.31343	0.0918047	0.000510258	0.0089031	protein_coding
ENSG00000186469	GNG2	54331	-0.574755	9.35839	0.000511078	0.0089031	protein_coding
ENSG00000065802	ASB1	51665	0.277512	5.94659	0.000511098	0.0089031	protein_coding
ENSG00000185008	ROBO2	6092	-0.677525	8.10634	0.000511853	0.00890874	protein_coding
ENSG00000141232	TOB1	10140	-0.212645	6.51344	0.00051255	0.00891338	protein_coding
ENSG00000140830	TXNL4B	54957	0.360695	4.39466	0.000513042	0.00891443	protein_coding
ENSG00000117597	UTP25	27042	0.453698	5.6462	0.000513586	0.00891638	protein_coding
ENSG00000103353	UBFD1	56061	0.252335	7.12577	0.000516125	0.00894036	protein_coding
ENSG00000148204	CRB2	286204	-1.03268	4.91179	0.000516286	0.00894036	protein_coding
ENSG00000129244	ATP1B2	482	-0.37478	7.35091	0.000516694	0.00894036	protein_coding
ENSG00000148143	ZNF462	58499	-0.576104	8.69099	0.000517164	0.00894036	protein_coding
ENSG00000023572	GLRX2	51022	0.407267	3.70272	0.000517241	0.00894036	protein_coding
ENSG00000165209	STRBP	55342	-0.256623	7.04512	0.00051797	0.00894036	protein_coding
ENSG00000065970	FOXJ2	55810	0.235556	6.30492	0.000517994	0.00894036	protein_coding
ENSG00000137776	SLTM	79811	0.280559	5.54932	0.000518486	0.00894141	protein_coding
ENSG00000114738	MAPKAPK3	7867	0.42693	4.51689	0.000520183	0.0089559	protein_coding
ENSG00000179331	RAB39A	54734	0.717046	3.80742	0.000520193	0.0089559	protein_coding
ENSG00000112624	BICRAL	23506	-0.307983	6.1201	0.00052123	0.00896605	protein_coding
ENSG00000089693	MLF2	8079	0.263451	7.8599	0.000521872	0.00896605	protein_coding
ENSG00000023330	ALAS1	211	0.25414	5.99544	0.000522084	0.00896605	protein_coding
ENSG00000130227	XPO7	23039	0.253925	7.69633	0.000525233	0.00900546	protein_coding
ENSG00000111801	BTN3A3	10384	-0.628046	2.25062	0.000525249	0.00900546	protein_coding
ENSG00000139044	B4GALNT3	283358	0.663602	2.93266	0.000526613	0.00902136	protein_coding
ENSG00000196405	EVL	51466	-0.442795	7.48184	0.000528011	0.00903782	protein_coding
ENSG00000135070	ISCA1	81689	-0.299612	5.86662	0.00052917	0.00904745	protein_coding
ENSG00000155974	GRIP1	23426	-0.280717	5.54866	0.000530235	0.00904745	protein_coding
ENSG00000154124	OTULIN	90268	0.297161	5.42145	0.000530284	0.00904745	protein_coding
ENSG00000151208	DLG5	9231	-0.228217	7.65558	0.000530324	0.00904745	protein_coding
ENSG00000178031	ADAMTSL1	92949	-1.0694	3.89883	0.000531262	0.00905598	protein_coding
ENSG00000197128	ZNF772	400720	-0.407527	5.49691	0.000532517	0.00906989	protein_coding
ENSG00000136824	SMC2	10592	0.735066	5.86152	0.000534151	0.00909025	protein_coding
ENSG00000148843	PDCD11	22984	0.277991	5.98541	0.000535106	0.00909899	protein_coding
ENSG00000116898	MRPS15	64960	0.567404	4.62175	0.000536152	0.0091093	protein_coding
ENSG00000244968	LIFR-AS1	100506495	-0.492323	2.77996	0.000537309	0.00912147	lncRNA
ENSG00000152782	PANK1	53354	-0.519434	5.25394	0.000538623	0.00913219	protein_coding
ENSG00000166033	HTRA1	5654	-0.823587	5.09365	0.000539114	0.00913219	protein_coding
ENSG00000152926	ZNF117	51351	-0.410579	6.22389	0.000539558	0.00913219	protein_coding
ENSG00000178752	ERFE	151176	2.3211	0.508347	0.000539707	0.00913219	protein_coding
ENSG00000184602	SNN	8303	-0.401855	7.12676	0.000541061	0.00913945	protein_coding
ENSG00000276023	DUSP14	11072	0.399004	3.72713	0.000541495	0.00913945	protein_coding
ENSG00000165757	JCAD	57608	-0.734102	5.68258	0.000541526	0.00913945	protein_coding
ENSG00000180011	PTGR3	284273	-0.42019	6.34222	0.000541905	0.00913945	protein_coding
ENSG00000167962	ZNF598	90850	0.448327	5.67082	0.000546785	0.00921424	protein_coding
ENSG00000112852	PCDHB2	56133	-0.451943	7.15077	0.000548701	0.00923574	protein_coding
ENSG00000268061	NAPA-AS1	NA	-0.934584	0.689345	0.000548979	0.00923574	lncRNA
ENSG00000183597	TANGO2	128989	0.342425	3.82995	0.000549528	0.00923574	protein_coding
ENSG00000125384	PTGER2	5732	1.53766	0.284538	0.000549848	0.00923574	protein_coding
ENSG00000147536	GINS4	84296	1.39996	2.86126	0.000551797	0.00926096	protein_coding
ENSG00000107938	EDRF1	26098	0.453623	5.82539	0.00055269	0.00926455	protein_coding
ENSG00000131711	MAP1B	4131	-0.454012	12.7538	0.000552907	0.00926455	protein_coding
ENSG00000180044	C3orf80	401097	1.05622	0.979541	0.000553986	0.00927511	protein_coding
ENSG00000156642	NPTN	27020	0.293298	6.67982	0.000554623	0.00927733	protein_coding
ENSG00000070081	NUCB2	4925	0.266307	6.21482	0.000555311	0.00927733	protein_coding
ENSG00000132382	MYBBP1A	10514	0.364865	5.6552	0.000555465	0.00927733	protein_coding
ENSG00000172071	EIF2AK3	9451	0.31276	6.22908	0.000556425	0.00928587	protein_coding
ENSG00000072401	UBE2D1	7321	-0.23636	5.82172	0.00055822	0.00930831	protein_coding
ENSG00000103121	CMC2	56942	0.308885	4.39218	0.000559232	0.00931248	protein_coding
ENSG00000169714	CNBP	7555	0.373432	8.10289	0.000559759	0.00931248	protein_coding
ENSG00000162413	KLHL21	9903	0.479306	4.20189	0.000559944	0.00931248	protein_coding
ENSG00000187391	MAGI2	9863	-0.46617	6.65249	0.000560271	0.00931248	protein_coding
ENSG00000142632	ARHGEF19	128272	0.815934	1.45439	0.000561417	0.00932403	protein_coding
ENSG00000289407	NA	NA	-0.725256	1.2064	0.000562435	0.00932647	lncRNA
ENSG00000206503	HLA-A	3105	0.569479	6.54626	0.000563102	0.00932647	protein_coding
ENSG00000274180	NATD1	256302	0.307416	4.46343	0.000563317	0.00932647	protein_coding
ENSG00000156587	UBE2L6	9246	-0.296734	5.69983	0.000563368	0.00932647	protein_coding
ENSG00000144136	SLC20A1	6574	0.346092	6.4177	0.000565113	0.00934788	protein_coding
ENSG00000139132	FGD4	121512	-0.496416	7.32922	0.000567352	0.00937415	protein_coding
ENSG00000100220	RTCB	51493	0.232872	5.42597	0.000567608	0.00937415	protein_coding
ENSG00000120438	TCP1	6950	0.347012	7.86952	0.000568444	0.00938046	protein_coding
ENSG00000067248	DHX29	54505	0.247471	5.91093	0.000569373	0.00938323	protein_coding
ENSG00000159199	ATP5MC1	516	0.357572	4.5433	0.000569663	0.00938323	protein_coding
ENSG00000158079	PTPDC1	138639	0.339625	4.58212	0.000569973	0.00938323	protein_coding
ENSG00000169122	FAM110B	90362	-0.386887	5.64813	0.000572236	0.00940882	protein_coding
ENSG00000241935	HOGA1	112817	-1.42272	-0.893399	0.00057267	0.00940882	protein_coding
ENSG00000115307	AUP1	550	0.371329	5.59067	0.000573485	0.00940882	protein_coding
ENSG00000144867	SRPRB	58477	0.322753	5.43132	0.000573926	0.00940882	protein_coding
ENSG00000020633	RUNX3	864	1.81896	2.42266	0.000574041	0.00940882	protein_coding
ENSG00000112972	HMGCS1	3157	-0.54917	10.3865	0.000574859	0.00940882	protein_coding
ENSG00000002549	LAP3	51056	0.445088	4.14778	0.000575247	0.00940882	protein_coding
ENSG00000166275	BORCS7	119032	-0.49693	3.56939	0.0005753	0.00940882	protein_coding
ENSG00000124333	VAMP7	6845	0.435238	5.26815	0.000575847	0.00940882	protein_coding
ENSG00000011523	CEP68	23177	-0.412815	6.01812	0.000576078	0.00940882	protein_coding
ENSG00000136261	BZW2	28969	-0.361172	5.94754	0.000577507	0.00942471	protein_coding
ENSG00000055044	NOP58	51602	0.479787	5.45111	0.000578242	0.00942926	protein_coding
ENSG00000253676	TAGLN2P1	NA	1.25499	1.32313	0.000579375	0.0094403	processed_pseudogene
ENSG00000127666	TICAM1	148022	1.14087	1.14382	0.000580852	0.00945651	protein_coding
ENSG00000118518	RNF146	81847	-0.270682	5.91575	0.000581621	0.00945651	protein_coding
ENSG00000106261	ZKSCAN1	7586	-0.305293	8.08755	0.00058201	0.00945651	protein_coding
ENSG00000147036	LANCL3	347404	0.756215	2.97499	0.0005822	0.00945651	protein_coding
ENSG00000015171	ZMYND11	10771	-0.274036	7.24695	0.000583331	0.00946745	protein_coding
ENSG00000146731	CCT6A	908	0.323439	7.12804	0.000584259	0.00947508	protein_coding
ENSG00000275342	PRAG1	157285	-0.41134	5.1998	0.000585872	0.00949378	protein_coding
ENSG00000114631	PODXL2	50512	-0.42214	6.71395	0.000586486	0.0094963	protein_coding
ENSG00000122140	MRPS2	51116	0.28807	4.92214	0.000586989	0.00949701	protein_coding
ENSG00000272797	NA	NA	-1.15857	-0.599535	0.000587585	0.00949922	lncRNA
ENSG00000137824	RMDN3	55177	0.28764	4.79053	0.000589548	0.00951527	protein_coding
ENSG00000274290	H2BC6	8344	-0.450823	4.86689	0.000589845	0.00951527	protein_coding
ENSG00000135540	NHSL1	57224	-0.683617	6.75484	0.000590123	0.00951527	protein_coding
ENSG00000151304	SRFBP1	153443	0.296134	4.79088	0.000590419	0.00951527	protein_coding
ENSG00000126821	SGPP1	81537	0.735637	5.02816	0.000591353	0.0095229	protein_coding
ENSG00000162616	DNAJB4	11080	0.288325	5.60883	0.000593069	0.00954311	protein_coding
ENSG00000197415	VEPH1	79674	-0.857396	3.56041	0.000594252	0.00955471	protein_coding
ENSG00000155561	NUP205	23165	0.41383	6.71263	0.000596495	0.00958332	protein_coding
ENSG00000274528	NA	NA	0.711409	1.10857	0.000598281	0.00959853	lncRNA
ENSG00000185627	PSMD13	5719	0.286282	5.83391	0.000598624	0.00959853	protein_coding
ENSG00000233247	UBE2E4P	NA	-0.411061	3.33039	0.000598834	0.00959853	processed_pseudogene
ENSG00000086712	TXLNG	55787	0.220007	6.29754	0.000599935	0.00960872	protein_coding
ENSG00000160131	VMA21	203547	-0.281527	7.35926	0.000601687	0.00962932	protein_coding
ENSG00000165410	CFL2	1073	0.392874	6.22369	0.000604603	0.00965586	protein_coding
ENSG00000067365	METTL22	79091	0.320258	4.73535	0.000605416	0.00965586	protein_coding
ENSG00000232531	KMT5AP2	NA	0.821762	0.268254	0.00060592	0.00965586	processed_pseudogene
ENSG00000175634	RPS6KB2	6199	0.267913	4.6417	0.000606231	0.00965586	protein_coding
ENSG00000159625	DRC7	84229	-1.78287	1.16553	0.000606475	0.00965586	protein_coding
ENSG00000067798	NAV3	89795	-0.459278	7.42823	0.000606968	0.00965586	protein_coding
ENSG00000128274	A4GALT	53947	1.93618	1.62564	0.000607044	0.00965586	protein_coding
ENSG00000166166	TRMT61A	115708	0.471103	3.58115	0.000607454	0.00965586	protein_coding
ENSG00000273270	NA	NA	-0.587855	3.78509	0.000607548	0.00965586	lncRNA
ENSG00000235238	SUMO2P1	NA	-0.296905	4.93199	0.000608518	0.00966151	processed_pseudogene
ENSG00000166619	BLCAP	10904	-0.618777	7.83179	0.000608838	0.00966151	protein_coding
ENSG00000184205	TSPYL2	64061	0.505027	5.92255	0.000610189	0.00967552	protein_coding
ENSG00000169057	MECP2	4204	-0.32671	7.3635	0.000612513	0.00969861	protein_coding
ENSG00000105939	ZC3HAV1	56829	0.534975	5.33999	0.000612584	0.00969861	protein_coding
ENSG00000106868	SUSD1	64420	0.366765	4.54131	0.000613936	0.00971259	protein_coding
ENSG00000224411	HSP90AA2P	NA	0.298482	6.32473	0.000616695	0.00974781	processed_pseudogene
ENSG00000250899	NA	NA	1.6864	0.950356	0.000617105	0.00974781	lncRNA
ENSG00000078124	ACER3	55331	0.26073	5.6046	0.000618004	0.00975456	protein_coding
ENSG00000101745	ANKRD12	23253	-0.304241	7.91224	0.000620996	0.00979057	protein_coding
ENSG00000143416	SELENBP1	8991	-1.48875	2.5731	0.000621233	0.00979057	protein_coding
ENSG00000097007	ABL1	25	-0.354219	7.24836	0.000621717	0.00979074	protein_coding
ENSG00000076242	MLH1	4292	0.369688	5.12997	0.000625002	0.00983498	protein_coding
ENSG00000104635	SLC39A14	23516	0.844119	5.54662	0.000626059	0.00984412	protein_coding
ENSG00000111344	RASAL1	8437	1.49598	1.63068	0.000626905	0.00984448	protein_coding
ENSG00000153707	PTPRD	5789	-0.529135	8.16148	0.000627034	0.00984448	protein_coding
ENSG00000159346	ADIPOR1	51094	0.348572	6.94164	0.000627733	0.00984798	protein_coding
ENSG00000156521	TYSND1	219743	-0.530284	3.60459	0.00062838	0.00985066	protein_coding
ENSG00000172943	PHF8	23133	0.234587	6.13154	0.000630241	0.00987235	protein_coding
ENSG00000080824	HSP90AA1	3320	0.316666	10.1408	0.000631331	0.00988193	protein_coding
ENSG00000101294	HM13	81502	0.382753	7.06976	0.000631896	0.0098833	protein_coding
ENSG00000090674	MCOLN1	57192	0.495389	3.76657	0.00063512	0.00992621	protein_coding
ENSG00000060140	STYK1	55359	0.950469	1.46642	0.000636466	0.00993561	protein_coding
ENSG00000120063	GNA13	10672	0.237362	7.42972	0.000636683	0.00993561	protein_coding
ENSG00000160446	ZDHHC12	84885	1.07291	2.31931	0.00063781	0.0099457	protein_coding
ENSG00000284024	NA	100421372	0.298536	5.5206	0.000639059	0.00995766	protein_coding
ENSG00000187522	HSPA14	51182	0.476834	3.70399	0.000639711	0.00996032	protein_coding
ENSG00000257913	DDN-AS1	105369758	1.24713	-0.0601514	0.000641024	0.00997325	lncRNA
ENSG00000048162	NOP16	51491	0.663971	1.96088	0.000641865	0.00997884	protein_coding
ENSG00000196535	MYO18A	399687	-0.2803	7.02414	0.000644313	0.0100094	protein_coding
ENSG00000163884	KLF15	28999	0.676921	2.60869	0.000645161	0.010015	protein_coding
ENSG00000140043	PTGR2	145482	-0.475935	3.43033	0.000645854	0.0100182	protein_coding
ENSG00000064692	SNCAIP	9627	-0.730614	6.01927	0.000646519	0.010021	protein_coding
ENSG00000188215	DCUN1D3	123879	0.517253	5.58197	0.000647951	0.0100357	protein_coding
ENSG00000011007	ELOA	6924	0.281828	6.46317	0.00065081	0.0100584	protein_coding
ENSG00000105186	ANKRD27	84079	0.228694	5.40742	0.000650821	0.0100584	protein_coding
ENSG00000124006	OBSL1	23363	-0.350292	6.7027	0.000650877	0.0100584	protein_coding
ENSG00000112576	CCND3	896	0.371365	4.40063	0.000653931	0.0100981	protein_coding
ENSG00000105750	ZNF85	7639	0.372568	4.26098	0.00065488	0.0101041	protein_coding
ENSG00000140299	BNIP2	663	0.240893	6.34111	0.000655298	0.0101041	protein_coding
ENSG00000138081	FBXO11	80204	-0.236794	7.92644	0.000655838	0.0101049	protein_coding
ENSG00000049541	RFC2	5982	0.419156	4.30047	0.000656483	0.0101073	protein_coding
ENSG00000100714	MTHFD1	4522	0.504133	5.63254	0.000657869	0.0101211	protein_coding
ENSG00000112118	MCM3	4172	0.727474	5.4022	0.000659614	0.0101339	protein_coding
ENSG00000161813	LARP4	113251	0.218563	7.07889	0.000659711	0.0101339	protein_coding
ENSG00000272909	NA	NA	-0.778491	1.56226	0.000660174	0.0101339	lncRNA
ENSG00000009724	MASP2	10747	1.50068	-1.18869	0.000661586	0.0101446	protein_coding
ENSG00000163536	SERPINI1	5274	-0.493045	5.04288	0.00066267	0.0101446	protein_coding
ENSG00000142192	APP	351	-0.513523	9.93371	0.000662695	0.0101446	protein_coding
ENSG00000178307	TMEM11	8834	0.298366	4.24722	0.000662832	0.0101446	protein_coding
ENSG00000148225	WDR31	114987	-0.633594	4.21297	0.000663816	0.0101522	protein_coding
ENSG00000154719	MRPL39	54148	0.346799	4.65883	0.000664349	0.0101528	protein_coding
ENSG00000110042	DTX4	23220	-0.368221	6.93198	0.000665626	0.0101648	protein_coding
ENSG00000165732	DDX21	9188	0.475496	7.11631	0.000666663	0.0101731	protein_coding
ENSG00000114853	ZBTB47	92999	-0.372216	5.31791	0.000669061	0.0102022	protein_coding
ENSG00000100211	CBY1	25776	-0.422745	4.41024	0.000672192	0.0102339	protein_coding
ENSG00000038210	PI4K2B	55300	0.577599	3.44026	0.000672383	0.0102339	protein_coding
ENSG00000213420	GPC2	221914	-0.468694	6.32555	0.000672625	0.0102339	protein_coding
ENSG00000137968	SLC44A5	204962	-0.502198	5.36445	0.000673853	0.010245	protein_coding
ENSG00000155957	TMBIM4	51643	-0.720271	3.21283	0.000675622	0.010264	protein_coding
ENSG00000042317	SPATA7	55812	-0.280867	4.99588	0.000676089	0.010264	protein_coding
ENSG00000120594	PLXDC2	84898	-0.597077	7.10163	0.000676933	0.0102692	protein_coding
ENSG00000146005	PSD2	84249	-0.486074	6.0343	0.00067796	0.0102773	protein_coding
ENSG00000139970	RTN1	6252	-0.480494	8.24722	0.000678464	0.0102774	protein_coding
ENSG00000132109	TRIM21	6737	0.463067	3.49931	0.000679061	0.0102789	protein_coding
ENSG00000110318	CEP126	57562	-0.525576	5.54637	0.000680089	0.0102824	protein_coding
ENSG00000100591	AHSA1	10598	0.243684	6.09366	0.000680605	0.0102824	protein_coding
ENSG00000100216	TOMM22	56993	0.256874	5.54627	0.000680846	0.0102824	protein_coding
ENSG00000077232	DNAJC10	54431	0.244633	7.43439	0.000681674	0.0102824	protein_coding
ENSG00000121413	ZSCAN18	65982	-0.325187	6.06887	0.000681777	0.0102824	protein_coding
ENSG00000105197	TIMM50	92609	0.23236	5.3838	0.000684219	0.0103064	protein_coding
ENSG00000118514	ALDH8A1	64577	1.05423	-0.108654	0.000684856	0.0103064	protein_coding
ENSG00000289392	NA	NA	-1.50667	-0.584625	0.00068487	0.0103064	lncRNA
ENSG00000129951	PLPPR3	79948	-0.443633	6.37643	0.000685977	0.0103116	protein_coding
ENSG00000221886	ZBED8	63920	-0.303421	4.37129	0.000686518	0.0103116	protein_coding
ENSG00000149636	DSN1	79980	0.802197	3.09531	0.000686712	0.0103116	protein_coding
ENSG00000148154	UGCG	7357	0.293378	6.40215	0.000687585	0.0103173	protein_coding
ENSG00000133119	RFC3	5983	0.509387	4.42535	0.000688468	0.010323	protein_coding
ENSG00000144597	EAF1	85403	0.296083	6.39193	0.000690811	0.0103438	protein_coding
ENSG00000127418	FGFRL1	53834	0.801066	5.01486	0.000690853	0.0103438	protein_coding
ENSG00000143742	SRP9	6726	-0.316727	7.24161	0.000691846	0.0103512	protein_coding
ENSG00000161638	ITGA5	3678	1.34044	4.84626	0.000692545	0.0103541	protein_coding
ENSG00000253327	RAD21-AS1	644660	1.21395	-0.0811131	0.000693822	0.0103657	lncRNA
ENSG00000169855	ROBO1	6091	-0.841811	8.19397	0.000698777	0.0104322	protein_coding
ENSG00000054148	PHPT1	29085	-0.369631	5.31891	0.000699812	0.0104332	protein_coding
ENSG00000186395	KRT10	3858	0.343897	4.61339	0.000699849	0.0104332	protein_coding
ENSG00000006118	TMEM132A	54972	-0.523266	7.7041	0.000701339	0.0104388	protein_coding
ENSG00000182013	PNMA8A	55228	-0.381352	7.22197	0.000701493	0.0104388	protein_coding
ENSG00000186448	ZNF197	10168	-0.287	6.83674	0.000701745	0.0104388	protein_coding
ENSG00000120949	TNFRSF8	943	2.52536	-0.907844	0.000702916	0.0104487	protein_coding
ENSG00000163568	AIM2	9447	-0.867408	2.84448	0.000704287	0.0104521	protein_coding
ENSG00000178952	TUFM	7284	0.224913	6.48773	0.000704608	0.0104521	protein_coding
ENSG00000078295	ADCY2	108	-0.411456	5.34441	0.000704662	0.0104521	protein_coding
ENSG00000161082	CELF5	60680	-0.428843	7.29238	0.000706961	0.010461	protein_coding
ENSG00000187730	GABRD	2563	1.53027	1.04522	0.000707044	0.010461	protein_coding
ENSG00000147100	SLC16A2	6567	-0.414413	7.45927	0.00070715	0.010461	protein_coding
ENSG00000204580	DDR1	780	-0.64137	8.28132	0.000707279	0.010461	protein_coding
ENSG00000137055	PLAA	9373	0.320846	6.39942	0.00071117	0.010511	protein_coding
ENSG00000146453	PNLDC1	154197	1.57191	-0.707618	0.000713564	0.0105388	protein_coding
ENSG00000136003	ISCU	23479	0.256724	5.48082	0.000721784	0.0106423	protein_coding
ENSG00000171681	ATF7IP	55729	-0.345769	8.58566	0.000721897	0.0106423	protein_coding
ENSG00000100162	CENPM	79019	1.16838	1.53733	0.000722114	0.0106423	protein_coding
ENSG00000281128	PTENP1-AS	101243555	-0.530094	2.5711	0.000723044	0.0106484	lncRNA
ENSG00000111731	C2CD5	9847	-0.347293	6.73863	0.000726691	0.0106848	protein_coding
ENSG00000162642	C1orf52	148423	0.369736	5.43643	0.000727124	0.0106848	protein_coding
ENSG00000258548	LINC00645	100505967	-1.12247	1.49391	0.00072764	0.0106848	lncRNA
ENSG00000106789	CORO2A	7464	0.880734	3.44976	0.000727948	0.0106848	protein_coding
ENSG00000171202	TMEM126A	84233	0.522002	2.39934	0.000728098	0.0106848	protein_coding
ENSG00000181788	SIAH2	6478	0.471065	5.70798	0.000731539	0.0107277	protein_coding
ENSG00000185155	MIXL1	83881	2.5744	-0.803332	0.000732347	0.0107296	protein_coding
ENSG00000197321	SVIL	6840	-0.632686	6.27846	0.000732774	0.0107296	protein_coding
ENSG00000196368	NUDT11	55190	-0.411656	5.99151	0.000733227	0.0107296	protein_coding
ENSG00000182551	ADI1	55256	0.377508	4.44899	0.000735367	0.0107533	protein_coding
ENSG00000076944	STXBP2	6813	0.898627	2.04094	0.00073644	0.0107611	protein_coding
ENSG00000179115	FARSA	2193	0.247362	6.11508	0.000737143	0.0107611	protein_coding
ENSG00000118939	UCHL3	7347	0.633694	2.58691	0.000737464	0.0107611	protein_coding
ENSG00000166226	CCT2	10576	0.282852	7.35011	0.000738814	0.0107705	protein_coding
ENSG00000128917	DLL4	54567	0.71199	1.95879	0.000739737	0.0107705	protein_coding
ENSG00000103145	HCFC1R1	54985	-0.513989	3.59158	0.000739942	0.0107705	protein_coding
ENSG00000198874	TYW1	55253	0.30562	4.25402	0.000740188	0.0107705	protein_coding
ENSG00000158122	PRXL2C	195827	1.01071	3.08905	0.000741224	0.010778	protein_coding
ENSG00000140391	TSPAN3	10099	-0.423161	7.91738	0.000743266	0.0107973	protein_coding
ENSG00000142303	ADAMTS10	81794	-0.437476	5.13744	0.000743594	0.0107973	protein_coding
ENSG00000197785	ATAD3A	55210	0.430355	3.5228	0.000746208	0.0108276	protein_coding
ENSG00000165698	SPACA9	11092	-0.574967	3.30702	0.000748447	0.0108367	protein_coding
ENSG00000138180	CEP55	55165	1.36478	3.07742	0.000748805	0.0108367	protein_coding
ENSG00000117475	BLZF1	8548	0.298349	5.22732	0.000748924	0.0108367	protein_coding
ENSG00000144233	AMMECR1L	83607	0.249438	5.56964	0.000749081	0.0108367	protein_coding
ENSG00000013375	PGM3	5238	0.325412	6.90328	0.00074977	0.0108367	protein_coding
ENSG00000141522	ARHGDIA	396	0.301075	7.18319	0.000749977	0.0108367	protein_coding
ENSG00000134049	IER3IP1	51124	0.239677	5.06814	0.000751986	0.0108539	protein_coding
ENSG00000184220	CMSS1	84319	0.507598	3.91545	0.00075222	0.0108539	protein_coding
ENSG00000075151	EIF4G3	8672	-0.311185	7.98478	0.000752944	0.0108568	protein_coding
ENSG00000178403	NEUROG2	63973	-1.16383	5.37814	0.000753613	0.0108589	protein_coding
ENSG00000168243	GNG4	2786	-0.456788	7.99472	0.000759179	0.0109314	protein_coding
ENSG00000065427	KARS1	3735	0.357188	6.65651	0.000760613	0.0109445	protein_coding
ENSG00000105219	CCNP	79935	1.08432	-0.467439	0.000763213	0.0109723	protein_coding
ENSG00000158050	DUSP2	1844	0.948251	0.921959	0.000763865	0.0109723	protein_coding
ENSG00000074054	CLASP1	23332	-0.225779	8.27344	0.000764886	0.0109723	protein_coding
ENSG00000071539	TRIP13	9319	1.02184	2.84592	0.000764961	0.0109723	protein_coding
ENSG00000277135	NA	NA	-1.4631	-0.0479308	0.000765198	0.0109723	lncRNA
ENSG00000259408	NA	NA	1.0432	-0.883168	0.000766691	0.0109861	lncRNA
ENSG00000184007	PTP4A2	8073	0.224119	8.07708	0.000770491	0.0110305	protein_coding
ENSG00000168701	TMEM208	29100	0.464417	3.22723	0.000771397	0.0110305	protein_coding
ENSG00000165501	LRR1	122769	0.69975	2.94612	0.000771561	0.0110305	protein_coding
ENSG00000230074	NA	NA	0.420255	3.18848	0.000772161	0.0110305	lncRNA
ENSG00000123119	NECAB1	64168	-0.597435	5.71947	0.000772458	0.0110305	protein_coding
ENSG00000114948	ADAM23	8745	-0.318832	6.08403	0.000776555	0.0110713	protein_coding
ENSG00000148341	SH3GLB2	56904	-0.399613	5.59623	0.000776793	0.0110713	protein_coding
ENSG00000248890	HHIP-AS1	646576	0.775024	0.322739	0.000776923	0.0110713	lncRNA
ENSG00000171385	KCND3	3752	0.604668	5.601	0.00077843	0.0110851	protein_coding
ENSG00000139190	VAMP1	6843	0.582848	3.89609	0.000779673	0.0110952	protein_coding
ENSG00000228519	RANBP1P1	NA	0.379426	4.4331	0.00078179	0.0111177	processed_pseudogene
ENSG00000068323	TFE3	7030	0.319831	6.66711	0.000784788	0.0111523	protein_coding
ENSG00000126464	PRR12	57479	-0.335805	6.90396	0.000785304	0.0111523	protein_coding
ENSG00000103512	NOMO1	23420	0.323601	5.34907	0.000785893	0.011153	protein_coding
ENSG00000168427	KLHL30	377007	3.30727	1.1775	0.000790205	0.0111924	protein_coding
ENSG00000181938	GINS3	64785	0.718914	2.30961	0.000790581	0.0111924	protein_coding
ENSG00000277791	PSMB3	5691	0.357999	4.88701	0.000790687	0.0111924	protein_coding
ENSG00000167977	KCTD5	54442	0.364239	4.83068	0.000790836	0.0111924	protein_coding
ENSG00000111361	EIF2B1	1967	0.325836	5.61809	0.000793105	0.0112023	protein_coding
ENSG00000188010	MORN2	729967	-0.649586	3.56257	0.000793152	0.0112023	protein_coding
ENSG00000004779	NDUFAB1	4706	0.290454	4.73437	0.00079359	0.0112023	protein_coding
ENSG00000287200	NA	NA	0.88512	-0.589186	0.000794061	0.0112023	lncRNA
ENSG00000106028	SSBP1	6742	0.358702	5.01937	0.000794504	0.0112023	protein_coding
ENSG00000172183	ISG20	3669	0.894363	1.16878	0.000795235	0.0112023	protein_coding
ENSG00000137364	TPMT	7172	0.37007	4.0538	0.000796113	0.0112023	protein_coding
ENSG00000116752	BCAS2	10286	0.350103	5.30611	0.000796465	0.0112023	protein_coding
ENSG00000291122	NA	352954	-0.39836	6.16579	0.00079648	0.0112023	lncRNA
ENSG00000117481	NSUN4	387338	0.325322	4.55031	0.000796954	0.0112023	protein_coding
ENSG00000170248	PDCD6IP	10015	0.192076	6.79216	0.000798775	0.0112151	protein_coding
ENSG00000099139	PCSK5	5125	-0.635601	4.40086	0.000798949	0.0112151	protein_coding
ENSG00000204592	HLA-E	3133	0.903548	5.23824	0.000800631	0.0112311	protein_coding
ENSG00000127616	SMARCA4	6597	-0.321005	8.43603	0.000802246	0.0112461	protein_coding
ENSG00000131626	PPFIA1	8500	0.222438	6.32126	0.00080544	0.0112833	protein_coding
ENSG00000163376	KBTBD8	84541	0.498479	3.59366	0.000806763	0.0112941	protein_coding
ENSG00000123933	MXD4	10608	-0.363037	5.94523	0.000812201	0.0113626	protein_coding
ENSG00000139842	CUL4A	8451	0.276794	6.20718	0.000814087	0.0113723	protein_coding
ENSG00000018699	TTC27	55622	0.356705	4.53183	0.000814726	0.0113723	protein_coding
ENSG00000074935	TUBE1	51175	0.277259	5.28348	0.000815061	0.0113723	protein_coding
ENSG00000138771	SHROOM3	57619	-0.574852	5.98316	0.000816017	0.0113723	protein_coding
ENSG00000095485	CWF19L1	55280	0.319753	4.70166	0.000816484	0.0113723	protein_coding
ENSG00000109133	TMEM33	55161	0.233909	7.8151	0.000816623	0.0113723	protein_coding
ENSG00000267313	NA	641516	-0.350772	4.58434	0.000816749	0.0113723	lncRNA
ENSG00000013297	CLDN11	5010	-0.908488	3.6146	0.000819133	0.0113979	protein_coding
ENSG00000182154	MRPL41	64975	0.388932	3.55353	0.00082101	0.0114163	protein_coding
ENSG00000164796	CSMD3	114788	-0.539071	4.79588	0.000821881	0.0114207	protein_coding
ENSG00000152092	ASTN1	460	-0.413678	7.1807	0.000823534	0.011436	protein_coding
ENSG00000225470	JPX	554203	-0.20129	6.45396	0.00082576	0.0114592	lncRNA
ENSG00000064300	NGFR	4804	1.20004	5.12013	0.000826729	0.011461	protein_coding
ENSG00000239900	ADSL	158	0.421787	3.77286	0.000826997	0.011461	protein_coding
ENSG00000167513	CDT1	81620	0.987445	3.36604	0.000828215	0.0114702	protein_coding
ENSG00000198668	CALM1	801	-0.317387	10.2502	0.000832088	0.0115161	protein_coding
ENSG00000105290	APLP1	333	-0.404088	8.37691	0.000833506	0.011528	protein_coding
ENSG00000163950	SLBP	7884	0.352204	5.76085	0.000837736	0.0115468	protein_coding
ENSG00000243244	STON1	11037	-0.876748	3.6174	0.000838261	0.0115468	protein_coding
ENSG00000174640	SLCO2A1	6578	1.46225	0.682403	0.00083861	0.0115468	protein_coding
ENSG00000126217	MCF2L	23263	-0.398694	7.34426	0.000838856	0.0115468	protein_coding
ENSG00000113716	HMGXB3	22993	0.208596	6.12463	0.000838974	0.0115468	protein_coding
ENSG00000168264	IRF2BP2	359948	-0.361557	7.74025	0.0008392	0.0115468	protein_coding
ENSG00000196632	WNK3	65267	-0.321919	7.18069	0.000839925	0.0115468	protein_coding
ENSG00000148335	NTMT1	28989	0.403359	3.72995	0.000840174	0.0115468	protein_coding
ENSG00000204923	FBXO48	554251	0.426355	3.71346	0.000840381	0.0115468	protein_coding
ENSG00000250056	LINC01018	NA	1.64379	-0.247261	0.000840667	0.0115468	lncRNA
ENSG00000151617	EDNRA	1909	-1.26611	4.56021	0.000841502	0.0115468	protein_coding
ENSG00000169604	ANTXR1	84168	-0.83848	6.99486	0.000842247	0.0115468	protein_coding
ENSG00000137103	TMEM8B	51754	-0.379559	7.38284	0.000842617	0.0115468	protein_coding
ENSG00000263002	ZNF234	10780	-0.275487	4.81643	0.000842679	0.0115468	protein_coding
ENSG00000272325	NUDT3	11165	-0.47322	8.4373	0.000843612	0.0115519	protein_coding
ENSG00000165724	ZMYND19	116225	0.315071	4.72329	0.000846128	0.0115787	protein_coding
ENSG00000153944	MSI2	124540	-0.343928	7.82078	0.000848752	0.0116025	protein_coding
ENSG00000180176	TH	7054	1.5882	1.03576	0.000848988	0.0116025	protein_coding
ENSG00000112667	DNPH1	10591	-0.799882	2.63175	0.000852508	0.0116385	protein_coding
ENSG00000102934	PLLP	51090	1.70999	0.0192314	0.000852753	0.0116385	protein_coding
ENSG00000172318	B3GALT1	8708	-0.541304	5.20193	0.000853469	0.0116406	protein_coding
ENSG00000007168	PAFAH1B1	5048	-0.256651	8.76716	0.000855076	0.0116549	protein_coding
ENSG00000168872	DDX19A	55308	0.344495	4.12959	0.000859594	0.0117087	protein_coding
ENSG00000155755	TMEM237	65062	0.259958	5.32045	0.000861612	0.0117285	protein_coding
ENSG00000168267	PTF1A	256297	2.82477	-0.609016	0.000862335	0.0117306	protein_coding
ENSG00000158710	TAGLN2	8407	0.969701	4.85958	0.000863954	0.0117449	protein_coding
ENSG00000143933	CALM2	805	-0.24861	8.76336	0.000865694	0.0117608	protein_coding
ENSG00000177000	MTHFR	4524	-0.230619	6.02802	0.000867552	0.0117762	protein_coding
ENSG00000180628	PCGF5	84333	0.666872	5.97291	0.000867962	0.0117762	protein_coding
ENSG00000273079	GRIN2B	2904	-0.42617	8.97772	0.000869689	0.0117878	protein_coding
ENSG00000100483	VCPKMT	79609	0.406286	3.37174	0.000869962	0.0117878	protein_coding
ENSG00000155052	CNTNAP5	129684	-0.769167	5.12045	0.000870698	0.011789	protein_coding
ENSG00000169972	PUSL1	126789	0.414582	3.14283	0.00087119	0.011789	protein_coding
ENSG00000167508	MVD	4597	-0.279214	6.1758	0.000872172	0.0117946	protein_coding
ENSG00000196363	WDR5	11091	0.230488	5.58042	0.000873259	0.0118016	protein_coding
ENSG00000248932	COPB2-DT	100507291	-0.377229	4.96633	0.000875406	0.0118189	lncRNA
ENSG00000184613	NELL2	4753	-0.694491	8.2249	0.000876006	0.0118189	protein_coding
ENSG00000019144	PHLDB1	23187	-0.345271	6.86644	0.0008778	0.0118189	protein_coding
ENSG00000105146	AURKC	6795	0.704678	0.607932	0.000877954	0.0118189	protein_coding
ENSG00000250091	DNAH10OS	NA	-0.482694	5.97071	0.000878267	0.0118189	lncRNA
ENSG00000107438	PDLIM1	9124	1.08052	4.16847	0.000878627	0.0118189	protein_coding
ENSG00000189159	JPT1	51155	-0.296123	7.95055	0.000879196	0.0118189	protein_coding
ENSG00000076043	REXO2	25996	0.468883	3.94688	0.000879337	0.0118189	protein_coding
ENSG00000164938	TP53INP1	94241	-0.533809	6.43818	0.000879688	0.0118189	protein_coding
ENSG00000290854	NA	NA	-0.616533	3.10364	0.000881644	0.0118375	lncRNA
ENSG00000183580	FBXL7	23194	-0.606621	5.2619	0.000883051	0.0118487	protein_coding
ENSG00000142235	LMTK3	114783	-0.395032	6.70257	0.000885255	0.0118706	protein_coding
ENSG00000099284	MACROH2A2	55506	-0.399283	6.11721	0.000886036	0.0118733	protein_coding
ENSG00000178665	ZNF713	349075	-0.38005	4.41089	0.000887792	0.0118892	protein_coding
ENSG00000123364	HOXC13	3229	2.01037	-0.888101	0.000889674	0.0119067	protein_coding
ENSG00000160570	DEDD2	162989	0.261177	5.15032	0.000892422	0.0119357	protein_coding
ENSG00000184588	PDE4B	5142	-0.674355	6.31027	0.000894488	0.0119556	protein_coding
ENSG00000256771	ZNF253	56242	-0.330839	5.85073	0.000895799	0.0119654	protein_coding
ENSG00000105894	PTN	5764	-0.96809	7.73845	0.000898684	0.0119962	protein_coding
ENSG00000249673	NOP14-AS1	NA	-0.290167	4.80615	0.000900572	0.0120136	lncRNA
ENSG00000185483	ROR1	4919	-0.729953	4.18015	0.000901724	0.0120212	protein_coding
ENSG00000037897	METTL1	4234	0.625043	2.43578	0.000903044	0.0120276	protein_coding
ENSG00000129636	ITFG1	81533	-0.283893	7.23096	0.000903364	0.0120276	protein_coding
ENSG00000171596	NMUR1	10316	1.4882	-0.455599	0.000905231	0.0120439	protein_coding
ENSG00000071246	VASH1	22846	-0.398465	7.04454	0.000906441	0.0120439	protein_coding
ENSG00000197694	SPTAN1	6709	-0.362757	9.75511	0.000906832	0.0120439	protein_coding
ENSG00000054793	ATP9A	10079	-0.325434	9.21465	0.000906918	0.0120439	protein_coding
ENSG00000117461	PIK3R3	8503	-0.522107	7.41651	0.000910149	0.012079	protein_coding
ENSG00000146425	DYNLT1	6993	-0.300799	5.49296	0.000915348	0.0121263	protein_coding
ENSG00000224126	UBE2SP2	NA	1.24464	1.68916	0.000915448	0.0121263	processed_pseudogene
ENSG00000010810	FYN	2534	-0.339008	8.02253	0.000916554	0.0121263	protein_coding
ENSG00000121022	COPS5	10987	0.231865	5.06669	0.000917568	0.0121263	protein_coding
ENSG00000100297	MCM5	4174	1.39736	4.64945	0.000917759	0.0121263	protein_coding
ENSG00000197566	ZNF624	57547	-0.314889	5.00871	0.000917806	0.0121263	protein_coding
ENSG00000249679	NA	NA	-0.740223	0.695057	0.000917818	0.0121263	lncRNA
ENSG00000164032	H2AZ1	3015	0.37371	6.02504	0.000918455	0.012127	protein_coding
ENSG00000183801	OLFML1	283298	-1.81841	1.6484	0.000920503	0.0121463	protein_coding
ENSG00000118579	MED28	80306	-0.285718	7.68294	0.000926591	0.0122099	protein_coding
ENSG00000154655	L3MBTL4	91133	1.62769	1.71282	0.000927079	0.0122099	protein_coding
ENSG00000038382	TRIO	7204	-0.240634	8.70086	0.000927092	0.0122099	protein_coding
ENSG00000108064	TFAM	7019	0.226745	6.3113	0.000930566	0.0122478	protein_coding
ENSG00000125968	ID1	3397	-1.05914	4.07078	0.000931395	0.0122509	protein_coding
ENSG00000146085	MMUT	4594	0.244477	6.39844	0.000932703	0.0122545	protein_coding
ENSG00000179222	MAGED1	9500	-0.528543	9.55296	0.000933345	0.0122545	protein_coding
ENSG00000116985	BMP8B	656	1.5843	2.32841	0.000933443	0.0122545	protein_coding
ENSG00000173276	ZBTB21	49854	0.268021	6.51376	0.000934798	0.0122645	protein_coding
ENSG00000204160	ZDHHC18	84243	0.376514	5.03959	0.00093788	0.0122923	protein_coding
ENSG00000172009	THOP1	7064	0.430191	4.41811	0.000938269	0.0122923	protein_coding
ENSG00000137955	RABGGTB	5876	0.326206	5.68556	0.000938703	0.0122923	protein_coding
ENSG00000000419	DPM1	8813	0.436424	5.48317	0.000940351	0.0123061	protein_coding
ENSG00000156531	PHF6	84295	-0.279392	7.78232	0.00094221	0.0123135	protein_coding
ENSG00000179029	TMEM107	84314	-0.348803	4.35328	0.000942605	0.0123135	protein_coding
ENSG00000124228	DDX27	55661	0.421372	4.80252	0.000942699	0.0123135	protein_coding
ENSG00000187601	MAGEH1	28986	-0.24924	5.8874	0.000944735	0.0123323	protein_coding
ENSG00000134490	TMEM241	85019	0.38309	3.68846	0.000947714	0.0123633	protein_coding
ENSG00000130313	PGLS	25796	-0.384178	4.34222	0.000948711	0.0123685	protein_coding
ENSG00000167645	YIF1B	90522	0.346713	4.70288	0.000950445	0.0123793	protein_coding
ENSG00000143756	FBXO28	23219	0.203014	5.80692	0.000950731	0.0123793	protein_coding
ENSG00000168005	SPINDOC	144097	0.274614	5.29839	0.000952486	0.0123943	protein_coding
ENSG00000198075	SULT1C4	27233	-1.15723	4.23897	0.000956529	0.0124305	protein_coding
ENSG00000143919	CAMKMT	79823	0.524552	2.94297	0.000957238	0.0124305	protein_coding
ENSG00000165949	IFI27	3429	0.894244	1.15524	0.000957294	0.0124305	protein_coding
ENSG00000154639	CXADR	1525	-0.413057	8.93512	0.000957675	0.0124305	protein_coding
ENSG00000228532	SUMO2P21	NA	-0.301669	4.18842	0.000960849	0.0124586	processed_pseudogene
ENSG00000198399	ITSN2	50618	0.419036	5.35765	0.000961403	0.0124586	protein_coding
ENSG00000105011	ASF1B	55723	1.05929	2.45546	0.000961642	0.0124586	protein_coding
ENSG00000172757	CFL1	1072	-0.236028	9.00278	0.000962738	0.012465	protein_coding
ENSG00000012232	EXTL3	2137	-0.277991	7.32547	0.000963723	0.0124666	protein_coding
ENSG00000196205	EEF1A1P5	NA	-0.434493	9.97982	0.000964073	0.0124666	processed_pseudogene
ENSG00000138381	ASNSD1	54529	0.218692	5.13821	0.000966589	0.0124913	protein_coding
ENSG00000115423	DNAH6	1768	-0.666144	4.55157	0.000968389	0.0125068	protein_coding
ENSG00000225697	SLC26A6	65010	0.437606	3.69496	0.000969154	0.0125089	protein_coding
ENSG00000136770	DNAJC1	64215	0.350124	4.19406	0.000970765	0.0125218	protein_coding
ENSG00000122035	RASL11A	387496	1.1526	0.512544	0.000972145	0.0125318	protein_coding
ENSG00000165264	NDUFB6	4712	0.283258	4.44899	0.000973072	0.012536	protein_coding
ENSG00000172901	LVRN	206338	1.11532	0.971587	0.00097424	0.0125432	protein_coding
ENSG00000182827	ACBD3	64746	0.277139	6.7407	0.000974953	0.0125446	protein_coding
ENSG00000168918	INPP5D	3635	-0.49866	4.3136	0.000976175	0.0125525	protein_coding
ENSG00000177192	PUS1	80324	0.562477	3.14018	0.000978318	0.0125722	protein_coding
ENSG00000125835	SNRPB	6628	0.357487	5.2536	0.000981255	0.0125963	protein_coding
ENSG00000159479	MED8	112950	0.339504	4.68656	0.000981412	0.0125963	protein_coding
ENSG00000261670	NA	NA	1.37026	0.627472	0.000982625	0.0126009	lncRNA
ENSG00000132661	NXT1	29107	0.496242	3.73024	0.000983265	0.0126009	protein_coding
ENSG00000169306	IL1RAPL1	11141	-0.656362	4.4008	0.000983599	0.0126009	protein_coding
ENSG00000145284	SCD5	79966	-0.465332	7.95652	0.000984272	0.0126017	protein_coding
ENSG00000141622	RNF165	494470	-0.408863	6.84177	0.000984977	0.012603	protein_coding
ENSG00000196449	YRDC	79693	0.62292	3.91676	0.000985684	0.0126042	protein_coding
ENSG00000141431	ASXL3	80816	-0.578796	7.63197	0.000987016	0.0126134	protein_coding
ENSG00000132359	RAP1GAP2	23108	0.325623	5.64852	0.000987894	0.0126169	protein_coding
ENSG00000168566	SNRNP48	154007	0.466886	4.96866	0.000988771	0.0126203	protein_coding
ENSG00000067715	SYT1	6857	-0.693567	8.36274	0.000989664	0.0126233	protein_coding
ENSG00000101126	ADNP	23394	-0.236761	8.39131	0.000990234	0.0126233	protein_coding
ENSG00000050438	SLC4A8	9498	-0.446346	7.58421	0.000991009	0.0126241	protein_coding
ENSG00000112941	TENT4A	11044	0.28177	6.05908	0.000991512	0.0126241	protein_coding
ENSG00000290003	NA	NA	-1.04998	-0.912059	0.000992471	0.0126285	lncRNA
ENSG00000256463	SALL3	27164	-0.354361	3.65338	0.000996129	0.0126673	protein_coding
ENSG00000160007	ARHGAP35	2909	-0.352653	8.79136	0.000997639	0.0126769	protein_coding
ENSG00000078725	BRINP1	1620	-0.596215	5.77624	0.000998183	0.0126769	protein_coding
ENSG00000143761	ARF1	375	0.227785	8.32524	0.000998725	0.0126769	protein_coding
ENSG00000121897	LIAS	11019	0.387786	3.97187	0.00100052	0.0126868	protein_coding
ENSG00000137819	PAQR5	54852	1.53935	1.74347	0.0010012	0.0126868	protein_coding
ENSG00000008294	SPAG9	9043	-0.261826	8.49775	0.00100135	0.0126868	protein_coding
ENSG00000112511	PHF1	5252	0.22858	6.08078	0.00100241	0.0126924	protein_coding
ENSG00000164056	SPRY1	10252	-0.387332	5.18721	0.00100471	0.0127138	protein_coding
ENSG00000105483	CARD8	22900	-0.249004	5.1792	0.00101434	0.0128278	protein_coding
ENSG00000141959	PFKL	5211	-0.248487	6.55051	0.00101918	0.0128812	protein_coding
ENSG00000129596	CDO1	1036	-0.850058	5.59361	0.00102133	0.0129005	protein_coding
ENSG00000119541	VPS4B	9525	0.332155	5.62381	0.00102235	0.0129054	protein_coding
ENSG00000106305	AIMP2	7965	0.371534	3.87316	0.0010252	0.0129336	protein_coding
ENSG00000164237	CMBL	134147	-0.558926	5.65298	0.0010286	0.0129587	protein_coding
ENSG00000134115	CNTN6	27255	-0.703191	2.40407	0.00102888	0.0129587	protein_coding
ENSG00000164199	ADGRV1	84059	-0.563757	6.65612	0.00102941	0.0129587	protein_coding
ENSG00000178498	DTX3	196403	-0.297304	6.35281	0.00102987	0.0129587	protein_coding
ENSG00000182606	TRAK1	22906	-0.230824	7.32696	0.00103033	0.0129587	protein_coding
ENSG00000115241	PPM1G	5496	0.229332	6.03108	0.00103188	0.0129627	protein_coding
ENSG00000177694	NAALADL2	254827	-0.921671	2.56606	0.00103239	0.0129627	protein_coding
ENSG00000142230	SAE1	10055	0.328314	6.41432	0.00103253	0.0129627	protein_coding
ENSG00000007968	E2F2	1870	1.83913	3.1562	0.00103757	0.0130103	protein_coding
ENSG00000100201	DDX17	10521	-0.301328	9.68199	0.00103758	0.0130103	protein_coding
ENSG00000107443	CCNJ	54619	0.2435	5.66005	0.00103998	0.0130326	protein_coding
ENSG00000129932	DOHH	83475	0.40364	3.07034	0.00104093	0.0130365	protein_coding
ENSG00000182858	ALG12	79087	0.326099	4.36417	0.00104331	0.0130569	protein_coding
ENSG00000198408	OGA	10724	-0.265439	8.46618	0.00104382	0.0130569	protein_coding
ENSG00000157045	NTAN1	123803	0.343124	4.22478	0.00104493	0.0130629	protein_coding
ENSG00000272079	NA	NA	0.972361	0.74345	0.00104635	0.0130727	lncRNA
ENSG00000121742	GJB6	10804	-1.61904	0.7736	0.00104808	0.0130835	protein_coding
ENSG00000113282	CLINT1	9685	0.226017	6.46238	0.00104848	0.0130835	protein_coding
ENSG00000137857	DUOX1	53905	1.10182	0.0376739	0.00105159	0.0131058	protein_coding
ENSG00000010256	UQCRC1	7384	0.246886	5.91637	0.00105163	0.0131058	protein_coding
ENSG00000175376	EIF1AD	84285	0.230019	5.79917	0.00105217	0.0131058	protein_coding
ENSG00000141101	NOB1	28987	0.351709	4.29508	0.00105337	0.0131129	protein_coding
ENSG00000145495	MARCHF6	10299	-0.337966	9.41106	0.00105459	0.0131202	protein_coding
ENSG00000179889	PDXDC1	23042	0.275014	6.91975	0.00105599	0.0131297	protein_coding
ENSG00000175221	MED16	10025	-0.259064	6.04705	0.00105736	0.0131337	protein_coding
ENSG00000083123	BCKDHB	594	-0.278951	4.44576	0.00105758	0.0131337	protein_coding
ENSG00000158528	PPP1R9A	55607	-0.305421	6.81284	0.00105888	0.0131419	protein_coding
ENSG00000151150	ANK3	288	-0.497417	8.96706	0.00106	0.013148	protein_coding
ENSG00000196872	CRACDL	343990	1.61452	0.74564	0.00106109	0.0131536	protein_coding
ENSG00000261888	NA	NA	-0.687947	1.74453	0.00106227	0.0131603	lncRNA
ENSG00000183513	COA5	493753	-0.297225	4.64154	0.00106417	0.0131641	protein_coding
ENSG00000197265	GTF2E2	2961	0.286984	4.61054	0.00106437	0.0131641	protein_coding
ENSG00000182667	NTM	50863	-0.708955	6.25228	0.00106448	0.0131641	protein_coding
ENSG00000125449	ARMC7	79637	0.347415	3.48158	0.00106564	0.0131705	protein_coding
ENSG00000234965	SHISA8	440829	0.979227	1.22987	0.00107055	0.0132233	protein_coding
ENSG00000156261	CCT8	10694	0.31985	7.16676	0.00107236	0.0132287	protein_coding
ENSG00000154832	CXXC1	30827	0.274088	5.34053	0.00107257	0.0132287	protein_coding
ENSG00000068885	IFT80	57560	-0.28177	4.45852	0.00107291	0.0132287	protein_coding
ENSG00000140718	FTO	79068	-0.210145	7.40698	0.00107582	0.013252	protein_coding
ENSG00000094916	CBX5	23468	-0.339566	9.99033	0.00107608	0.013252	protein_coding
ENSG00000286177	NA	NA	0.930423	0.550786	0.00107672	0.013252	lncRNA
ENSG00000247077	PGAM5	192111	0.419654	5.40974	0.00107893	0.0132591	protein_coding
ENSG00000112561	TFEB	7942	0.78715	1.72923	0.00107913	0.0132591	protein_coding
ENSG00000174227	PIGG	54872	0.312495	5.61367	0.00107922	0.0132591	protein_coding
ENSG00000272599	NA	NA	0.973984	0.249245	0.00108101	0.0132732	lncRNA
ENSG00000173846	PLK3	1263	0.310106	4.07511	0.00108451	0.013303	protein_coding
ENSG00000173915	ATP5MK	84833	0.233192	5.11442	0.00108473	0.013303	protein_coding
ENSG00000233476	EEF1A1P6	NA	-0.436129	6.14851	0.00108669	0.0133048	processed_pseudogene
ENSG00000196663	TECPR2	9895	-0.220472	5.85833	0.00108684	0.0133048	protein_coding
ENSG00000141034	GID4	79018	0.21013	5.09406	0.00108714	0.0133048	protein_coding
ENSG00000104154	SLC30A4	7782	0.390617	5.08837	0.00108745	0.0133048	protein_coding
ENSG00000111728	ST8SIA1	6489	-0.479266	5.89269	0.00108929	0.0133177	protein_coding
ENSG00000153832	FBXO36	130888	-0.652963	3.78173	0.00109036	0.0133177	protein_coding
ENSG00000100403	ZC3H7B	23264	-0.244913	7.72188	0.00109043	0.0133177	protein_coding
ENSG00000110107	PRPF19	27339	0.28563	6.51019	0.00109126	0.01332	protein_coding
ENSG00000123505	AMD1	262	0.186263	6.88254	0.00109278	0.0133306	protein_coding
ENSG00000196268	ZNF493	284443	-0.396708	5.93195	0.00109414	0.0133394	protein_coding
ENSG00000120158	RCL1	10171	0.515646	3.82739	0.00109847	0.0133842	protein_coding
ENSG00000136270	TBRG4	9238	0.261795	4.94758	0.00109939	0.0133876	protein_coding
ENSG00000197345	MRPL21	219927	0.377661	3.61658	0.00110193	0.0134106	protein_coding
ENSG00000186432	KPNA4	3840	0.220845	8.04693	0.0011067	0.0134484	protein_coding
ENSG00000285650	NA	NA	0.921592	-0.613256	0.00110746	0.0134484	lncRNA
ENSG00000066926	FECH	2235	0.344359	4.77773	0.0011075	0.0134484	protein_coding
ENSG00000288945	NA	NA	0.996441	0.483434	0.00110788	0.0134484	lncRNA
ENSG00000111790	FGFR1OP2	26127	0.368939	5.55404	0.00110829	0.0134484	protein_coding
ENSG00000240132	ETF1P2	NA	0.841602	1.34108	0.00110936	0.013449	processed_pseudogene
ENSG00000085224	ATRX	546	-0.313367	8.40131	0.00110978	0.013449	protein_coding
ENSG00000160785	SLC25A44	9673	0.377566	6.13908	0.00111061	0.013449	protein_coding
ENSG00000140254	DUOXA1	90527	1.38561	-0.0820104	0.00111094	0.013449	protein_coding
ENSG00000228358	LINC02263	105377390	-0.838891	0.910858	0.00111474	0.0134773	lncRNA
ENSG00000171223	JUNB	3726	0.770617	4.25255	0.0011153	0.0134773	protein_coding
ENSG00000069869	NEDD4	4734	0.549965	4.29549	0.00111543	0.0134773	protein_coding
ENSG00000002746	HECW1	23072	-0.418107	6.55625	0.00111588	0.0134773	protein_coding
ENSG00000065833	ME1	4199	1.54786	2.95349	0.00111662	0.0134783	protein_coding
ENSG00000137821	LRRC49	54839	-0.272936	5.87808	0.00111865	0.013495	protein_coding
ENSG00000168488	ATXN2L	11273	0.266285	7.8747	0.00112056	0.01351	protein_coding
ENSG00000146411	SLC2A12	154091	-2.21036	4.71609	0.00112416	0.0135402	protein_coding
ENSG00000101871	MID1	4281	-0.746467	8.1402	0.00112437	0.0135402	protein_coding
ENSG00000272438	NA	NA	-0.983443	1.39632	0.00112595	0.0135514	lncRNA
ENSG00000127914	AKAP9	10142	-0.246561	8.20268	0.00112759	0.0135603	protein_coding
ENSG00000113273	ARSB	411	-0.34727	5.51261	0.00112801	0.0135603	protein_coding
ENSG00000087586	AURKA	6790	0.996879	3.43052	0.00112906	0.0135651	protein_coding
ENSG00000151917	BEND6	221336	0.708338	3.07947	0.00113138	0.013585	protein_coding
ENSG00000160213	CSTB	1476	0.310942	4.5471	0.00113345	0.0136021	protein_coding
ENSG00000196132	MYT1	4661	-0.52605	5.65144	0.00113543	0.0136179	protein_coding
ENSG00000275620	NA	100192386	-0.950255	2.02205	0.00113625	0.0136198	lncRNA
ENSG00000203879	GDI1	2664	-0.282085	9.09163	0.00113819	0.0136352	protein_coding
ENSG00000112078	KCTD20	222658	-0.291758	6.52036	0.00114075	0.0136536	protein_coding
ENSG00000135801	TAF5L	27097	0.331502	5.4293	0.00114105	0.0136536	protein_coding
ENSG00000286632	NA	NA	-0.878367	-0.383157	0.00114606	0.0136996	lncRNA
ENSG00000090061	CCNK	8812	0.346536	6.07833	0.00114621	0.0136996	protein_coding
ENSG00000062716	VMP1	81671	0.211663	6.60574	0.00114713	0.0137026	protein_coding
ENSG00000133706	LARS1	51520	0.307077	7.80609	0.00114868	0.0137132	protein_coding
ENSG00000075391	RASAL2	9462	-0.284752	7.13508	0.00114968	0.0137172	protein_coding
ENSG00000168702	LRP1B	53353	-0.736051	5.75833	0.00115252	0.0137372	protein_coding
ENSG00000126785	RHOJ	57381	-0.596926	2.79394	0.00115269	0.0137372	protein_coding
ENSG00000100346	CACNA1I	8911	0.599395	4.4066	0.00115367	0.0137411	protein_coding
ENSG00000167912	TOX-DT	100505501	-0.741378	3.09199	0.00115543	0.0137541	lncRNA
ENSG00000151640	DPYSL4	10570	-0.352476	6.68191	0.00115751	0.0137682	protein_coding
ENSG00000198113	TOR4A	54863	0.825966	1.37366	0.0011586	0.0137682	protein_coding
ENSG00000259032	ENSAP2	NA	-0.381207	3.45747	0.00115861	0.0137682	processed_pseudogene
ENSG00000228502	EEF1A1P11	NA	-0.643865	2.21064	0.00115973	0.0137736	processed_pseudogene
ENSG00000148339	SLC25A25	114789	0.363521	5.09718	0.0011643	0.0138199	protein_coding
ENSG00000272121	NA	NA	1.80938	-0.415399	0.00116551	0.0138263	lncRNA
ENSG00000123636	BAZ2B	29994	-0.342888	7.15327	0.00116748	0.0138418	protein_coding
ENSG00000288873	NA	NA	0.759287	0.937209	0.00116962	0.0138592	lncRNA
ENSG00000288701	PRRC2B	84726	-0.356011	10.0026	0.00117231	0.0138776	protein_coding
ENSG00000184381	PLA2G6	8398	-0.512212	4.44208	0.00117252	0.0138776	protein_coding
ENSG00000235173	HGH1	51236	0.312737	4.71482	0.00117335	0.0138795	protein_coding
ENSG00000186897	C1QL4	338761	1.8909	1.59352	0.00117471	0.0138862	protein_coding
ENSG00000162706	CADM3	57863	-0.574232	8.07588	0.00117526	0.0138862	protein_coding
ENSG00000087302	RTRAF	51637	0.230701	6.4892	0.00117648	0.0138926	protein_coding
ENSG00000048405	ZNF800	168850	0.329494	5.94455	0.00117786	0.0138978	protein_coding
ENSG00000145414	NAF1	92345	0.312262	4.86554	0.00117855	0.0138978	protein_coding
ENSG00000236814	NA	NA	0.279001	4.22289	0.00117893	0.0138978	processed_pseudogene
ENSG00000141543	EIF4A3	9775	0.377544	5.92269	0.0011802	0.0139049	protein_coding
ENSG00000240849	PEDS1	387521	0.424875	5.83901	0.00118172	0.0139148	protein_coding
ENSG00000112339	HBS1L	10767	0.283655	6.56281	0.00118671	0.0139656	protein_coding
ENSG00000122550	KLHL7	55975	-0.316973	6.63833	0.00118946	0.013986	protein_coding
ENSG00000160014	CALM3	808	-0.336106	9.65261	0.00118979	0.013986	protein_coding
ENSG00000116678	LEPR	3953	-0.488101	5.01537	0.00119183	0.014002	protein_coding
ENSG00000163273	NPPC	4880	0.704405	2.56021	0.00119447	0.014025	protein_coding
ENSG00000170962	PDGFD	80310	-1.03586	2.61945	0.0011987	0.0140667	protein_coding
ENSG00000197530	MIB2	142678	0.217702	6.01989	0.00120237	0.0141018	protein_coding
ENSG00000060749	QSER1	79832	-0.253953	8.50219	0.00120625	0.0141312	protein_coding
ENSG00000276234	TADA2A	6871	-0.279145	4.63231	0.00120625	0.0141312	protein_coding
ENSG00000198894	CIPC	85457	-0.319094	6.32413	0.0012106	0.0141741	protein_coding
ENSG00000075618	FSCN1	6624	-0.331394	7.89565	0.00121422	0.0142085	protein_coding
ENSG00000126709	IFI6	2537	0.767723	3.79259	0.00121588	0.0142111	protein_coding
ENSG00000010379	SLC6A13	6540	-2.00971	2.56752	0.00121637	0.0142111	protein_coding
ENSG00000167291	TBC1D16	125058	-0.47918	7.70903	0.0012165	0.0142111	protein_coding
ENSG00000084731	KIF3C	3797	-0.407115	8.39445	0.00121786	0.0142181	protein_coding
ENSG00000163293	NIPAL1	152519	1.12335	2.50217	0.00121965	0.0142181	protein_coding
ENSG00000164197	RNF180	285671	-0.360097	5.32766	0.00121966	0.0142181	protein_coding
ENSG00000171033	PKIA	5569	-0.638537	8.42691	0.00121998	0.0142181	protein_coding
ENSG00000164985	PSIP1	11168	-0.323059	7.32752	0.00122054	0.0142181	protein_coding
ENSG00000257335	MGAM	8972	0.730412	1.22787	0.00122409	0.0142514	protein_coding
ENSG00000156873	PHKG2	5261	0.39235	4.09354	0.00122677	0.0142706	protein_coding
ENSG00000242540	NA	NA	-0.602531	2.64262	0.00122711	0.0142706	lncRNA
ENSG00000168246	UBTD2	92181	-0.295672	6.40131	0.00122813	0.0142744	protein_coding
ENSG00000176371	ZSCAN2	54993	-0.301029	4.44638	0.00122917	0.0142783	protein_coding
ENSG00000184900	SUMO3	6612	-0.21645	6.88069	0.0012303	0.0142835	protein_coding
ENSG00000177225	GATD1	347862	-0.319649	5.11336	0.0012319	0.0142867	protein_coding
ENSG00000093000	NUP50	10762	0.274368	6.33629	0.00123195	0.0142867	protein_coding
ENSG00000149262	INTS4	92105	0.271171	4.91312	0.00123538	0.0143184	protein_coding
ENSG00000141560	FN3KRP	79672	0.363063	4.65485	0.00123632	0.0143212	protein_coding
ENSG00000119669	IRF2BPL	64207	-0.455486	6.58602	0.00123996	0.0143525	protein_coding
ENSG00000163626	COX18	285521	-0.216654	5.10197	0.00124041	0.0143525	protein_coding
ENSG00000234614	C2CD4D-AS1	NA	1.62798	-0.0879718	0.00124318	0.0143765	lncRNA
ENSG00000101442	ACTR5	79913	0.513077	3.05742	0.0012488	0.0144295	protein_coding
ENSG00000179776	CDH5	1003	-2.48285	0.136981	0.00124916	0.0144295	protein_coding
ENSG00000231966	LINC02818	NA	1.32365	-0.772626	0.00125247	0.0144597	lncRNA
ENSG00000164442	CITED2	10370	-0.56619	6.73648	0.00125359	0.0144633	protein_coding
ENSG00000185261	KIAA0825	285600	-0.511782	3.74297	0.00125482	0.0144633	protein_coding
ENSG00000111364	DDX55	57696	0.347433	4.31508	0.00125497	0.0144633	protein_coding
ENSG00000173714	WFIKKN2	124857	-1.57366	4.26033	0.00125558	0.0144633	protein_coding
ENSG00000165548	TMEM63C	57156	0.280827	5.58217	0.00125708	0.0144725	protein_coding
ENSG00000109445	ZNF330	27309	0.286633	4.88318	0.00125981	0.0144838	protein_coding
ENSG00000135838	NPL	80896	0.557285	1.97241	0.00126004	0.0144838	protein_coding
ENSG00000171206	TRIM8	81603	-0.318074	6.48475	0.0012604	0.0144838	protein_coding
ENSG00000197081	IGF2R	3482	0.325671	7.26506	0.00126086	0.0144838	protein_coding
ENSG00000118733	OLFM3	118427	-0.425386	4.58203	0.00126593	0.0145169	protein_coding
ENSG00000169251	NMD3	51068	0.213275	5.44653	0.00126594	0.0145169	protein_coding
ENSG00000157181	ODR4	54953	0.240363	5.09034	0.00126623	0.0145169	protein_coding
ENSG00000100324	TAB1	10454	-0.269245	5.49026	0.00126715	0.0145169	protein_coding
ENSG00000182934	SRPRA	6734	0.381429	7.18057	0.00126748	0.0145169	protein_coding
ENSG00000280670	CCDC163	126661	0.822935	1.13712	0.00126795	0.0145169	protein_coding
ENSG00000141873	SLC39A3	29985	0.375839	3.98124	0.00126984	0.0145305	protein_coding
ENSG00000141298	SSH2	85464	-0.215655	7.05629	0.00127252	0.0145459	protein_coding
ENSG00000261678	SCRT1	83482	-0.520925	5.21134	0.0012726	0.0145459	protein_coding
ENSG00000129009	ISLR	3671	-1.54129	4.5162	0.00128554	0.0146808	protein_coding
ENSG00000103479	RBL2	5934	-0.274512	6.81323	0.00128582	0.0146808	protein_coding
ENSG00000158748	HTR6	3362	1.35713	-0.366438	0.00128802	0.0146978	protein_coding
ENSG00000259417	CTXND1	100996492	-1.17614	0.961765	0.00128964	0.0147081	protein_coding
ENSG00000139549	DHH	50846	1.33296	0.015016	0.0012912	0.0147178	protein_coding
ENSG00000106804	C5	727	-0.519419	3.95264	0.00129467	0.0147493	protein_coding
ENSG00000140931	CMTM3	123920	0.475451	3.67749	0.0012956	0.0147518	protein_coding
ENSG00000145817	YIPF5	81555	0.254831	6.2226	0.00129983	0.0147917	protein_coding
ENSG00000133302	SLF1	84250	-0.430473	5.05568	0.0013031	0.0148208	protein_coding
ENSG00000232202	CHORDC1P1	NA	1.03965	-0.886455	0.00130639	0.01485	processed_pseudogene
ENSG00000189306	RRP7A	27341	0.236794	4.8699	0.00130971	0.0148796	protein_coding
ENSG00000075035	WSCD2	9671	-0.746375	4.32282	0.00131336	0.0149129	protein_coding
ENSG00000224831	TMEM183BP	NA	0.324549	5.07903	0.00131451	0.014913	processed_pseudogene
ENSG00000184916	JAG2	3714	0.311634	5.07284	0.00131481	0.014913	protein_coding
ENSG00000163249	CCNYL1	151195	0.342871	4.88675	0.00131565	0.0149144	protein_coding
ENSG00000132824	SERINC3	10955	0.297922	7.50086	0.00131678	0.0149157	protein_coding
ENSG00000148700	ADD3	120	-0.7699	6.82747	0.00131877	0.0149157	protein_coding
ENSG00000033050	ABCF2	10061	0.342069	4.07124	0.00131885	0.0149157	protein_coding
ENSG00000120686	UFM1	51569	0.241757	7.02933	0.00131909	0.0149157	protein_coding
ENSG00000170191	NANP	140838	0.418919	3.97942	0.00131976	0.0149157	protein_coding
ENSG00000075043	KCNQ2	3785	-0.476728	8.00622	0.00132105	0.0149157	protein_coding
ENSG00000066422	ZBTB11	27107	0.252317	6.40097	0.00132105	0.0149157	protein_coding
ENSG00000198431	TXNRD1	7296	0.438241	7.04538	0.00132154	0.0149157	protein_coding
ENSG00000228300	FAM174C	55009	0.552624	3.25624	0.00132449	0.0149397	protein_coding
ENSG00000214199	EEF1A1P12	NA	-0.453412	3.96407	0.00132512	0.0149397	processed_pseudogene
ENSG00000221914	PPP2R2A	5520	0.363802	6.95987	0.00132626	0.0149444	protein_coding
ENSG00000145725	PPIP5K2	23262	-0.202479	7.1537	0.0013299	0.0149774	protein_coding
ENSG00000267041	ZNF850	342892	0.344372	3.7627	0.0013329	0.0150029	protein_coding
ENSG00000105880	DLX5	1749	-0.947122	1.3173	0.00133516	0.0150202	protein_coding
ENSG00000171016	PYGO1	26108	-0.271976	7.22594	0.00133686	0.0150312	protein_coding
ENSG00000239857	GET4	51608	0.504504	3.07511	0.00133771	0.0150326	protein_coding
ENSG00000172244	C5orf34	375444	1.08504	2.84817	0.00133976	0.0150474	protein_coding
ENSG00000242516	LINC00960	401074	1.19356	0.427106	0.0013419	0.0150596	lncRNA
ENSG00000136628	EPRS1	2058	0.366802	7.7899	0.0013423	0.0150596	protein_coding
ENSG00000170091	NSG2	51617	-0.444167	9.36012	0.00134329	0.0150625	protein_coding
ENSG00000151148	UBE3B	89910	-0.197692	6.15444	0.00134674	0.0150924	protein_coding
ENSG00000172020	GAP43	2596	-0.619374	9.01683	0.00134745	0.0150924	protein_coding
ENSG00000173261	PLAC8L1	153770	0.861039	0.589208	0.00134872	0.0150924	protein_coding
ENSG00000133083	DCLK1	9201	-0.501554	8.60686	0.00134888	0.0150924	protein_coding
ENSG00000165733	BMS1	9790	0.218014	5.19071	0.00135437	0.0151432	protein_coding
ENSG00000103160	HSDL1	83693	-0.335345	7.20508	0.00135488	0.0151432	protein_coding
ENSG00000125848	FLRT3	23767	-0.885497	5.7785	0.00135809	0.0151673	protein_coding
ENSG00000139263	LRIG3	121227	-0.651587	4.33952	0.00135855	0.0151673	protein_coding
ENSG00000103111	MON1B	22879	0.192272	6.45714	0.00135924	0.0151673	protein_coding
ENSG00000063854	HAGH	3029	0.245992	4.91095	0.00136005	0.0151681	protein_coding
ENSG00000137996	RTCA	8634	0.279434	5.48437	0.00136156	0.0151768	protein_coding
ENSG00000160336	ZNF761	388561	0.345427	4.7875	0.00136684	0.0152229	protein_coding
ENSG00000185551	NR2F2	7026	-0.996247	7.36378	0.00136716	0.0152229	protein_coding
ENSG00000144119	C1QL2	165257	1.26853	0.255503	0.00137092	0.0152478	protein_coding
ENSG00000173545	ZNF622	90441	0.339473	4.4431	0.00137224	0.0152478	protein_coding
ENSG00000121743	GJA3	2700	2.40432	1.67404	0.00137371	0.0152478	protein_coding
ENSG00000141965	FEM1A	55527	0.318134	5.79272	0.00137391	0.0152478	protein_coding
ENSG00000198736	MSRB1	51734	0.527072	2.61481	0.00137396	0.0152478	protein_coding
ENSG00000074370	ATP2A3	489	1.64902	2.45744	0.00137524	0.0152478	protein_coding
ENSG00000156508	EEF1A1	1915	-0.379599	9.82262	0.00137534	0.0152478	protein_coding
ENSG00000273287	NA	NA	-0.82079	0.630739	0.00137604	0.0152478	lncRNA
ENSG00000163811	WDR43	23160	0.241724	5.88618	0.00137656	0.0152478	protein_coding
ENSG00000127838	PNKD	25953	0.316172	4.60218	0.00137678	0.0152478	protein_coding
ENSG00000151320	AKAP6	9472	-0.421787	7.97535	0.00137878	0.0152618	protein_coding
ENSG00000047230	CTPS2	56474	-0.249457	6.28812	0.00138013	0.0152686	protein_coding
ENSG00000146938	NLGN4X	57502	-0.276354	7.03569	0.00138295	0.015285	protein_coding
ENSG00000182132	KCNIP1	30820	-0.628969	4.04936	0.00138328	0.015285	protein_coding
ENSG00000230724	LINC01001	NA	0.590639	1.06412	0.00138384	0.015285	lncRNA
ENSG00000078098	FAP	2191	-1.28975	2.26571	0.00138644	0.0153056	protein_coding
ENSG00000067177	PHKA1	5255	0.542776	3.46426	0.0013874	0.0153081	protein_coding
ENSG00000149557	FEZ1	9638	-0.408378	7.13422	0.00138827	0.0153095	protein_coding
ENSG00000231721	LINC-PINT	378805	0.33716	4.10234	0.0013892	0.0153116	lncRNA
ENSG00000158158	CNNM4	26504	0.407016	5.21484	0.0013917	0.0153309	protein_coding
ENSG00000178127	NDUFV2	4729	0.649544	2.46841	0.00139399	0.0153412	protein_coding
ENSG00000090376	IRAK3	11213	0.930081	0.517505	0.00139412	0.0153412	protein_coding
ENSG00000141385	AFG3L2	10939	0.264299	5.82672	0.00139513	0.0153442	protein_coding
ENSG00000162851	TFB2M	64216	0.465054	3.47127	0.00139625	0.0153454	protein_coding
ENSG00000131471	AOC3	8639	0.766957	2.12214	0.00139673	0.0153454	protein_coding
ENSG00000130158	DOCK6	57572	0.87362	4.57153	0.00140212	0.0153894	protein_coding
ENSG00000111012	CYP27B1	1594	0.687103	0.423206	0.00140221	0.0153894	protein_coding
ENSG00000133115	STOML3	161003	-2.66346	1.10896	0.00140296	0.0153894	protein_coding
ENSG00000204520	MICA	100507436	0.891871	3.34831	0.00140812	0.0154378	protein_coding
ENSG00000172974	VDAC2P5	NA	0.298477	6.18964	0.00140928	0.0154414	processed_pseudogene
ENSG00000100347	SAMM50	25813	0.234058	5.1696	0.00140994	0.0154414	protein_coding
ENSG00000125482	TTF1	7270	0.300263	4.13044	0.00141326	0.0154622	protein_coding
ENSG00000176834	VSIG10	54621	0.768501	3.45866	0.00141334	0.0154622	protein_coding
ENSG00000130734	ATG4D	84971	0.349946	3.55754	0.00141534	0.015476	protein_coding
ENSG00000066322	ELOVL1	64834	0.717868	3.72127	0.00141923	0.0155103	protein_coding
ENSG00000189079	ARID2	196528	-0.30665	7.31831	0.00142274	0.0155404	protein_coding
ENSG00000114790	ARHGEF26	26084	-0.411942	4.2945	0.00142504	0.0155573	protein_coding
ENSG00000183087	GAS6	2621	-0.387959	5.25992	0.00142682	0.0155685	protein_coding
ENSG00000187051	RPS19BP1	91582	0.395022	3.55102	0.00142867	0.0155714	protein_coding
ENSG00000146083	RNF44	22838	-0.301593	6.09614	0.00142872	0.0155714	protein_coding
ENSG00000052850	ALX4	60529	-1.14282	2.47702	0.00142934	0.0155714	protein_coding
ENSG00000128463	EMC4	51234	0.245765	5.27689	0.00143173	0.0155892	protein_coding
ENSG00000277399	GPR179	440435	0.676131	1.87731	0.00143264	0.0155909	protein_coding
ENSG00000067225	PKM	5315	-0.267574	9.84908	0.00143405	0.015598	protein_coding
ENSG00000198856	OSTC	58505	0.366919	4.96395	0.00143595	0.0156064	protein_coding
ENSG00000145491	ROPN1L	83853	-1.90547	1.39336	0.00143633	0.0156064	protein_coding
ENSG00000153885	KCTD15	79047	-0.317799	5.91341	0.00143921	0.0156218	protein_coding
ENSG00000168280	KIF5C	3800	-0.337705	10.1179	0.00143925	0.0156218	protein_coding
ENSG00000180573	H2AC6	8334	-0.513739	5.62534	0.00144182	0.0156414	protein_coding
ENSG00000024422	EHD2	30846	0.909453	4.77087	0.00144531	0.0156665	protein_coding
ENSG00000131089	ARHGEF9	23229	-0.46121	7.6266	0.00144565	0.0156665	protein_coding
ENSG00000131620	ANO1	55107	1.75111	1.94209	0.00145027	0.0157084	protein_coding
ENSG00000132676	DAP3	7818	0.273519	5.47936	0.00145275	0.0157255	protein_coding
ENSG00000181830	SLC35C1	55343	0.235106	5.08976	0.00145387	0.0157255	protein_coding
ENSG00000142494	SLC47A1	55244	0.642598	2.14704	0.00145431	0.0157255	protein_coding
ENSG00000172292	CERS6	253782	-0.216251	8.3241	0.0014549	0.0157255	protein_coding
ENSG00000147416	ATP6V1B2	526	0.225356	7.28792	0.00145658	0.0157354	protein_coding
ENSG00000125633	CCDC93	54520	0.215343	6.53462	0.00145811	0.0157438	protein_coding
ENSG00000177030	DEAF1	10522	-0.299713	6.13639	0.00146139	0.015763	protein_coding
ENSG00000205726	ITSN1	6453	-0.353238	7.40077	0.00146201	0.015763	protein_coding
ENSG00000173349	SFT2D3	84826	-0.379102	3.90111	0.00146217	0.015763	protein_coding
ENSG00000278905	NA	NA	-0.796942	1.32744	0.00147231	0.015864	TEC
ENSG00000174775	HRAS	3265	0.32218	4.43227	0.00147373	0.015871	protein_coding
ENSG00000165312	OTUD1	220213	0.383163	4.42519	0.00147846	0.0159137	protein_coding
ENSG00000285825	CCDC15-DT	105369547	0.645738	1.34001	0.00148015	0.0159235	lncRNA
ENSG00000112837	TBX18	9096	-1.14314	2.86674	0.00148182	0.0159285	protein_coding
ENSG00000095319	NUP188	23511	0.266032	6.10487	0.00148274	0.0159285	protein_coding
ENSG00000115310	RTN4	57142	-0.31053	10.1029	0.00148332	0.0159285	protein_coding
ENSG00000181004	BBS12	166379	-0.398502	3.39562	0.0014837	0.0159285	protein_coding
ENSG00000253457	SMIM18	100507341	-0.553791	1.69834	0.00148537	0.0159382	protein_coding
ENSG00000166046	TCP11L2	255394	-0.555003	4.72736	0.00148652	0.0159403	protein_coding
ENSG00000117069	ST6GALNAC5	81849	-0.500365	5.30701	0.0014871	0.0159403	protein_coding
ENSG00000163719	MTMR14	64419	0.272561	4.3758	0.00148848	0.0159468	protein_coding
ENSG00000040341	STAU2	27067	-0.279561	6.9568	0.00149154	0.0159713	protein_coding
ENSG00000107902	LHPP	64077	-0.284665	4.11601	0.0014933	0.0159819	protein_coding
ENSG00000162889	MAPKAPK2	9261	0.282849	6.13834	0.0014944	0.0159843	protein_coding
ENSG00000168672	LRATD2	157638	-0.590448	6.44246	0.00149507	0.0159843	protein_coding
ENSG00000196172	ZNF681	148213	-0.25193	5.37925	0.00149619	0.015988	protein_coding
ENSG00000063587	ZNF275	10838	0.26872	6.06626	0.00149886	0.0160083	protein_coding
ENSG00000140941	MAP1LC3B	81631	0.240306	7.65959	0.00150948	0.0161133	protein_coding
ENSG00000072274	TFRC	7037	0.295882	7.55178	0.00151253	0.0161376	protein_coding
ENSG00000146282	RARS2	57038	0.310101	6.1191	0.00151765	0.0161833	protein_coding
ENSG00000165821	SALL2	6297	-0.562736	7.04789	0.00151839	0.0161833	protein_coding
ENSG00000176022	B3GALT6	126792	-0.270719	5.10718	0.00152072	0.0161982	protein_coding
ENSG00000213888	LINC01521	NA	-0.585426	2.08879	0.00152135	0.0161982	lncRNA
ENSG00000119411	BSPRY	54836	2.37357	-0.157232	0.00152508	0.0162296	protein_coding
ENSG00000183690	EFHC2	80258	-1.93546	3.52953	0.0015271	0.0162347	protein_coding
ENSG00000066468	FGFR2	2263	-1.12985	6.67362	0.00152713	0.0162347	protein_coding
ENSG00000169682	SPNS1	83985	0.77933	0.230239	0.00152979	0.0162469	protein_coding
ENSG00000108256	NUFIP2	57532	0.230827	8.52385	0.00152985	0.0162469	protein_coding
ENSG00000116521	SCAMP3	10067	0.202743	5.47072	0.00153095	0.0162503	protein_coding
ENSG00000151422	FER	2241	-0.315826	7.06486	0.00153674	0.0163033	protein_coding
ENSG00000152749	GPR180	160897	0.251882	5.35235	0.00153779	0.0163061	protein_coding
ENSG00000148110	MFSD14B	84641	0.27518	5.72869	0.00154007	0.0163208	protein_coding
ENSG00000223572	CKMT1A	1159	0.684286	2.85154	0.00154076	0.0163208	protein_coding
ENSG00000118985	ELL2	22936	0.506709	4.29611	0.00154239	0.0163297	protein_coding
ENSG00000176595	KBTBD11	9920	-0.351861	7.30105	0.00154403	0.0163387	protein_coding
ENSG00000271147	ARMCX5-GPRASP2	NA	-0.32487	3.8132	0.00154622	0.0163459	lncRNA
ENSG00000176974	SHMT1	6470	0.646278	3.17715	0.00154628	0.0163459	protein_coding
ENSG00000204604	ZNF468	90333	0.322579	4.49809	0.00154884	0.0163645	protein_coding
ENSG00000174173	TRMT10C	54931	0.254784	5.0358	0.00155076	0.0163692	protein_coding
ENSG00000150556	LYPD6B	130576	1.06454	0.014217	0.00155087	0.0163692	protein_coding
ENSG00000119522	DENND1A	57706	-0.214832	5.92495	0.00155396	0.0163923	protein_coding
ENSG00000266967	AARSD1	80755	0.556634	1.60498	0.00155464	0.0163923	protein_coding
ENSG00000166596	CFAP52	146845	-2.3438	2.20888	0.00155973	0.0164376	protein_coding
ENSG00000108819	PPP1R9B	84687	-0.249055	7.19967	0.00156109	0.0164398	protein_coding
ENSG00000105171	POP4	10775	0.298955	4.20767	0.00156153	0.0164398	protein_coding
ENSG00000182054	IDH2	3418	-0.338882	6.37936	0.00156259	0.0164425	protein_coding
ENSG00000099260	PALMD	54873	-0.834358	4.51696	0.00157228	0.0165361	protein_coding
ENSG00000137094	DNAJB5	25822	-0.404111	6.32391	0.0015734	0.0165379	protein_coding
ENSG00000119285	HEATR1	55127	0.339306	6.36413	0.00157404	0.0165379	protein_coding
ENSG00000114554	PLXNA1	5361	-0.295776	8.37907	0.00157734	0.0165641	protein_coding
ENSG00000048471	SNX29	92017	-0.228085	5.48192	0.00157935	0.0165768	protein_coding
ENSG00000184967	NOC4L	79050	0.353344	3.90456	0.00158321	0.0166018	protein_coding
ENSG00000184898	RBM43	375287	-1.18167	1.99652	0.00158358	0.0166018	protein_coding
ENSG00000032742	IFT88	8100	-0.453863	4.28008	0.00158415	0.0166018	protein_coding
ENSG00000163145	C1QTNF7	114905	-2.19192	0.715229	0.00158517	0.0166042	protein_coding
ENSG00000213923	CSNK1E	1454	-0.248775	7.09495	0.00159014	0.0166478	protein_coding
ENSG00000265148	TSPOAP1-AS1	100506779	-0.761973	3.1602	0.00159195	0.0166583	lncRNA
ENSG00000214922	HLA-F-AS1	285830	0.957413	1.44138	0.00159602	0.0166924	lncRNA
ENSG00000158014	SLC30A2	7780	2.19544	0.0581674	0.00159811	0.0166945	protein_coding
ENSG00000134602	STK26	51765	0.40844	5.21885	0.00159908	0.0166945	protein_coding
ENSG00000167874	TMEM88	92162	-0.558207	1.70227	0.00159933	0.0166945	protein_coding
ENSG00000169490	TM2D2	83877	0.226654	5.19742	0.00159945	0.0166945	protein_coding
ENSG00000172733	PURG	29942	-0.259646	4.72079	0.00160779	0.0167731	protein_coding
ENSG00000273604	EPOP	100170841	1.01059	3.24242	0.00161086	0.0167917	protein_coding
ENSG00000204217	BMPR2	659	-0.331054	8.71071	0.00161161	0.0167917	protein_coding
ENSG00000272994	C2orf49-DT	NA	0.432483	3.24167	0.00161246	0.0167917	lncRNA
ENSG00000273841	TAF9	6880	0.333167	5.85402	0.00161282	0.0167917	protein_coding
ENSG00000124383	MPHOSPH10	10199	0.310424	4.99213	0.0016141	0.0167941	protein_coding
ENSG00000105656	ELL	8178	0.385382	4.00432	0.00161468	0.0167941	protein_coding
ENSG00000267270	PARD6G-AS1	100130522	0.735196	1.3128	0.00161604	0.0167998	lncRNA
ENSG00000249476	NA	285638	1.0869	0.0142811	0.0016183	0.0168149	lncRNA
ENSG00000117152	RGS4	5999	-0.657506	3.58987	0.00161995	0.0168234	protein_coding
ENSG00000088298	EDEM2	55741	0.4933	3.46778	0.00162075	0.0168234	protein_coding
ENSG00000117153	KLHL12	59349	0.305928	5.97378	0.00162211	0.0168291	protein_coding
ENSG00000110931	CAMKK2	10645	-0.392453	6.39108	0.00162396	0.0168398	protein_coding
ENSG00000214185	XPOTP1	NA	0.304342	4.09172	0.00162544	0.0168467	processed_pseudogene
ENSG00000185345	PRKN	5071	-0.40456	3.58635	0.0016275	0.0168596	protein_coding
ENSG00000140450	ARRDC4	91947	-0.24358	6.85843	0.00163136	0.0168829	protein_coding
ENSG00000116161	CACYBP	27101	0.241262	5.72416	0.00163138	0.0168829	protein_coding
[truncated: 2,031 more rows]
