# Supplementary material for: Human cytomegalovirus (CMV) dysregulates neurodevelopmental pathways in cerebral organoids
Source: Commun Biol. 2024 Mar 19;7:340. doi: 10.1038/s42003-024-05923-1 (PMC10951402; doi:10.1038/s42003-024-05923-1)
Supplement: Supplementary file 4 — Supplementary Data 2 [file 42003_2024_5923_MOESM4_ESM.xlsx]

## Sheet: GO terms associated with DEGs
Supplementary Data 2. Related to Figure 2, 4. Significantly over-represented GO terms in DEGs in CMV-infected cerebral organoids relative to mock
		Term	Ont	N	Up	Down	P.Up	P.Down
Significantly over-represented GO terms in upregulated DEGs in CMV-infected cerebral organoids relative to mock	GO:0042254	ribosome biogenesis	BP	298	110	6	2.34e-27	1
	GO:0008150	biological_process	BP	13626	1859	1423	3.91e-24	0.0215413
	GO:0009987	cellular process	BP	13028	1797	1368	1.02e-23	0.011558
	GO:0034660	ncRNA metabolic process	BP	520	149	20	2.38e-23	1
	GO:0044237	cellular metabolic process	BP	8672	1294	812	1.61e-22	0.999963
	GO:0022613	ribonucleoprotein complex biogenesis	BP	417	124	14	4.49e-21	1
	GO:0006807	nitrogen compound metabolic process	BP	8052	1202	756	1.73e-19	0.99982
	GO:0008152	metabolic process	BP	9276	1352	872	2.04e-19	0.999978
	GO:0016072	rRNA metabolic process	BP	259	88	10	2.32e-19	0.999962
	GO:0034470	ncRNA processing	BP	400	116	12	7.68e-19	1
	GO:0006364	rRNA processing	BP	223	79	4	9.75e-19	1
	GO:0071704	organic substance metabolic process	BP	8855	1288	838	4.61e-17	0.999833
	GO:0044238	primary metabolic process	BP	8434	1234	796	1.09e-16	0.999785
	GO:0043170	macromolecule metabolic process	BP	7680	1137	738	3.36e-16	0.994272
	GO:0044260	cellular macromolecule metabolic process	BP	4866	765	446	5.29e-15	0.998645
	GO:0006457	protein folding	BP	178	62	8	1.33e-14	0.998389
	GO:0034641	cellular nitrogen compound metabolic process	BP	5442	838	500	1.99e-14	0.999269
	GO:0034976	response to endoplasmic reticulum stress	BP	241	72	20	7.12e-13	0.867437
	GO:0006396	RNA processing	BP	902	184	46	6.64e-12	1
	GO:0046483	heterocycle metabolic process	BP	4893	747	449	1.47e-11	0.99856
	GO:0006725	cellular aromatic compound metabolic process	BP	4939	751	455	2.99e-11	0.998121
	GO:0090304	nucleic acid metabolic process	BP	4376	676	410	3e-11	0.988028
	GO:0006139	nucleobase-containing compound metabolic process	BP	4765	725	440	7.94e-11	0.997166
	GO:1901360	organic cyclic compound metabolic process	BP	5114	770	467	1.16e-10	0.999324
	GO:0035966	response to topologically incorrect protein	BP	152	48	11	6.09e-10	0.91884
	GO:0044248	cellular catabolic process	BP	1889	323	156	8.44e-10	0.999134
	GO:0043604	amide biosynthetic process	BP	733	149	66	9.87e-10	0.883906
	GO:0044267	cellular protein metabolic process	BP	4105	629	402	1.06e-09	0.867222
	GO:0006986	response to unfolded protein	BP	131	43	9	1.24e-09	0.929225
	GO:0042274	ribosomal small subunit biogenesis	BP	74	29	1	6.62e-09	0.999668
	GO:0006412	translation	BP	592	123	45	8.01e-09	0.989285
	GO:0030490	maturation of SSU-rRNA	BP	51	23	1	1e-08	0.995977
	GO:1901564	organonitrogen compound metabolic process	BP	5280	777	499	1.05e-08	0.990158
	GO:0010467	gene expression	BP	4945	732	476	1.42e-08	0.958329
	GO:0044265	cellular macromolecule catabolic process	BP	1028	190	84	1.42e-08	0.991078
	GO:0043043	peptide biosynthetic process	BP	614	125	49	2.12e-08	0.977239
	GO:0000462	maturation of SSU-rRNA from tricistronic rRNA transcript (SSU-rRNA, 5.8S rRNA, LSU-rRNA)	BP	38	19	1	2.37e-08	0.983561
	GO:1903513	endoplasmic reticulum to cytosol transport	BP	28	16	1	2.56e-08	0.951491
	GO:0030970	retrograde protein transport, ER to cytosol	BP	28	16	1	2.56e-08	0.951491
	GO:0009057	macromolecule catabolic process	BP	1193	213	94	3.28e-08	0.998297
	GO:0032527	protein exit from endoplasmic reticulum	BP	43	20	2	4.84e-08	0.943387
	GO:0019538	protein metabolic process	BP	4517	670	437	6.91e-08	0.932958
	GO:0051168	nuclear export	BP	145	42	10	1.13e-07	0.936108
	GO:0051603	proteolysis involved in cellular protein catabolic process	BP	699	135	62	1.55e-07	0.901889
	GO:0033554	cellular response to stress	BP	1678	279	144	2.14e-07	0.992853
	GO:0010498	proteasomal protein catabolic process	BP	472	98	41	2.79e-07	0.887565
	GO:0009056	catabolic process	BP	2146	344	179	3.07e-07	0.999359
	GO:0071702	organic substance transport	BP	2070	333	180	3.49e-07	0.994736
	GO:0071705	nitrogen compound transport	BP	1774	291	167	3.94e-07	0.895535
	GO:0006403	RNA localization	BP	183	48	11	4.03e-07	0.984038
	GO:0016070	RNA metabolic process	BP	3887	579	383	5.33e-07	0.824117
	GO:0043603	cellular amide metabolic process	BP	979	175	88	5.62e-07	0.918409
	GO:0070059	intrinsic apoptotic signaling pathway in response to endoplasmic reticulum stress	BP	57	22	4	5.96e-07	0.848372
	GO:0000054	ribosomal subunit export from nucleus	BP	14	10	0	6.04e-07	1
	GO:0033750	ribosome localization	BP	14	10	0	6.04e-07	1
	GO:0008219	cell death	BP	1698	279	170	6.17e-07	0.638912
	GO:0030433	ubiquitin-dependent ERAD pathway	BP	84	28	6	6.49e-07	0.871982
	GO:0006418	tRNA aminoacylation for protein translation	BP	41	18	1	6.64e-07	0.988119
	GO:0006259	DNA metabolic process	BP	882	160	63	7.06e-07	0.999545
	GO:0009226	nucleotide-sugar biosynthetic process	BP	17	11	0	7.31e-07	1
	GO:0045184	establishment of protein localization	BP	1512	252	138	7.45e-07	0.939655
	GO:0006260	DNA replication	BP	266	62	12	8.47e-07	0.999806
	GO:0006399	tRNA metabolic process	BP	182	47	6	8.62e-07	0.999892
	GO:0016236	macroautophagy	BP	296	67	28	9.58e-07	0.699624
	GO:0012501	programmed cell death	BP	1566	259	153	9.73e-07	0.751027
	GO:0006261	DNA-templated DNA replication	BP	152	41	4	1.27e-06	0.999928
	GO:0036503	ERAD pathway	BP	106	32	8	1.31e-06	0.861568
	GO:0061077	chaperone-mediated protein folding	BP	64	23	3	1.45e-06	0.965836
	GO:1901566	organonitrogen compound biosynthetic process	BP	1470	244	122	1.58e-06	0.996281
	GO:0035967	cellular response to topologically incorrect protein	BP	112	33	6	1.64e-06	0.977574
	GO:0006518	peptide metabolic process	BP	748	138	62	1.66e-06	0.971344
	GO:0044271	cellular nitrogen compound biosynthetic process	BP	3995	589	404	1.7e-06	0.625857
	GO:0034645	cellular macromolecule biosynthetic process	BP	1003	176	83	1.77e-06	0.986781
	GO:0006417	regulation of translation	BP	361	77	36	1.81e-06	0.592262
	GO:2000112	regulation of cellular macromolecule biosynthetic process	BP	435	89	40	1.87e-06	0.787699
	GO:0034620	cellular response to unfolded protein	BP	93	29	5	1.95e-06	0.967567
	GO:0006950	response to stress	BP	2913	443	250	2.23e-06	0.999591
	GO:0044257	cellular protein catabolic process	BP	752	138	63	2.23e-06	0.965509
	GO:0043039	tRNA aminoacylation	BP	44	18	1	2.33e-06	0.991414
	GO:0043632	modification-dependent macromolecule catabolic process	BP	616	117	56	2.49e-06	0.84716
	GO:0006413	translational initiation	BP	109	32	9	2.56e-06	0.796917
	GO:0015031	protein transport	BP	1411	234	130	2.84e-06	0.916371
	GO:0044085	cellular component biogenesis	BP	2831	431	339	2.86e-06	0.00052994
	GO:0019941	modification-dependent protein catabolic process	BP	605	115	55	2.92e-06	0.84512
	GO:0006888	endoplasmic reticulum to Golgi vesicle-mediated transport	BP	115	33	4	3.13e-06	0.998166
	GO:0043038	amino acid activation	BP	45	18	1	3.42e-06	0.992295
	GO:1990542	mitochondrial transmembrane transport	BP	81	26	0	3.59e-06	1
	GO:0002484	antigen processing and presentation of endogenous peptide antigen via MHC class I via ER pathway	BP	6	6	0	3.95e-06	1
	GO:0002486	antigen processing and presentation of endogenous peptide antigen via MHC class I via ER pathway, TAP-independent	BP	6	6	0	3.95e-06	1
	GO:0006915	apoptotic process	BP	1531	250	151	4.19e-06	0.70635
	GO:0031669	cellular response to nutrient levels	BP	192	47	15	4.3e-06	0.8951
	GO:0044419	biological process involved in interspecies interaction between organisms	BP	1018	176	88	4.53e-06	0.965072
	GO:0000966	RNA 5'-end processing	BP	23	12	0	5.41e-06	1
	GO:0006511	ubiquitin-dependent protein catabolic process	BP	595	112	55	6.26e-06	0.81011
	GO:0034975	protein folding in endoplasmic reticulum	BP	11	8	0	7.2e-06	1
	GO:0009058	biosynthetic process	BP	4915	704	484	7.22e-06	0.865292
	GO:0051234	establishment of localization	BP	3814	559	378	7.71e-06	0.783784
	GO:0015931	nucleobase-containing compound transport	BP	196	47	13	7.79e-06	0.969794
	GO:0006914	autophagy	BP	501	97	54	7.91e-06	0.363467
	GO:0061919	process utilizing autophagic mechanism	BP	501	97	54	7.91e-06	0.363467
Significantly over-represented GO terms in downregulated DEGs in CMV-infected cerebral organoids relative to mock	GO:0120036	plasma membrane bounded cell projection organization	BP	1371	94	282	1	5.41884e-33
	GO:0007399	nervous system development	BP	2195	188	393	1	1.32593e-32
	GO:0030030	cell projection organization	BP	1410	99	286	1	2.27747e-32
	GO:0048699	generation of neurons	BP	1318	95	259	1	6.10126e-27
	GO:0048666	neuron development	BP	1018	67	214	1	4.10142e-26
	GO:0030182	neuron differentiation	BP	1254	92	246	1	1.96469e-25
	GO:0031175	neuron projection development	BP	892	58	189	1	1.77955e-23
	GO:0048731	system development	BP	3618	392	531	0.999886	3.60494e-22
	GO:0022008	neurogenesis	BP	1497	120	268	1	1.40091e-21
	GO:0006928	movement of cell or subcellular component	BP	1740	146	295	1	4.13754e-20
	GO:0007275	multicellular organism development	BP	4005	459	565	0.994189	1.01102e-19
	GO:0048667	cell morphogenesis involved in neuron differentiation	BP	531	31	121	1	8.06146e-18
	GO:0048858	cell projection morphogenesis	BP	615	39	133	1	1.82201e-17
	GO:0048812	neuron projection morphogenesis	BP	596	37	130	1	2.06813e-17
	GO:0048468	cell development	BP	1799	165	293	0.999999	2.07341e-17
	GO:0120039	plasma membrane bounded cell projection morphogenesis	BP	611	38	132	1	2.6515e-17
	GO:0048856	anatomical structure development	BP	4693	556	628	0.967464	9.15472e-17
	GO:0032990	cell part morphogenesis	BP	634	44	134	0.999999	1.00437e-16
	GO:0032501	multicellular organismal process	BP	5454	646	708	0.98038	3.50958e-16
	GO:0032989	cellular component morphogenesis	BP	707	48	142	1	1.05759e-15
	GO:0040011	locomotion	BP	1496	135	248	0.999998	1.25157e-15
	GO:0032502	developmental process	BP	5089	605	664	0.967499	2.41836e-15
	GO:0007017	microtubule-based process	BP	811	77	155	0.997956	4.46112e-15
	GO:0061564	axon development	BP	456	25	103	1	4.63962e-15
	GO:0000902	cell morphogenesis	BP	931	78	171	0.999989	6.95681e-15
	GO:0031344	regulation of cell projection organization	BP	592	47	122	0.999908	1.81341e-14
	GO:0010975	regulation of neuron projection development	BP	410	25	94	0.999996	2.9064e-14
	GO:0007409	axonogenesis	BP	412	24	94	0.999999	3.97743e-14
	GO:0000904	cell morphogenesis involved in differentiation	BP	668	45	132	1	4.23455e-14
	GO:0120035	regulation of plasma membrane bounded cell projection organization	BP	576	47	118	0.999772	7.70582e-14
	GO:0007018	microtubule-based movement	BP	339	23	81	0.99984	1.76467e-13
	GO:0007417	central nervous system development	BP	936	77	167	0.999995	2.06741e-13
	GO:0044782	cilium organization	BP	355	19	83	0.999999	3.14296e-13
	GO:0007155	cell adhesion	BP	1174	112	197	0.999691	5.29782e-13
	GO:0048870	cell motility	BP	1344	119	218	0.999997	8.77363e-13
	GO:0051674	localization of cell	BP	1344	119	218	0.999997	8.77363e-13
	GO:0030154	cell differentiation	BP	3321	369	453	0.998356	1.16484e-12
	GO:0048869	cellular developmental process	BP	3345	375	455	0.99704	1.59455e-12
	GO:0050808	synapse organization	BP	386	26	86	0.999946	1.97826e-12
	GO:0030031	cell projection assembly	BP	517	43	105	0.999308	3.37669e-12
	GO:0120031	plasma membrane bounded cell projection assembly	BP	504	40	103	0.999724	3.68771e-12
	GO:0060271	cilium assembly	BP	329	18	76	0.999996	6.01808e-12
	GO:0016358	dendrite development	BP	222	7	58	1	1.08644e-11
	GO:0031346	positive regulation of cell projection organization	BP	318	27	73	0.992156	2.16496e-11
	GO:0009653	anatomical structure morphogenesis	BP	2308	238	323	0.999879	3.6363e-10
	GO:0007420	brain development	BP	697	53	124	0.999994	3.89684e-10
	GO:0099111	microtubule-based transport	BP	194	16	50	0.978961	4.79669e-10
	GO:0099536	synaptic signaling	BP	634	55	115	0.999385	5.33512e-10
	GO:0060322	head development	BP	741	57	129	0.999995	7.18679e-10
	GO:0097485	neuron projection guidance	BP	224	11	54	0.99997	1.38124e-09
	GO:0007267	cell-cell signaling	BP	1340	135	204	0.998708	1.62933e-09
	GO:0007010	cytoskeleton organization	BP	1284	129	197	0.998555	1.7016e-09
	GO:0003341	cilium movement	BP	137	8	39	0.997103	1.83509e-09
	GO:0050804	modulation of chemical synaptic transmission	BP	376	30	77	0.99847	1.86412e-09
	GO:0099177	regulation of trans-synaptic signaling	BP	377	30	77	0.998558	2.1137e-09
	GO:0098916	anterograde trans-synaptic signaling	BP	605	48	109	0.999924	2.27452e-09
	GO:0007268	chemical synaptic transmission	BP	605	48	109	0.999924	2.27452e-09
	GO:0099537	trans-synaptic signaling	BP	613	51	110	0.999749	2.41928e-09
	GO:0051128	regulation of cellular component organization	BP	2048	245	288	0.82767	2.61777e-09
	GO:0007411	axon guidance	BP	223	11	53	0.999968	3.34704e-09
	GO:0001764	neuron migration	BP	157	6	42	0.999963	3.49934e-09
	GO:0010976	positive regulation of neuron projection development	BP	141	10	39	0.987584	4.52241e-09
	GO:0050803	regulation of synapse structure or activity	BP	195	8	48	0.999988	5.45478e-09
	GO:0050807	regulation of synapse organization	BP	189	8	47	0.999978	5.53161e-09
	GO:0016043	cellular component organization	BP	5316	677	649	0.35315	5.9911e-09
	GO:0034330	cell junction organization	BP	623	44	110	0.999998	6.1447e-09
	GO:0048813	dendrite morphogenesis	BP	137	6	38	0.999709	6.53316e-09
	GO:0031110	regulation of microtubule polymerization or depolymerization	BP	84	1	28	0.999988	7.8239e-09
	GO:1990138	neuron projection extension	BP	167	14	43	0.966986	8.03097e-09
	GO:0016477	cell migration	BP	1205	106	184	0.999993	9.08185e-09
	GO:0048588	developmental cell growth	BP	211	15	50	0.996478	1.02788e-08
	GO:0035082	axoneme assembly	BP	75	0	26	1	1.04907e-08
	GO:0031111	negative regulation of microtubule polymerization or depolymerization	BP	39	1	18	0.994767	1.05231e-08
	GO:0060560	developmental growth involved in morphogenesis	BP	224	15	52	0.998631	1.10569e-08
	GO:0001539	cilium or flagellum-dependent cell motility	BP	102	7	31	0.978735	1.53269e-08
	GO:0060285	cilium-dependent cell motility	BP	102	7	31	0.978735	1.53269e-08
	GO:0031113	regulation of microtubule polymerization	BP	53	1	21	0.999209	1.80789e-08
	GO:0050793	regulation of developmental process	BP	2019	215	280	0.998093	1.83781e-08
	GO:0000226	microtubule cytoskeleton organization	BP	584	56	103	0.99083	2.01111e-08
	GO:0051130	positive regulation of cellular component organization	BP	914	112	146	0.638027	2.08142e-08
	GO:0007416	synapse assembly	BP	167	7	42	0.999947	2.50042e-08
	GO:0001578	microtubule bundle formation	BP	106	1	31	0.999999	4.16618e-08
	GO:0016049	cell growth	BP	437	49	81	0.828745	7.80685e-08
	GO:0032271	regulation of protein polymerization	BP	181	19	43	0.832398	1.00682e-07
	GO:0050773	regulation of dendrite development	BP	95	6	28	0.984787	1.55294e-07
	GO:0007389	pattern specification process	BP	401	21	75	1	1.62683e-07
	GO:0060294	cilium movement involved in cell motility	BP	90	7	27	0.94627	1.7258e-07
	GO:0045595	regulation of cell differentiation	BP	1281	135	187	0.991617	1.94549e-07
	GO:0051494	negative regulation of cytoskeleton organization	BP	146	14	36	0.892716	4.12286e-07
	GO:1902904	negative regulation of supramolecular fiber organization	BP	146	13	36	0.935381	4.12286e-07
	GO:0050789	regulation of biological process	BP	9038	1169	1019	0.0690809	4.39655e-07
	GO:0071840	cellular component organization or biogenesis	BP	5512	757	655	0.000888778	4.7689e-07
	GO:0051094	positive regulation of developmental process	BP	1083	126	161	0.847504	4.819e-07
	GO:0022603	regulation of anatomical structure morphogenesis	BP	825	79	129	0.997587	4.85859e-07
	GO:0030705	cytoskeleton-dependent intracellular transport	BP	191	17	43	0.956442	4.97441e-07
	GO:0070507	regulation of microtubule cytoskeleton organization	BP	148	8	36	0.998904	5.88238e-07
	GO:0048675	axon extension	BP	118	8	31	0.98594	5.90268e-07
	GO:0098609	cell-cell adhesion	BP	711	72	114	0.983367	6.54836e-07
	GO:0010970	transport along microtubule	BP	155	15	37	0.891907	6.78352e-07
	GO:0044087	regulation of cellular component biogenesis	BP	855	104	132	0.66491	7.26406e-07
	Legend
	Ont	ontology that the GO term belongs to
	N	number of genes in the GO term
	Up	number of up-regulated differentially expressed genes
	Down	number of down-regulated differentially expressed genes
	P.Up	p-value for over-representation of GO term in up-regulated genes.
	P.Down	p-value for over-representation of GO term in down-regulated genes
