# Supplementary material for: Human cytomegalovirus (CMV) dysregulates neurodevelopmental pathways in cerebral organoids
Source: Commun Biol. 2024 Mar 19;7:340. doi: 10.1038/s42003-024-05923-1 (PMC10951402; doi:10.1038/s42003-024-05923-1)
Supplement: Supplementary file 5 — Supplementary Data 3 [file 42003_2024_5923_MOESM5_ESM.xlsx]

## Sheet: Sheet1
Supplementary Data 3. Related to Figure 2, 3. KEGG pathways over-represented in CMV-infected organoids relative to mock
		Pathway	N	Up	Down	P.Up	P.Down
KEGG pathways over-represented in upregulated DEGs in CMV-infected cerebral organoids relative to mock	path:hsa03008	Ribosome biogenesis in eukaryotes	75	39	0	1.68923e-16	1
	path:hsa03050	Proteasome	41	26	0	3.04612e-14	1
	path:hsa04141	Protein processing in endoplasmic reticulum	161	53	15	1.22629e-11	0.686807
	path:hsa05014	Amyotrophic lateral sclerosis	335	84	39	2.13467e-10	0.216561
	path:hsa05017	Spinocerebellar ataxia	135	44	9	9.5554e-10	0.942308
	path:hsa05169	Epstein-Barr virus infection	166	46	9	1.15201e-07	0.990635
	path:hsa05012	Parkinson disease	247	59	29	6.0779e-07	0.241478
	path:hsa03030	DNA replication	34	15	0	5.13877e-06	1
	path:hsa05020	Prion disease	238	54	21	9.14626e-06	0.793224
	path:hsa00970	Aminoacyl-tRNA biosynthesis	44	17	0	1.07576e-05	1
	path:hsa03013	Nucleocytoplasmic transport	101	29	5	1.14646e-05	0.981477
	path:hsa04218	Cellular senescence	146	36	8	4.41085e-05	0.98575
	path:hsa05010	Alzheimer disease	351	70	40	5.01997e-05	0.255626
	path:hsa03430	Mismatch repair	22	10	0	0.000146661	1
	path:hsa01250	Biosynthesis of nucleotide sugars	35	13	1	0.000186965	0.977156
	path:hsa05022	Pathways of neurodegeneration - multiple diseases	439	81	57	0.000213286	0.0349706
	path:hsa05016	Huntington disease	285	57	31	0.000223063	0.38519
	path:hsa00520	Amino sugar and nucleotide sugar metabolism	46	15	1	0.000325523	0.993047
	path:hsa05166	Human T-cell leukemia virus 1 infection	189	40	11	0.000577509	0.988568
	path:hsa05167	Kaposi sarcoma-associated herpesvirus infection	154	34	15	0.000659423	0.618307
	path:hsa04940	Type I diabetes mellitus	22	9	2	0.000815436	0.673407
	path:hsa03060	Protein export	23	9	2	0.00119154	0.6973
	path:hsa05320	Autoimmune thyroid disease	15	7	0	0.0012495	1
	path:hsa04140	Autophagy - animal	137	30	12	0.00152103	0.755311
	path:hsa03420	Nucleotide excision repair	44	13	1	0.00222018	0.991367
	path:hsa04145	Phagosome	111	25	13	0.00241394	0.345521
	path:hsa04612	Antigen processing and presentation	46	13	3	0.00342403	0.862652
	path:hsa03022	Basal transcription factors	41	12	2	0.00353384	0.932148
	path:hsa00860	Porphyrin metabolism	22	8	0	0.00381833	1
	path:hsa01240	Biosynthesis of cofactors	121	26	5	0.00396302	0.995881
	path:hsa00670	One carbon pool by folate	18	7	1	0.00439304	0.856645
	path:hsa05330	Allograft rejection	14	6	0	0.00475653	1
	path:hsa05332	Graft-versus-host disease	14	6	0	0.00475653	1
	path:hsa04110	Cell cycle	123	26	6	0.0049835	0.989431
KEGG pathways over-represented in downregulated DEGs in CMV-infected cerebral organoids relative to mock	path:hsa04360	Axon guidance	179	5	36	0.999999	5.46515e-05
	path:hsa04514	Cell adhesion molecules	109	14	25	0.507295	8.31459e-05
	path:hsa04540	Gap junction	81	12	19	0.315758	0.000421457
	path:hsa04728	Dopaminergic synapse	120	11	24	0.901329	0.000976526
	path:hsa04550	Signaling pathways regulating pluripotency of stem cells	128	8	25	0.993611	0.00110732
	path:hsa04390	Hippo signaling pathway	149	10	27	0.993055	0.00227694
	path:hsa04971	Gastric acid secretion	63	4	14	0.964468	0.00394526
	path:hsa04015	Rap1 signaling pathway	186	18	31	0.90764	0.00431746
	path:hsa04744	Phototransduction	12	0	5	1	0.00475114
	path:hsa01521	EGFR tyrosine kinase inhibitor resistance	78	9	16	0.658339	0.00497423
	path:hsa04810	Regulation of actin cytoskeleton	194	21	31	0.79789	0.00803101
	path:hsa05132	Salmonella infection	220	38	34	0.0251354	0.00947328
	path:hsa05225	Hepatocellular carcinoma	152	16	25	0.809481	0.011384
	path:hsa04962	Vasopressin-regulated water reabsorption	39	4	9	0.739137	0.0149421
	path:hsa04012	ErbB signaling pathway	82	9	15	0.716609	0.0181884
	path:hsa04310	Wnt signaling pathway	153	7	24	0.999778	0.0221946
	path:hsa05231	Choline metabolism in cancer	93	17	16	0.0702898	0.0258401
	path:hsa04713	Circadian entrainment	87	8	15	0.869638	0.0297611
	path:hsa05022	Pathways of neurodegeneration - multiple diseases	439	81	57	0.000213286	0.0349706
	path:hsa04740	Olfactory transduction	38	0	8	1	0.0354968
	path:hsa04916	Melanogenesis	89	5	15	0.990582	0.035653
	path:hsa00603	Glycosphingolipid biosynthesis - globo and isoglobo series	13	1	4	0.825374	0.0366354
	path:hsa04261	Adrenergic signaling in cardiomyocytes	130	15	20	0.676917	0.0412713
	path:hsa05215	Prostate cancer	91	18	15	0.0326436	0.0423452
	path:hsa05418	Fluid shear stress and atherosclerosis	115	18	18	0.191158	0.0440798
	path:hsa04925	Aldosterone synthesis and secretion	84	8	14	0.843563	0.0449543
	path:hsa04520	Adherens junction	70	4	12	0.981607	0.0503558
	path:hsa05214	Glioma	70	12	12	0.162547	0.0503558
	path:hsa05206	MicroRNAs in cancer	158	25	23	0.131672	0.052195
	path:hsa05416	Viral myocarditis	41	11	8	0.0103895	0.0529258
	path:hsa00470	D-Amino acid metabolism	4	0	2	1	0.0544753
	path:hsa05230	Central carbon metabolism in cancer	64	7	11	0.708178	0.0584027
	path:hsa00604	Glycosphingolipid biosynthesis - ganglio series	15	1	4	0.866509	0.0593842
	path:hsa05034	Alcoholism	152	11	22	0.987706	0.059592
