# Supplementary material for: Human cytomegalovirus (CMV) dysregulates neurodevelopmental pathways in cerebral organoids
Source: Commun Biol. 2024 Mar 19;7:340. doi: 10.1038/s42003-024-05923-1 (PMC10951402; doi:10.1038/s42003-024-05923-1)
Supplement: Supplementary file 6 — Supplementary Data 4 [file 42003_2024_5923_MOESM6_ESM.xlsx]

## Sheet: Sheet1
Supplementary Data 4. Related to Figure 5. Differentially expressed genes in CMV-infected cerebral organoids relative to mock in DYRK and SHH pathways
	Symbol	logFC	logCPM	PValue	FDR
DYRK	DYRK1B	-0.551626	5.00609	3.91527e-06	0.00084197
	HIPK1	-0.154679	7.78123	0.0188483	0.0753031
	GLI1	1.02268	1.57294	0.02433	0.0883979
	HIPK2	-0.273974	8.49576	0.0288535	0.0988979
	HIPK3	-0.132793	7.88916	0.104754	0.231263
	DYRK1A	-0.0151244	7.87708	0.715485	0.818816
	ULK3	-0.00400809	4.94442	0.973431	0.985103
SHH	IQCE	-0.4362	6.34581	0.00030218	0.00658013
	GPR161	-0.339606	6.95595	0.00049802	0.00877707
	DHH	1.33296	0.015016	0.0012912	0.0147178
	CSNK1E	-0.248775	7.09495	0.00159014	0.0166478
	GSK3B	-0.241949	8.78683	0.0017746	0.017752
	SPOPL	0.322412	5.18414	0.00197769	0.0187879
	BCL2	-0.347517	5.83015	0.00296714	0.0239748
	ARRB1	-0.317039	6.17393	0.0056685	0.035453
	SPOP	-0.247543	5.56618	0.0109694	0.0537094
	SUFU	-0.211527	5.33746	0.0119669	0.0567003
	SMO	-0.543282	4.9722	0.0136966	0.0619299
	KIF7	0.328691	3.64507	0.0145203	0.0642215
	MEGF8	-0.212944	7.96311	0.0162175	0.0687149
	BTRC	-0.180207	6.44632	0.0181413	0.0735362
	GLI1	1.02268	1.57294	0.02433	0.0883979
	MGRN1	-0.160883	7.03289	0.0268226	0.0940966
	BOC	-0.564704	5.54542	0.0402906	0.123127
	HHAT	-0.52581	2.75401	0.0510365	0.143284
	PRKACB	-0.293634	7.78952	0.0530877	0.146596
	GAS1	-0.560973	4.24852	0.074524	0.183751
	CSNK1G1	0.134013	6.03433	0.0746097	0.183896
	KIF3A	-0.157559	7.58236	0.0809464	0.194479
	CUL1	-0.0991623	6.35971	0.0929969	0.21375
	LRP2	-0.60683	6.47309	0.103102	0.228758
	EFCAB7	-0.20233	4.88334	0.103651	0.229561
	GRK2	-0.079213	6.1707	0.12402	0.25963
	CSNK1G2	-0.175333	5.97191	0.12522	0.261212
	CCND1	-0.3322	6.78108	0.148902	0.291999
	EVC	-0.231608	4.82733	0.171718	0.321178
	PTCH1	-0.24368	5.67044	0.180821	0.332732
	SMURF1	0.0827839	6.22044	0.181811	0.333861
	HHIP	0.757505	2.78713	0.201442	0.357008
	CSNK1G3	0.0614468	6.6095	0.202137	0.357749
	CSNK1D	-0.0514997	7.428	0.256585	0.418507
	GLI3	-0.502092	6.89692	0.293418	0.457991
	SHH	0.356458	1.19191	0.311491	0.476172
	PTCH2	0.140337	3.10386	0.324919	0.490319
	GLI2	-0.24388	4.50015	0.32534	0.490724
	ARRB2	0.0973957	5.08828	0.350878	0.515901
	SCUBE2	0.329408	2.09088	0.37336	0.536355
	EVC2	0.207594	1.09616	0.389976	0.551295
	CUL3	0.0686371	7.41283	0.394028	0.554504
	DISP1	-0.15188	4.24014	0.424959	0.582645
	CDON	-0.259635	7.4299	0.524722	0.670224
	GRK3	-0.161194	6.72433	0.592039	0.725729
	CSNK1A1L	0.0623217	0.656542	0.704532	0.810363
	SMURF2	-0.0235597	6.14855	0.724769	0.824814
	MOSMO	-0.020768	5.41777	0.760574	0.851502
	FBXW11	0.017512	7.288	0.781725	0.865482
	PRKACA	-0.0177463	6.6221	0.890444	0.936459
	CCND2	-0.0549098	9.70192	0.897304	0.940754
	CSNK1A1	-0.00374918	7.28207	0.944624	0.968368
Legend
logFC	log fold-change
logCPM	log counts per million
FDR	false discovery rate
