# Supplementary material for: Human cytomegalovirus (CMV) dysregulates neurodevelopmental pathways in cerebral organoids
Source: Commun Biol. 2024 Mar 19;7:340. doi: 10.1038/s42003-024-05923-1 (PMC10951402; doi:10.1038/s42003-024-05923-1)
Supplement: Supplementary file 7 — Supplementary Data 5 [file 42003_2024_5923_MOESM7_ESM.xlsx]

## Sheet: overlapping_genes
Supplementary Data 5. Related to Figure 6. Overlapping differentially expressed genes with SFARI database
V1	Geneid	Entrez	Ensembl	Symbol	gene_biotype	logFC	logCPM	F	PValue	FDR
ENSG00000103257	ENSG00000103257	8140	ENSG00000103257	SLC7A5	protein_coding	0.896149	7.76673	226.763	2.13e-07	0.00019925
ENSG00000140157	ENSG00000140157	81614	ENSG00000140157	NIPA2	protein_coding	0.602944	6.00971	209.727	2.93e-07	0.000216355
ENSG00000184058	ENSG00000184058	6899	ENSG00000184058	TBX1	protein_coding	2.58608	-0.060088	114.866	3.31e-06	0.000807295
ENSG00000142319	ENSG00000142319	6531	ENSG00000142319	SLC6A3	protein_coding	4.07348	0.769444	104.655	4.78e-06	0.000905985
ENSG00000006451	ENSG00000006451	5898	ENSG00000006451	RALA	protein_coding	0.371478	6.75618	97.1472	6.4e-06	0.00103363
ENSG00000007314	ENSG00000007314	6329	ENSG00000007314	SCN4A	protein_coding	1.61124	0.541473	87.3143	9.71e-06	0.00117353
ENSG00000118257	ENSG00000118257	8828	ENSG00000118257	NRP2	protein_coding	-0.93493	7.18752	83.5527	1.15e-05	0.00126634
ENSG00000165194	ENSG00000165194	57526	ENSG00000165194	PCDH19	protein_coding	-0.474217	7.34243	81.8824	1.24e-05	0.00130835
ENSG00000184156	ENSG00000184156	3786	ENSG00000184156	KCNQ3	protein_coding	-0.663044	7.4957	81.8625	1.25e-05	0.00130835
ENSG00000128512	ENSG00000128512	9732	ENSG00000128512	DOCK4	protein_coding	-0.536788	6.45467	80.3355	1.34e-05	0.00134987
ENSG00000196220	ENSG00000196220	9901	ENSG00000196220	SRGAP3	protein_coding	-0.477557	8.02404	78.7861	1.44e-05	0.00139127
ENSG00000198947	ENSG00000198947	1756	ENSG00000198947	DMD	protein_coding	-0.493874	7.23754	78.1223	1.49e-05	0.00139783
ENSG00000121073	ENSG00000121073	10237	ENSG00000121073	SLC35B1	protein_coding	0.383859	4.98271	75.4777	1.7e-05	0.001462
ENSG00000005483	ENSG00000005483	55904	ENSG00000005483	KMT2E	protein_coding	-0.389309	8.30461	73.5432	1.88e-05	0.00151965
ENSG00000162231	ENSG00000162231	10482	ENSG00000162231	NXF1	protein_coding	0.441726	6.44164	72.3849	2e-05	0.00156676
ENSG00000197170	ENSG00000197170	5718	ENSG00000197170	PSMD12	protein_coding	0.371617	7.08694	71.3011	2.12e-05	0.00160602
ENSG00000165355	ENSG00000165355	254170	ENSG00000165355	FBXO33	protein_coding	0.533091	4.81669	71.2897	2.12e-05	0.00160602
ENSG00000150051	ENSG00000150051	283078	ENSG00000150051	MKX	protein_coding	1.36989	2.13163	68.9082	2.41e-05	0.00172102
ENSG00000185344	ENSG00000185344	23545	ENSG00000185344	ATP6V0A2	protein_coding	0.558479	5.51873	62.5876	3.48e-05	0.00212603
ENSG00000064195	ENSG00000064195	1747	ENSG00000064195	DLX3	protein_coding	1.72676	0.239399	62.1369	3.57e-05	0.0021404
ENSG00000165349	ENSG00000165349	84889	ENSG00000165349	SLC7A3	protein_coding	0.829979	3.20137	60.9573	3.84e-05	0.00223567
ENSG00000009335	ENSG00000009335	9690	ENSG00000009335	UBE3C	protein_coding	0.360859	6.62986	60.0715	4.06e-05	0.00233572
ENSG00000135439	ENSG00000135439	116986	ENSG00000135439	AGAP2	protein_coding	-0.555666	7.11554	56.6212	5.06e-05	0.00255168
ENSG00000110066	ENSG00000110066	51111	ENSG00000110066	KMT5B	protein_coding	-0.357282	7.0705	55.2438	5.55e-05	0.00268517
ENSG00000139726	ENSG00000139726	8562	ENSG00000139726	DENR	protein_coding	0.345392	6.40628	54.3301	5.9e-05	0.00277249
ENSG00000185630	ENSG00000185630	5087	ENSG00000185630	PBX1	protein_coding	-0.721311	8.63689	54.2032	5.95e-05	0.00279029
ENSG00000115159	ENSG00000115159	2820	ENSG00000115159	GPD2	protein_coding	0.442261	4.81327	54.1362	5.98e-05	0.00279047
ENSG00000134698	ENSG00000134698	192670	ENSG00000134698	AGO4	protein_coding	-0.421159	6.73481	53.8294	6.11e-05	0.00280555
ENSG00000066032	ENSG00000066032	1496	ENSG00000066032	CTNNA2	protein_coding	-0.495572	6.75364	52.9604	6.48e-05	0.00292135
ENSG00000101040	ENSG00000101040	23613	ENSG00000101040	ZMYND8	protein_coding	-0.424999	6.75209	50.9444	7.48e-05	0.00318378
ENSG00000155966	ENSG00000155966	2334	ENSG00000155966	AFF2	protein_coding	-0.49493	7.66947	50.3623	7.81e-05	0.0032412
ENSG00000139613	ENSG00000139613	6601	ENSG00000139613	SMARCC2	protein_coding	-0.38962	8.21266	49.2823	8.45e-05	0.00339022
ENSG00000234745	ENSG00000234745	3106	ENSG00000234745	HLA-B	protein_coding	1.22221	5.96372	50.543	8.71e-05	0.00340584
ENSG00000080298	ENSG00000080298	5991	ENSG00000080298	RFX3	protein_coding	-0.535542	7.40837	48.2827	9.11e-05	0.00345688
ENSG00000034053	ENSG00000034053	321	ENSG00000034053	APBA2	protein_coding	-0.423868	7.33446	47.2156	9.89e-05	0.00359219
ENSG00000184845	ENSG00000184845	1812	ENSG00000184845	DRD1	protein_coding	1.02219	2.03042	47.1428	9.94e-05	0.00359701
ENSG00000102181	ENSG00000102181	83692	ENSG00000102181	CD99L2	protein_coding	-0.37545	7.19028	47.0403	0.0001002	0.0036032
ENSG00000147044	ENSG00000147044	8573	ENSG00000147044	CASK	protein_coding	-0.437618	9.03431	44.8048	0.000119569	0.00398122
ENSG00000183044	ENSG00000183044	18	ENSG00000183044	ABAT	protein_coding	-0.758323	7.79394	44.7472	0.000122871	0.00404116
ENSG00000120733	ENSG00000120733	51780	ENSG00000120733	KDM3B	protein_coding	-0.424051	7.62105	43.5136	0.000132881	0.00424664
ENSG00000164604	ENSG00000164604	54329	ENSG00000164604	GPR85	protein_coding	-0.530488	6.16255	39.8328	0.000182315	0.00506213
ENSG00000151461	ENSG00000151461	26019	ENSG00000151461	UPF2	protein_coding	0.28985	5.91459	39.2728	0.000191714	0.00517504
ENSG00000092964	ENSG00000092964	1808	ENSG00000092964	DPYSL2	protein_coding	-0.48935	10.7763	39.1417	0.000194	0.00521631
ENSG00000196338	ENSG00000196338	54413	ENSG00000196338	NLGN3	protein_coding	-0.469608	6.27376	39.0366	0.000195857	0.00522547
ENSG00000157103	ENSG00000157103	6529	ENSG00000157103	SLC6A1	protein_coding	-1.12074	5.99697	40.2541	0.000197785	0.00525122
ENSG00000158321	ENSG00000158321	26053	ENSG00000158321	AUTS2	protein_coding	-0.617653	8.93937	37.4399	0.000226981	0.00566138
ENSG00000106665	ENSG00000106665	7461	ENSG00000106665	CLIP2	protein_coding	-0.339394	7.47422	36.8488	0.000240038	0.00582925
ENSG00000172260	ENSG00000172260	257194	ENSG00000172260	NEGR1	protein_coding	-0.726448	7.64093	37.1322	0.000241491	0.00583495
ENSG00000114867	ENSG00000114867	1981	ENSG00000114867	EIF4G1	protein_coding	0.342466	8.53583	36.7114	0.000243205	0.00584739
ENSG00000179388	ENSG00000179388	1960	ENSG00000179388	EGR3	protein_coding	1.12373	1.91795	36.2867	0.000253328	0.00602768
ENSG00000113657	ENSG00000113657	1809	ENSG00000113657	DPYSL3	protein_coding	-0.709648	10.8758	35.5778	0.000271414	0.00624253
ENSG00000197724	ENSG00000197724	5253	ENSG00000197724	PHF2	protein_coding	-0.288523	7.03108	35.0975	0.000284581	0.00638901
ENSG00000263001	ENSG00000263001	2969	ENSG00000263001	GTF2I	protein_coding	-0.371148	6.63422	34.9344	0.000289232	0.00644444
ENSG00000181090	ENSG00000181090	79813	ENSG00000181090	EHMT1	protein_coding	-0.279479	6.41393	34.6961	0.000296196	0.00655021
ENSG00000182985	ENSG00000182985	23705	ENSG00000182985	CADM1	protein_coding	-0.595808	8.26593	34.3308	0.000307282	0.00667401
ENSG00000013306	ENSG00000013306	51629	ENSG00000013306	SLC25A39	protein_coding	0.439026	5.55045	34.1609	0.000312612	0.00675432
ENSG00000189221	ENSG00000189221	4128	ENSG00000189221	MAOA	protein_coding	-0.602644	4.40084	34.0248	0.000316964	0.00679378
ENSG00000101489	ENSG00000101489	56853	ENSG00000101489	CELF4	protein_coding	-0.691578	6.9722	34.3115	0.000318402	0.00681122
ENSG00000140557	ENSG00000140557	8128	ENSG00000140557	ST8SIA2	protein_coding	-0.606982	8.21185	32.9715	0.000353317	0.00719479
ENSG00000102974	ENSG00000102974	10664	ENSG00000102974	CTCF	protein_coding	-0.244085	6.28909	32.6742	0.000364497	0.00734572
ENSG00000181827	ENSG00000181827	64864	ENSG00000181827	RFX7	protein_coding	-0.24174	7.70779	31.9834	0.000392221	0.00769445
ENSG00000186868	ENSG00000186868	4137	ENSG00000186868	MAPT	protein_coding	-0.497827	9.6845	31.6074	0.000408409	0.00785609
ENSG00000128594	ENSG00000128594	64101	ENSG00000128594	LRRC4	protein_coding	-0.393011	5.34586	30.7314	0.000449449	0.00829015
ENSG00000175745	ENSG00000175745	7025	ENSG00000175745	NR2F1	protein_coding	-1.10642	8.44406	31.4086	0.000460976	0.00842014
ENSG00000112290	ENSG00000112290	8936	ENSG00000112290	WASF1	protein_coding	-0.421619	7.56559	30.4481	0.000463807	0.00843527
ENSG00000185008	ENSG00000185008	6092	ENSG00000185008	ROBO2	protein_coding	-0.677525	8.10634	29.8326	0.000511853	0.00890874
ENSG00000148143	ENSG00000148143	58499	ENSG00000148143	ZNF462	protein_coding	-0.576104	8.69099	29.4832	0.000517164	0.00894036
ENSG00000155974	ENSG00000155974	23426	ENSG00000155974	GRIP1	protein_coding	-0.280717	5.54866	29.2655	0.000530235	0.00904745
ENSG00000206503	ENSG00000206503	3105	ENSG00000206503	HLA-A	protein_coding	0.569479	6.54626	28.7894	0.000563102	0.00932647
ENSG00000015171	ENSG00000015171	10771	ENSG00000015171	ZMYND11	protein_coding	-0.274036	7.24695	28.445	0.000583331	0.00946744
ENSG00000169057	ENSG00000169057	4204	ENSG00000169057	MECP2	protein_coding	-0.32671	7.3635	28.0325	0.000612513	0.00969861
ENSG00000172943	ENSG00000172943	23133	ENSG00000172943	PHF8	protein_coding	0.234587	6.13154	27.7936	0.000630241	0.00987235
ENSG00000060140	ENSG00000060140	55359	ENSG00000060140	STYK1	protein_coding	0.950469	1.46642	27.7117	0.000636466	0.00993561
ENSG00000138081	ENSG00000138081	80204	ENSG00000138081	FBXO11	protein_coding	-0.236794	7.92644	27.4629	0.000655838	0.0101049
ENSG00000074054	ENSG00000074054	23332	ENSG00000074054	CLASP1	protein_coding	-0.225779	8.27344	26.2145	0.000764886	0.0109723
ENSG00000171385	ENSG00000171385	3752	ENSG00000171385	KCND3	protein_coding	0.604668	5.601	26.1778	0.00077843	0.0110851
ENSG00000068323	ENSG00000068323	7030	ENSG00000068323	TFE3	protein_coding	0.319831	6.66711	26.0104	0.000784788	0.0111523
ENSG00000126464	ENSG00000126464	57479	ENSG00000126464	PRR12	protein_coding	-0.335805	6.90396	26.0052	0.000785304	0.0111523
ENSG00000127616	ENSG00000127616	6597	ENSG00000127616	SMARCA4	protein_coding	-0.321005	8.43603	25.8366	0.000802246	0.0112461
ENSG00000131626	ENSG00000131626	8500	ENSG00000131626	PPFIA1	protein_coding	0.222438	6.32126	25.8053	0.00080544	0.0112833
ENSG00000239900	ENSG00000239900	158	ENSG00000239900	ADSL	protein_coding	0.421787	3.77286	25.5981	0.000826997	0.011461
ENSG00000196632	ENSG00000196632	65267	ENSG00000196632	WNK3	protein_coding	-0.321919	7.18069	25.477	0.000839925	0.0115468
ENSG00000177000	ENSG00000177000	4524	ENSG00000177000	MTHFR	protein_coding	-0.230619	6.02802	25.2257	0.000867552	0.0117762
ENSG00000273079	ENSG00000273079	2904	ENSG00000273079	GRIN2B	protein_coding	-0.42617	8.97772	25.2067	0.000869689	0.0117878
ENSG00000155052	ENSG00000155052	129684	ENSG00000155052	CNTNAP5	protein_coding	-0.769167	5.12045	25.5846	0.000870698	0.011789
ENSG00000178665	ENSG00000178665	349075	ENSG00000178665	ZNF713	protein_coding	-0.38005	4.41089	25.0479	0.000887792	0.0118892
ENSG00000071246	ENSG00000071246	22846	ENSG00000071246	VASH1	protein_coding	-0.398465	7.04454	24.8884	0.000906441	0.0120439
ENSG00000038382	ENSG00000038382	7204	ENSG00000038382	TRIO	protein_coding	-0.240634	8.70086	24.7164	0.000927092	0.0122099
ENSG00000169306	ENSG00000169306	11141	ENSG00000169306	IL1RAPL1	protein_coding	-0.656362	4.4008	24.2692	0.000983599	0.0126009
ENSG00000141431	ENSG00000141431	80816	ENSG00000141431	ASXL3	protein_coding	-0.578796	7.63197	24.4099	0.000987016	0.0126134
ENSG00000067715	ENSG00000067715	6857	ENSG00000067715	SYT1	protein_coding	-0.693567	8.36274	24.5864	0.000989664	0.0126233
ENSG00000101126	ENSG00000101126	23394	ENSG00000101126	ADNP	protein_coding	-0.236761	8.39131	24.2188	0.000990234	0.0126233
ENSG00000134115	ENSG00000134115	27255	ENSG00000134115	CNTN6	protein_coding	-0.703191	2.40407	23.9333	0.00102888	0.0129587
ENSG00000177694	ENSG00000177694	254827	ENSG00000177694	NAALADL2	protein_coding	-0.921671	2.56606	23.908	0.00103239	0.0129627
ENSG00000142230	ENSG00000142230	10055	ENSG00000142230	SAE1	protein_coding	0.328314	6.41432	23.907	0.00103253	0.0129627
ENSG00000151150	ENSG00000151150	288	ENSG00000151150	ANK3	protein_coding	-0.497417	8.96706	23.7128	0.00106	0.013148
ENSG00000085224	ENSG00000085224	546	ENSG00000085224	ATRX	protein_coding	-0.313367	8.40131	23.3763	0.00110977	0.013449
ENSG00000127914	ENSG00000127914	10142	ENSG00000127914	AKAP9	protein_coding	-0.246561	8.20268	23.2604	0.00112758	0.0135603
ENSG00000090061	ENSG00000090061	8812	ENSG00000090061	CCNK	protein_coding	0.346536	6.07833	23.1416	0.00114621	0.0136996
ENSG00000100346	ENSG00000100346	8911	ENSG00000100346	CACNA1I	protein_coding	0.599395	4.4066	23.0947	0.00115367	0.0137411
ENSG00000123636	ENSG00000123636	29994	ENSG00000123636	BAZ2B	protein_coding	-0.342888	7.15327	23.0089	0.00116749	0.0138418
ENSG00000119669	ENSG00000119669	64207	ENSG00000119669	IRF2BPL	protein_coding	-0.455486	6.58602	22.5781	0.00123996	0.0143525
ENSG00000182934	ENSG00000182934	6734	ENSG00000182934	SRPRA	protein_coding	0.381429	7.18057	22.4226	0.00126748	0.0145169
ENSG00000075043	ENSG00000075043	3785	ENSG00000075043	KCNQ2	protein_coding	-0.476728	8.00622	22.1316	0.00132105	0.0149157
ENSG00000146938	ENSG00000146938	57502	ENSG00000146938	NLGN4X	protein_coding	-0.276354	7.03569	21.813	0.00138295	0.015285
ENSG00000162851	ENSG00000162851	64216	ENSG00000162851	TFB2M	protein_coding	0.465054	3.47127	21.7469	0.00139625	0.0153454
ENSG00000189079	ENSG00000189079	196528	ENSG00000189079	ARID2	protein_coding	-0.30665	7.31831	21.6174	0.00142274	0.0155404
ENSG00000168280	ENSG00000168280	3800	ENSG00000168280	KIF5C	protein_coding	-0.337705	10.1179	21.5382	0.00143925	0.0156218
ENSG00000131089	ENSG00000131089	23229	ENSG00000131089	ARHGEF9	protein_coding	-0.46121	7.6266	21.5078	0.00144565	0.0156665
ENSG00000177030	ENSG00000177030	10522	ENSG00000177030	DEAF1	protein_coding	-0.299713	6.13639	21.4338	0.00146139	0.015763
ENSG00000205726	ENSG00000205726	6453	ENSG00000205726	ITSN1	protein_coding	-0.353238	7.40077	21.4309	0.001462	0.015763
ENSG00000174775	ENSG00000174775	3265	ENSG00000174775	HRAS	protein_coding	0.32218	4.43227	21.3764	0.00147373	0.015871
ENSG00000108819	ENSG00000108819	84687	ENSG00000108819	PPP1R9B	protein_coding	-0.249055	7.19967	20.9867	0.00156109	0.0164398
ENSG00000213923	ENSG00000213923	1454	ENSG00000213923	CSNK1E	protein_coding	-0.248775	7.09495	20.863	0.00159014	0.0166478
ENSG00000185345	ENSG00000185345	5071	ENSG00000185345	PRKN	protein_coding	-0.40456	3.58635	20.7081	0.0016275	0.0168596
ENSG00000204632	ENSG00000204632	3135	ENSG00000204632	HLA-G	protein_coding	1.15985	0.328974	20.6566	0.00164015	0.0169397
ENSG00000188786	ENSG00000188786	4520	ENSG00000188786	MTF1	protein_coding	0.259581	5.41287	20.0389	0.00180188	0.0178989
ENSG00000111424	ENSG00000111424	7421	ENSG00000111424	VDR	protein_coding	1.40034	1.18445	20.0169	0.00180798	0.0179298
ENSG00000131374	ENSG00000131374	9779	ENSG00000131374	TBC1D5	protein_coding	-0.268528	6.70134	20.0018	0.00181219	0.0179372
ENSG00000179364	ENSG00000179364	23241	ENSG00000179364	PACS2	protein_coding	-0.369554	7.77253	19.9697	0.00182121	0.0179834
ENSG00000170113	ENSG00000170113	123606	ENSG00000170113	NIPA1	protein_coding	0.266602	6.99706	19.8057	0.00186803	0.0182023
ENSG00000106615	ENSG00000106615	6009	ENSG00000106615	RHEB	protein_coding	0.324061	5.54207	19.7903	0.00187252	0.0182289
ENSG00000088038	ENSG00000088038	4849	ENSG00000088038	CNOT3	protein_coding	0.205049	5.99666	19.5363	0.00194828	0.0186356
ENSG00000140009	ENSG00000140009	2100	ENSG00000140009	ESR2	protein_coding	0.70312	1.48574	19.4614	0.00197134	0.0187408
ENSG00000127955	ENSG00000127955	2770	ENSG00000127955	GNAI1	protein_coding	-0.374572	6.69062	19.2619	0.00203442	0.0191633
ENSG00000165699	ENSG00000165699	7248	ENSG00000165699	TSC1	protein_coding	0.21423	6.91146	19.1919	0.00205715	0.0192644
ENSG00000119772	ENSG00000119772	1788	ENSG00000119772	DNMT3A	protein_coding	-0.343929	7.51681	19.1615	0.0020671	0.0192958
ENSG00000105379	ENSG00000105379	2109	ENSG00000105379	ETFB	protein_coding	-0.484443	4.62279	19.0857	0.00209224	0.0194055
ENSG00000186591	ENSG00000186591	7328	ENSG00000186591	UBE2H	protein_coding	-0.250632	7.68685	18.8613	0.00216885	0.0197818
ENSG00000103528	ENSG00000103528	51760	ENSG00000103528	SYT17	protein_coding	0.542489	3.9929	18.5702	0.00227347	0.0204046
ENSG00000167114	ENSG00000167114	10999	ENSG00000167114	SLC27A4	protein_coding	0.312285	4.96061	18.5443	0.0022831	0.0204586
ENSG00000184178	ENSG00000184178	152579	ENSG00000184178	SCFD2	protein_coding	0.362983	4.5983	18.3656	0.00235082	0.0208626
ENSG00000198648	ENSG00000198648	27347	ENSG00000198648	STK39	protein_coding	-0.293677	6.92907	18.3399	0.00236073	0.0208869
ENSG00000099331	ENSG00000099331	4650	ENSG00000099331	MYO9B	protein_coding	0.244143	6.42203	18.1678	0.00242866	0.0212696
ENSG00000143379	ENSG00000143379	9869	ENSG00000143379	SETDB1	protein_coding	-0.203527	5.78448	18.1477	0.00243674	0.0213042
ENSG00000145348	ENSG00000145348	93627	ENSG00000145348	TBCK	protein_coding	-0.212869	6.1526	18.0398	0.00248075	0.0214981
ENSG00000117569	ENSG00000117569	58155	ENSG00000117569	PTBP2	protein_coding	-0.273204	7.44192	18.004	0.00249558	0.0215363
ENSG00000131771	ENSG00000131771	84152	ENSG00000131771	PPP1R1B	protein_coding	-0.911956	3.39319	18.0684	0.0025154	0.0216713
ENSG00000115677	ENSG00000115677	3069	ENSG00000115677	HDLBP	protein_coding	0.239558	9.08995	17.8049	0.00258	0.0220416
ENSG00000185115	ENSG00000185115	56160	ENSG00000185115	NSMCE3	protein_coding	0.215024	5.17397	17.7394	0.00260858	0.0222148
ENSG00000067141	ENSG00000067141	4756	ENSG00000067141	NEO1	protein_coding	-0.496915	8.69011	17.6452	0.00265913	0.0224846
ENSG00000014138	ENSG00000014138	23649	ENSG00000014138	POLA2	protein_coding	0.525349	1.42334	17.525	0.0027048	0.0226609
ENSG00000077080	ENSG00000077080	51412	ENSG00000077080	ACTL6B	protein_coding	-0.414835	5.43266	17.3292	0.00279654	0.0231481
ENSG00000100852	ENSG00000100852	394	ENSG00000100852	ARHGAP5	protein_coding	-0.26181	8.96024	17.2652	0.00282738	0.0233245
ENSG00000108175	ENSG00000108175	57178	ENSG00000108175	ZMIZ1	protein_coding	-0.371928	8.92314	17.1905	0.00286392	0.0234896
ENSG00000141027	ENSG00000141027	9611	ENSG00000141027	NCOR1	protein_coding	-0.203729	8.27774	17.1494	0.00288426	0.0235722
ENSG00000159082	ENSG00000159082	8867	ENSG00000159082	SYNJ1	protein_coding	0.307312	6.75762	17.1216	0.00289809	0.0236312
ENSG00000111077	ENSG00000111077	23371	ENSG00000111077	TNS2	protein_coding	-0.496178	4.43968	17.0584	0.00292994	0.0237838
ENSG00000164638	ENSG00000164638	222962	ENSG00000164638	SLC29A4	protein_coding	-0.526097	6.54169	17.2546	0.00293085	0.0237838
ENSG00000204967	ENSG00000204967	56144	ENSG00000204967	PCDHA4	protein_coding	-0.255934	5.45244	16.7939	0.00306789	0.0244922
ENSG00000113100	ENSG00000113100	1007	ENSG00000113100	CDH9	protein_coding	-0.884335	2.18646	16.711	0.00311279	0.0247551
ENSG00000204435	ENSG00000204435	1460	ENSG00000204435	CSNK2B	protein_coding	0.225616	5.26602	16.6404	0.00315167	0.0249682
ENSG00000135655	ENSG00000135655	9958	ENSG00000135655	USP15	protein_coding	0.252741	6.91687	16.6042	0.00317179	0.0250508
ENSG00000179915	ENSG00000179915	9378	ENSG00000179915	NRXN1	protein_coding	-0.588275	9.22127	16.7227	0.00318692	0.0251223
ENSG00000073756	ENSG00000073756	5743	ENSG00000073756	PTGS2	protein_coding	0.85838	2.04229	16.4053	0.0032855	0.0255775
ENSG00000068024	ENSG00000068024	9759	ENSG00000068024	HDAC4	protein_coding	-0.240794	6.2119	16.3852	0.00329729	0.0256363
ENSG00000008083	ENSG00000008083	3720	ENSG00000008083	JARID2	protein_coding	-0.174277	6.61953	16.384	0.00329799	0.0256363
ENSG00000170027	ENSG00000170027	7532	ENSG00000170027	YWHAG	protein_coding	-0.232342	9.63169	16.3184	0.00333679	0.0258118
ENSG00000139718	ENSG00000139718	23067	ENSG00000139718	SETD1B	protein_coding	-0.285593	6.33938	16.1161	0.00346003	0.0263703
ENSG00000169992	ENSG00000169992	57555	ENSG00000169992	NLGN2	protein_coding	-0.28533	7.79336	16.1141	0.00346129	0.0263703
ENSG00000278311	ENSG00000278311	79893	ENSG00000278311	GGNBP2	protein_coding	0.195723	6.00905	16.0635	0.003493	0.0265169
ENSG00000095787	ENSG00000095787	51322	ENSG00000095787	WAC	protein_coding	0.15953	8.19708	15.9957	0.00353605	0.026782
ENSG00000107816	ENSG00000107816	84445	ENSG00000107816	LZTS2	protein_coding	-0.300858	5.88482	15.9378	0.00357335	0.0269756
ENSG00000115507	ENSG00000115507	5013	ENSG00000115507	OTX1	protein_coding	-0.734911	4.23167	16.1078	0.00357872	0.0269855
ENSG00000115306	ENSG00000115306	6711	ENSG00000115306	SPTBN1	protein_coding	-0.265117	9.74202	15.7985	0.00366507	0.0274774
ENSG00000011677	ENSG00000011677	2556	ENSG00000011677	GABRA3	protein_coding	-0.513261	6.25835	15.837	0.00375677	0.0278818
ENSG00000157423	ENSG00000157423	54768	ENSG00000157423	HYDIN	protein_coding	-1.01621	3.74859	15.7183	0.0038957	0.0284666
ENSG00000143442	ENSG00000143442	23126	ENSG00000143442	POGZ	protein_coding	-0.182851	8.0062	15.45	0.00390779	0.028514
ENSG00000112232	ENSG00000112232	202559	ENSG00000112232	KHDRBS2	protein_coding	-0.502597	3.81013	15.4161	0.00393242	0.0286204
ENSG00000254986	ENSG00000254986	10072	ENSG00000254986	DPP3	protein_coding	0.332233	4.79203	15.381	0.00395815	0.0287369
ENSG00000157985	ENSG00000157985	116987	ENSG00000157985	AGAP1	protein_coding	-0.285287	8.75486	15.2797	0.00403362	0.0290907
ENSG00000156110	ENSG00000156110	132	ENSG00000156110	ADK	protein_coding	0.270191	4.98089	15.2764	0.0040361	0.0290985
ENSG00000008086	ENSG00000008086	6792	ENSG00000008086	CDKL5	protein_coding	-0.309023	7.86385	15.2093	0.00408716	0.0292625
ENSG00000124767	ENSG00000124767	2739	ENSG00000124767	GLO1	protein_coding	0.17368	7.50406	15.0276	0.00422928	0.0298626
ENSG00000249853	ENSG00000249853	222537	ENSG00000249853	HS3ST5	protein_coding	-0.607468	2.57921	15.0195	0.00423579	0.029869
ENSG00000130940	ENSG00000130940	54897	ENSG00000130940	CASZ1	protein_coding	0.396244	4.2638	14.9265	0.0043111	0.0301877
ENSG00000172915	ENSG00000172915	26960	ENSG00000172915	NBEA	protein_coding	-0.485118	8.73785	14.9521	0.004344	0.0303346
ENSG00000153956	ENSG00000153956	781	ENSG00000153956	CACNA2D1	protein_coding	-0.349724	7.42766	14.8692	0.00435826	0.030392
ENSG00000186487	ENSG00000186487	23040	ENSG00000186487	MYT1L	protein_coding	-0.584377	6.79263	14.9707	0.00446302	0.0307709
ENSG00000175161	ENSG00000175161	253559	ENSG00000175161	CADM2	protein_coding	-0.714626	7.22347	14.9462	0.00452816	0.0310132
ENSG00000136541	ENSG00000136541	57471	ENSG00000136541	ERMN	protein_coding	-1.94756	2.33761	14.8733	0.00459022	0.0312305
ENSG00000175115	ENSG00000175115	55690	ENSG00000175115	PACS1	protein_coding	-0.286828	7.23803	14.5952	0.00459313	0.0312305
ENSG00000149654	ENSG00000149654	64405	ENSG00000149654	CDH22	protein_coding	0.798082	3.25773	14.5484	0.0046771	0.0316247
ENSG00000146872	ENSG00000146872	11011	ENSG00000146872	TLK2	protein_coding	0.173921	5.0761	14.1709	0.00498869	0.0328092
ENSG00000185246	ENSG00000185246	55015	ENSG00000185246	PRPF39	protein_coding	0.187228	5.71497	14.1709	0.00498874	0.0328092
ENSG00000007372	ENSG00000007372	5080	ENSG00000007372	PAX6	protein_coding	-0.611006	6.5829	14.2758	0.00510418	0.0332932
ENSG00000170871	ENSG00000170871	9778	ENSG00000170871	KIAA0232	protein_coding	-0.222557	7.47809	13.9723	0.00518836	0.0336405
ENSG00000174938	ENSG00000174938	26470	ENSG00000174938	SEZ6L2	protein_coding	-0.389893	7.62083	13.8425	0.00532774	0.0341269
ENSG00000175497	ENSG00000175497	57628	ENSG00000175497	DPP10	protein_coding	-0.540901	4.68555	13.8226	0.00541186	0.0343993
ENSG00000113575	ENSG00000113575	5515	ENSG00000113575	PPP2CA	protein_coding	-0.241941	6.06777	13.733	0.00544229	0.0345397
ENSG00000197653	ENSG00000197653	196385	ENSG00000197653	DNAH10	protein_coding	0.616936	1.99201	13.6502	0.00553378	0.0349256
ENSG00000285077	ENSG00000285077	89839	ENSG00000285077	ARHGAP11B	protein_coding	0.93591	-0.492612	13.6307	0.00555558	0.0349943
ENSG00000136531	ENSG00000136531	6326	ENSG00000136531	SCN2A	protein_coding	-0.327345	7.72871	13.6122	0.00557633	0.0350781
ENSG00000198793	ENSG00000198793	2475	ENSG00000198793	MTOR	protein_coding	0.183649	7.30139	13.6011	0.00558885	0.0351043
ENSG00000133026	ENSG00000133026	4628	ENSG00000133026	MYH10	protein_coding	-0.193335	8.36226	13.5846	0.00560751	0.0351886
ENSG00000198690	ENSG00000198690	22909	ENSG00000198690	FAN1	protein_coding	0.181409	6.26765	13.5537	0.00564275	0.0353561
ENSG00000106714	ENSG00000106714	79937	ENSG00000106714	CNTNAP3	protein_coding	-0.636166	3.33907	13.5179	0.00568385	0.035506
ENSG00000075624	ENSG00000075624	60	ENSG00000075624	ACTB	protein_coding	-0.217084	11.4535	13.3851	0.00583964	0.0359792
ENSG00000170745	ENSG00000170745	3790	ENSG00000170745	KCNS3	protein_coding	0.971305	1.63163	13.2775	0.00596977	0.0365956
ENSG00000164418	ENSG00000164418	2898	ENSG00000164418	GRIK2	protein_coding	-0.610958	5.98044	13.1601	0.00636626	0.0380339
ENSG00000239389	ENSG00000239389	56136	ENSG00000239389	PCDHA13	protein_coding	-0.49007	1.18288	12.962	0.00637273	0.0380449
ENSG00000184305	ENSG00000184305	401145	ENSG00000184305	CCSER1	protein_coding	-0.258002	5.65624	12.8634	0.0065055	0.0385796
ENSG00000140463	ENSG00000140463	585	ENSG00000140463	BBS4	protein_coding	-0.269939	5.10108	12.8625	0.00650678	0.0385796
ENSG00000120251	ENSG00000120251	2891	ENSG00000120251	GRIA2	protein_coding	-0.526117	8.30981	12.9733	0.00655883	0.0388031
ENSG00000174469	ENSG00000174469	26047	ENSG00000174469	CNTNAP2	protein_coding	-0.792988	9.25155	13.0287	0.00658209	0.038874
ENSG00000137713	ENSG00000137713	5519	ENSG00000137713	PPP2R1B	protein_coding	0.340012	4.14741	12.7952	0.00659936	0.0389204
ENSG00000050030	ENSG00000050030	340533	ENSG00000050030	NEXMIF	protein_coding	-0.297078	7.55114	12.7924	0.0066033	0.0389326
ENSG00000148935	ENSG00000148935	2620	ENSG00000148935	GAS2	protein_coding	-0.603006	2.01589	12.7549	0.00665571	0.0391579
ENSG00000048740	ENSG00000048740	10659	ENSG00000048740	CELF2	protein_coding	-0.424334	9.01482	12.6257	0.00684679	0.0400323
ENSG00000187957	ENSG00000187957	92737	ENSG00000187957	DNER	protein_coding	-0.542188	7.68444	12.693	0.00697937	0.0404477
ENSG00000006283	ENSG00000006283	8913	ENSG00000006283	CACNA1G	protein_coding	-0.597894	6.06296	12.6926	0.00701091	0.0405609
ENSG00000152910	ENSG00000152910	85445	ENSG00000152910	CNTNAP4	protein_coding	-1.06518	3.22668	12.5901	0.00716051	0.0411272
ENSG00000196092	ENSG00000196092	5079	ENSG00000196092	PAX5	protein_coding	1.17664	1.44884	12.4549	0.00716853	0.0411462
ENSG00000131018	ENSG00000131018	23345	ENSG00000131018	SYNE1	protein_coding	-0.211817	7.24291	12.3419	0.00726803	0.0415486
ENSG00000243232	ENSG00000243232	56134	ENSG00000243232	PCDHAC2	protein_coding	0.336771	4.37022	12.2441	0.00742325	0.0420752
ENSG00000126705	ENSG00000126705	27245	ENSG00000126705	AHDC1	protein_coding	-0.313475	7.18498	12.192	0.00750755	0.0423095
ENSG00000133216	ENSG00000133216	2048	ENSG00000133216	EPHB2	protein_coding	-0.349835	7.83229	12.182	0.00752392	0.0423902
ENSG00000105409	ENSG00000105409	478	ENSG00000105409	ATP1A3	protein_coding	-0.347488	5.96954	12.1224	0.00762216	0.0426763
ENSG00000049618	ENSG00000049618	57492	ENSG00000049618	ARID1B	protein_coding	-0.185366	7.64264	12.1069	0.00764794	0.0427627
ENSG00000070808	ENSG00000070808	815	ENSG00000070808	CAMK2A	protein_coding	-0.457521	5.22542	12.1277	0.00769831	0.0429436
ENSG00000106772	ENSG00000106772	158471	ENSG00000106772	PRUNE2	protein_coding	0.185794	6.52736	11.9728	0.00787577	0.0435887
ENSG00000147403	ENSG00000147403	6134	ENSG00000147403	RPL10	protein_coding	-0.37927	7.49275	11.907	0.00804104	0.0441137
ENSG00000204963	ENSG00000204963	56141	ENSG00000204963	PCDHA7	protein_coding	-0.549254	1.29307	11.8624	0.00806956	0.0442115
ENSG00000138668	ENSG00000138668	3184	ENSG00000138668	HNRNPD	protein_coding	-0.20574	7.16071	11.8595	0.00807479	0.0442285
ENSG00000254585	ENSG00000254585	54551	ENSG00000254585	MAGEL2	protein_coding	-0.361771	5.14797	11.8102	0.00816344	0.0445841
ENSG00000102081	ENSG00000102081	2332	ENSG00000102081	FMR1	protein_coding	-0.149263	6.5121	11.6937	0.00837755	0.0454176
ENSG00000189108	ENSG00000189108	26280	ENSG00000189108	IL1RAPL2	protein_coding	-1.23949	1.38998	11.7044	0.00848881	0.0458285
ENSG00000189056	ENSG00000189056	5649	ENSG00000189056	RELN	protein_coding	-1.06267	6.19477	11.7734	0.00858092	0.0460732
ENSG00000188191	ENSG00000188191	5575	ENSG00000188191	PRKAR1B	protein_coding	-0.233704	5.75384	11.5606	0.00863079	0.0463049
ENSG00000169375	ENSG00000169375	25942	ENSG00000169375	SIN3A	protein_coding	-0.160176	7.22847	11.5377	0.00867546	0.0464601
ENSG00000136451	ENSG00000136451	7716	ENSG00000136451	VEZF1	protein_coding	-0.179083	6.61546	11.5357	0.00867932	0.0464688
ENSG00000112294	ENSG00000112294	7915	ENSG00000112294	ALDH5A1	protein_coding	-0.287637	6.08364	11.5041	0.00874123	0.0466934
ENSG00000111816	ENSG00000111816	2444	ENSG00000111816	FRK	protein_coding	-1.64737	2.31323	11.5247	0.00906324	0.0477761
ENSG00000165119	ENSG00000165119	3190	ENSG00000165119	HNRNPK	protein_coding	-0.238314	8.5701	11.3044	0.00914579	0.0480002
ENSG00000042781	ENSG00000042781	7399	ENSG00000042781	USH2A	protein_coding	-1.06137	0.184752	11.3023	0.0091502	0.0480078
ENSG00000169760	ENSG00000169760	22871	ENSG00000169760	NLGN1	protein_coding	-0.684035	7.17879	11.439	0.00923725	0.0482808
ENSG00000144036	ENSG00000144036	23233	ENSG00000144036	EXOC6B	protein_coding	-0.177372	7.15267	10.9475	0.00992876	0.0505907
ENSG00000153922	ENSG00000153922	1105	ENSG00000153922	CHD1	protein_coding	0.178026	6.83344	10.8569	0.0101406	0.0512471
ENSG00000177565	ENSG00000177565	79718	ENSG00000177565	TBL1XR1	protein_coding	-0.153716	8.1185	10.7864	0.0103094	0.0517776
ENSG00000115556	ENSG00000115556	84812	ENSG00000115556	PLCD4	protein_coding	0.499673	2.19598	10.7675	0.0103552	0.0519443
ENSG00000129071	ENSG00000129071	8930	ENSG00000129071	MBD4	protein_coding	0.160969	4.9018	10.7291	0.0104492	0.0521844
ENSG00000135631	ENSG00000135631	26056	ENSG00000135631	RAB11FIP5	protein_coding	0.508718	5.57863	10.819	0.010521	0.0523823
ENSG00000151612	ENSG00000151612	152485	ENSG00000151612	ZNF827	protein_coding	-0.289925	6.30094	10.636	0.0106812	0.0528992
ENSG00000165288	ENSG00000165288	254065	ENSG00000165288	BRWD3	protein_coding	-0.205978	6.83388	10.5952	0.010785	0.0532325
ENSG00000204406	ENSG00000204406	55777	ENSG00000204406	MBD5	protein_coding	-0.175419	6.71748	10.5358	0.0109382	0.05362
ENSG00000135365	ENSG00000135365	51317	ENSG00000135365	PHF21A	protein_coding	-0.18706	7.0788	10.4486	0.0111683	0.0543486
ENSG00000129911	ENSG00000129911	83855	ENSG00000129911	KLF16	protein_coding	0.473316	3.91385	10.3707	0.011379	0.0550627
ENSG00000133665	ENSG00000133665	84332	ENSG00000133665	DYDC2	protein_coding	-1.17329	1.27639	10.4084	0.0114202	0.0551845
ENSG00000147642	ENSG00000147642	55638	ENSG00000147642	SYBU	protein_coding	-0.502127	5.01001	10.3665	0.011637	0.0558277
ENSG00000116117	ENSG00000116117	117583	ENSG00000116117	PARD3B	protein_coding	-0.372602	5.45686	10.2326	0.0117811	0.056245
ENSG00000151689	ENSG00000151689	3628	ENSG00000151689	INPP1	protein_coding	0.54737	3.10518	10.1335	0.0120511	0.0569296
ENSG00000108953	ENSG00000108953	7531	ENSG00000108953	YWHAE	protein_coding	-0.169087	9.92552	10.0605	0.012268	0.0576354
ENSG00000104738	ENSG00000104738	4173	ENSG00000104738	MCM4	protein_coding	0.599703	6.54171	10.2006	0.0122895	0.0576845
ENSG00000148053	ENSG00000148053	4915	ENSG00000148053	NTRK2	protein_coding	-0.683485	8.57665	10.0825	0.0126426	0.0589172
ENSG00000130164	ENSG00000130164	3949	ENSG00000130164	LDLR	protein_coding	-0.359239	6.70542	9.95943	0.0126904	0.0590024
ENSG00000132549	ENSG00000132549	157680	ENSG00000132549	VPS13B	protein_coding	-0.200068	6.98439	9.85951	0.0128906	0.059682
ENSG00000178951	ENSG00000178951	51341	ENSG00000178951	ZBTB7A	protein_coding	0.313582	5.3389	9.83696	0.0129629	0.0598661
ENSG00000102466	ENSG00000102466	2259	ENSG00000102466	FGF14	protein_coding	-0.719781	5.23096	9.96077	0.01302	0.0599989
ENSG00000156304	ENSG00000156304	57466	ENSG00000156304	SCAF4	protein_coding	0.1742	6.77122	9.79459	0.0131001	0.0601669
ENSG00000171988	ENSG00000171988	221037	ENSG00000171988	JMJD1C	protein_coding	-0.153766	8.0241	9.79351	0.0131037	0.0601697
ENSG00000130749	ENSG00000130749	23211	ENSG00000130749	ZC3H4	protein_coding	-0.208886	6.57058	9.76837	0.0131859	0.0604268
ENSG00000112655	ENSG00000112655	5754	ENSG00000112655	PTK7	protein_coding	-0.450655	6.45664	9.81827	0.0133559	0.0609778
ENSG00000188171	ENSG00000188171	199777	ENSG00000188171	ZNF626	protein_coding	-0.227582	5.0019	9.71693	0.0133563	0.0609778
ENSG00000115484	ENSG00000115484	10575	ENSG00000115484	CCT4	protein_coding	0.281412	7.60708	9.69341	0.0134351	0.0611499
ENSG00000156687	ENSG00000156687	137970	ENSG00000156687	UNC5D	protein_coding	-0.593678	5.33657	9.81663	0.0134853	0.0612717
ENSG00000143641	ENSG00000143641	2590	ENSG00000143641	GALNT2	protein_coding	-0.342431	6.9751	9.69948	0.0135023	0.0612925
ENSG00000249158	ENSG00000249158	56138	ENSG00000249158	PCDHA11	protein_coding	-0.39635	1.67162	9.65319	0.0135713	0.0614975
ENSG00000065526	ENSG00000065526	23013	ENSG00000065526	SPEN	protein_coding	-0.246117	8.14505	9.60511	0.0137363	0.0619728
ENSG00000109536	ENSG00000109536	2483	ENSG00000109536	FRG1	protein_coding	0.266384	4.22095	9.571	0.0138548	0.0623756
ENSG00000145864	ENSG00000145864	2561	ENSG00000145864	GABRB2	protein_coding	-0.306507	6.05171	9.50876	0.0140745	0.0629774
ENSG00000142599	ENSG00000142599	473	ENSG00000142599	RERE	protein_coding	-0.193073	8.36141	9.34685	0.0146666	0.0645513
ENSG00000153815	ENSG00000153815	80790	ENSG00000153815	CMIP	protein_coding	-0.179889	8.08989	9.27743	0.01493	0.0651984
ENSG00000164134	ENSG00000164134	80155	ENSG00000164134	NAA15	protein_coding	0.204087	6.87615	9.22667	0.0151263	0.0657764
ENSG00000179869	ENSG00000179869	154664	ENSG00000179869	ABCA13	protein_coding	-1.03257	2.80256	9.33087	0.0151435	0.0658233
ENSG00000107105	ENSG00000107105	1993	ENSG00000107105	ELAVL2	protein_coding	-0.385271	7.29356	9.22877	0.0153971	0.0665758
ENSG00000017427	ENSG00000017427	3479	ENSG00000017427	IGF1	protein_coding	-1.31282	5.7085	9.26155	0.015484	0.0668412
ENSG00000118007	ENSG00000118007	10274	ENSG00000118007	STAG1	protein_coding	-0.303267	6.26313	9.11848	0.0155556	0.0669952
ENSG00000106477	ENSG00000106477	95681	ENSG00000106477	CEP41	protein_coding	-0.314085	5.88694	9.10704	0.0156019	0.0671525
ENSG00000159459	ENSG00000159459	197131	ENSG00000159459	UBR1	protein_coding	0.151379	6.71543	9.03459	0.015899	0.0679721
ENSG00000145794	ENSG00000145794	84466	ENSG00000145794	MEGF10	protein_coding	-0.737074	5.69547	9.10383	0.0161187	0.0684787
ENSG00000163481	ENSG00000163481	64320	ENSG00000163481	RNF25	protein_coding	0.201089	4.13119	8.93117	0.0163355	0.0689041
ENSG00000168036	ENSG00000168036	1499	ENSG00000168036	CTNNB1	protein_coding	-0.283825	8.81373	8.92867	0.0163462	0.0689268
ENSG00000164190	ENSG00000164190	25836	ENSG00000164190	NIPBL	protein_coding	-0.186153	7.79041	8.92837	0.0163475	0.0689268
ENSG00000183098	ENSG00000183098	10082	ENSG00000183098	GPC6	protein_coding	-0.71	6.29953	9.03478	0.0164068	0.069036
ENSG00000076003	ENSG00000076003	4175	ENSG00000076003	MCM6	protein_coding	0.587579	5.68048	9.01238	0.0165016	0.0691976
ENSG00000108576	ENSG00000108576	6532	ENSG00000108576	SLC6A4	protein_coding	-1.34975	-0.506817	8.88635	0.0166273	0.0694128
ENSG00000112902	ENSG00000112902	9037	ENSG00000112902	SEMA5A	protein_coding	-0.849736	6.75295	8.92679	0.0168704	0.0701166
ENSG00000139618	ENSG00000139618	675	ENSG00000139618	BRCA2	protein_coding	0.615159	4.29662	8.87317	0.0169775	0.0703579
ENSG00000198752	ENSG00000198752	9578	ENSG00000198752	CDC42BPB	protein_coding	-0.14347	7.96876	8.7548	0.0171148	0.0707908
ENSG00000141867	ENSG00000141867	23476	ENSG00000141867	BRD4	protein_coding	0.128142	7.98216	8.73323	0.0172133	0.0710844
ENSG00000021574	ENSG00000021574	6683	ENSG00000021574	SPAST	protein_coding	-0.316586	7.16596	8.70706	0.0173983	0.0715625
ENSG00000005379	ENSG00000005379	9256	ENSG00000005379	TSPOAP1	protein_coding	-0.308601	5.80057	8.67586	0.0174787	0.0717645
ENSG00000181804	ENSG00000181804	285195	ENSG00000181804	SLC9A9	protein_coding	-0.647285	2.16611	8.63805	0.0176563	0.0722501
ENSG00000145113	ENSG00000145113	4585	ENSG00000145113	MUC4	protein_coding	0.885666	-0.232783	8.62432	0.0177214	0.0723702
ENSG00000113805	ENSG00000113805	5067	ENSG00000113805	CNTN3	protein_coding	-0.604394	4.0138	8.70009	0.0177243	0.0723702
ENSG00000197157	ENSG00000197157	27044	ENSG00000197157	SND1	protein_coding	0.23772	7.46735	8.54782	0.0180896	0.0733985
ENSG00000166167	ENSG00000166167	8945	ENSG00000166167	BTRC	protein_coding	-0.180207	6.44632	8.53722	0.0181413	0.0735362
ENSG00000144331	ENSG00000144331	151126	ENSG00000144331	ZNF385B	protein_coding	-0.595068	1.31164	8.52752	0.0181889	0.0736711
ENSG00000188994	ENSG00000188994	23036	ENSG00000188994	ZNF292	protein_coding	-0.242863	8.64605	8.44865	0.0185812	0.0746148
ENSG00000152583	ENSG00000152583	8404	ENSG00000152583	SPARCL1	protein_coding	-1.76081	4.73259	8.48715	0.0189367	0.075546
ENSG00000174442	ENSG00000174442	55055	ENSG00000174442	ZWILCH	protein_coding	0.169854	5.25584	8.33056	0.0191885	0.0762179
ENSG00000123552	ENSG00000123552	85015	ENSG00000123552	USP45	protein_coding	0.342173	4.29508	8.31935	0.0192475	0.0763583
ENSG00000198216	ENSG00000198216	777	ENSG00000198216	CACNA1E	protein_coding	-0.439861	7.79815	8.38968	0.0193046	0.0764968
ENSG00000110693	ENSG00000110693	55553	ENSG00000110693	SOX6	protein_coding	-0.377265	5.328	8.33315	0.0193366	0.0765796
ENSG00000155111	ENSG00000155111	23097	ENSG00000155111	CDK19	protein_coding	-0.330886	6.65491	8.23853	0.0198429	0.0779873
ENSG00000198728	ENSG00000198728	8861	ENSG00000198728	LDB1	protein_coding	-0.235125	7.24766	8.07772	0.0205745	0.0797861
ENSG00000148948	ENSG00000148948	57689	ENSG00000148948	LRRC4C	protein_coding	-0.504688	4.90083	8.13746	0.0206554	0.0799646
ENSG00000104093	ENSG00000104093	23312	ENSG00000104093	DMXL2	protein_coding	-0.163287	7.59486	8.04375	0.0207702	0.0801824
ENSG00000204969	ENSG00000204969	56146	ENSG00000204969	PCDHA2	protein_coding	-0.355907	3.79849	8.01651	0.0209288	0.0805105
ENSG00000091136	ENSG00000091136	3912	ENSG00000091136	LAMB1	protein_coding	-0.961005	6.77585	8.07479	0.0211716	0.0812094
ENSG00000166148	ENSG00000166148	552	ENSG00000166148	AVPR1A	protein_coding	0.858888	0.910913	7.91601	0.0215269	0.0820781
ENSG00000129696	ENSG00000129696	80185	ENSG00000129696	TTI2	protein_coding	0.214825	4.03546	7.90452	0.0215967	0.0822385
ENSG00000110076	ENSG00000110076	9379	ENSG00000110076	NRXN2	protein_coding	-0.258997	8.34751	7.89408	0.0216603	0.0823745
ENSG00000123124	ENSG00000123124	11059	ENSG00000123124	WWP1	protein_coding	0.248367	5.61683	7.81176	0.0221703	0.0834999
ENSG00000109685	ENSG00000109685	7468	ENSG00000109685	NSD2	protein_coding	-0.1196	8.38514	7.8077	0.0221958	0.0835721
ENSG00000040731	ENSG00000040731	1008	ENSG00000040731	CDH10	protein_coding	-0.535134	4.09826	7.80148	0.0225854	0.0844322
ENSG00000181191	ENSG00000181191	64219	ENSG00000181191	PJA1	protein_coding	-0.190906	7.8511	7.74239	0.0226117	0.0844775
ENSG00000063169	ENSG00000063169	29998	ENSG00000063169	BICRA	protein_coding	-0.21323	4.56926	7.67434	0.0230555	0.0854334
ENSG00000126945	ENSG00000126945	3188	ENSG00000126945	HNRNPH2	protein_coding	-0.155783	5.78664	7.65077	0.0232117	0.0858431
ENSG00000120156	ENSG00000120156	7010	ENSG00000120156	TEK	protein_coding	-0.858017	-0.142692	7.61676	0.0234396	0.0863825
ENSG00000006377	ENSG00000006377	1750	ENSG00000006377	DLX6	protein_coding	-0.622895	1.97262	7.599	0.0235596	0.0866485
ENSG00000171862	ENSG00000171862	5728	ENSG00000171862	PTEN	protein_coding	-0.209426	7.63498	7.53623	0.0239902	0.0876571
ENSG00000100345	ENSG00000100345	4627	ENSG00000100345	MYH9	protein_coding	0.431804	6.95989	7.55521	0.0243931	0.0885335
ENSG00000164754	ENSG00000164754	5885	ENSG00000164754	RAD21	protein_coding	-0.148294	8.17046	7.4201	0.0248131	0.0895669
ENSG00000078674	ENSG00000078674	5108	ENSG00000078674	PCM1	protein_coding	-0.123728	8.64162	7.40613	0.0249144	0.0897301
ENSG00000128573	ENSG00000128573	93986	ENSG00000128573	FOXP2	protein_coding	-0.947858	6.78919	7.49277	0.0249224	0.0897301
ENSG00000105737	ENSG00000105737	2901	ENSG00000105737	GRIK5	protein_coding	-0.293877	6.42687	7.40871	0.0249641	0.0898021
ENSG00000139915	ENSG00000139915	161357	ENSG00000139915	MDGA2	protein_coding	-0.248613	5.30008	7.39643	0.024985	0.0898386
ENSG00000173175	ENSG00000173175	111	ENSG00000173175	ADCY5	protein_coding	-0.310449	6.31366	7.37724	0.0252811	0.0905956
ENSG00000159640	ENSG00000159640	1636	ENSG00000159640	ACE	protein_coding	0.477536	1.62206	7.32137	0.0255406	0.0910993
ENSG00000204961	ENSG00000204961	9752	ENSG00000204961	PCDHA9	protein_coding	-0.357579	2.78599	7.28925	0.025783	0.0916163
ENSG00000104967	ENSG00000104967	4858	ENSG00000104967	NOVA2	protein_coding	-0.315832	8.33722	7.272	0.0260098	0.0921528
ENSG00000083454	ENSG00000083454	5026	ENSG00000083454	P2RX5	protein_coding	0.568197	0.70733	7.24552	0.0261177	0.0923928
ENSG00000166833	ENSG00000166833	89797	ENSG00000166833	NAV2	protein_coding	-0.421533	7.5416	7.30182	0.026225	0.092638
ENSG00000150275	ENSG00000150275	65217	ENSG00000150275	PCDH15	protein_coding	-0.568181	2.40432	7.15515	0.0268269	0.0940966
ENSG00000092847	ENSG00000092847	26523	ENSG00000092847	AGO1	protein_coding	-0.358751	7.4205	7.19995	0.0268956	0.0942657
ENSG00000162670	ENSG00000162670	339479	ENSG00000162670	BRINP3	protein_coding	-0.555416	4.8075	7.19714	0.0271194	0.0947608
ENSG00000081842	ENSG00000081842	56142	ENSG00000081842	PCDHA6	protein_coding	-0.359585	2.38224	7.07375	0.0274863	0.0957115
ENSG00000079482	ENSG00000079482	4983	ENSG00000079482	OPHN1	protein_coding	-0.354188	5.56832	7.07055	0.0277912	0.0963513
ENSG00000144619	ENSG00000144619	152330	ENSG00000144619	CNTN4	protein_coding	-0.56289	5.0583	7.07552	0.0281365	0.0971016
ENSG00000106366	ENSG00000106366	5054	ENSG00000106366	SERPINE1	protein_coding	0.867053	2.94115	7.01642	0.0285351	0.0981731
ENSG00000215018	ENSG00000215018	340267	ENSG00000215018	COL28A1	protein_coding	-0.880893	0.7811	6.90731	0.0288994	0.0989817
ENSG00000170396	ENSG00000170396	91752	ENSG00000170396	ZNF804A	protein_coding	-0.381275	4.35705	6.88075	0.0291597	0.0995107
ENSG00000044090	ENSG00000044090	9820	ENSG00000044090	CUL7	protein_coding	-0.160842	6.1392	6.86191	0.0293005	0.0997037
ENSG00000109927	ENSG00000109927	7007	ENSG00000109927	TECTA	protein_coding	-0.248226	2.57602	6.81738	0.0297007	0.10054
ENSG00000165379	ENSG00000165379	145581	ENSG00000165379	LRFN5	protein_coding	-0.479837	4.60673	6.85276	0.0298727	0.100961
ENSG00000132326	ENSG00000132326	8864	ENSG00000132326	PER2	protein_coding	-0.247832	4.85973	6.78745	0.0299736	0.101252
ENSG00000172354	ENSG00000172354	2783	ENSG00000172354	GNB2	protein_coding	0.132478	7.00973	6.77583	0.0300804	0.101497
ENSG00000163637	ENSG00000163637	166336	ENSG00000163637	PRICKLE2	protein_coding	-0.271841	6.11021	6.74252	0.0303892	0.102153
ENSG00000187323	ENSG00000187323	1630	ENSG00000187323	DCC	protein_coding	-0.732781	7.34987	6.76055	0.0309148	0.103237
ENSG00000099381	ENSG00000099381	9739	ENSG00000099381	SETD1A	protein_coding	0.115803	5.99523	6.66598	0.031114	0.103715
ENSG00000166313	ENSG00000166313	322	ENSG00000166313	APBB1	protein_coding	-0.20252	7.06383	6.65091	0.0312592	0.104031
ENSG00000041515	ENSG00000041515	23026	ENSG00000041515	MYO16	protein_coding	-0.55474	6.39775	6.66515	0.0318239	0.105233
ENSG00000064687	ENSG00000064687	10347	ENSG00000064687	ABCA7	protein_coding	0.299111	4.82359	6.5879	0.0318758	0.105368
ENSG00000129682	ENSG00000129682	2258	ENSG00000129682	FGF13	protein_coding	-0.699952	8.22199	6.5366	0.033103	0.108103
ENSG00000170485	ENSG00000170485	4862	ENSG00000170485	NPAS2	protein_coding	0.181562	4.274	6.44785	0.0333019	0.10854
ENSG00000148737	ENSG00000148737	6934	ENSG00000148737	TCF7L2	protein_coding	-1.06905	9.71734	6.5077	0.0333994	0.108756
ENSG00000100811	ENSG00000100811	7528	ENSG00000100811	YY1	protein_coding	0.13114	7.35099	6.27993	0.0351191	0.112774
ENSG00000125505	ENSG00000125505	79143	ENSG00000125505	MBOAT7	protein_coding	0.153133	6.16841	6.27435	0.0351816	0.11287
ENSG00000168959	ENSG00000168959	2915	ENSG00000168959	GRM5	protein_coding	-0.55675	6.25753	6.29447	0.0356936	0.113912
ENSG00000176771	ENSG00000176771	344148	ENSG00000176771	NCKAP5	protein_coding	-0.450348	5.84179	6.23146	0.0364094	0.115149
ENSG00000171316	ENSG00000171316	55636	ENSG00000171316	CHD7	protein_coding	-0.288303	7.2304	6.16979	0.0365954	0.115446
ENSG00000091009	ENSG00000091009	54439	ENSG00000091009	RBM27	protein_coding	0.15111	5.96526	6.14414	0.0366805	0.115616
ENSG00000111615	ENSG00000111615	11103	ENSG00000111615	KRR1	protein_coding	0.106249	6.54655	6.10202	0.0371825	0.116647
ENSG00000135999	ENSG00000135999	26122	ENSG00000135999	EPC2	protein_coding	-0.141987	6.44029	6.02958	0.0380663	0.118521
ENSG00000166477	ENSG00000166477	123169	ENSG00000166477	LEO1	protein_coding	0.259233	3.69169	6.0185	0.0382038	0.11877
ENSG00000130449	ENSG00000130449	57688	ENSG00000130449	ZSWIM6	protein_coding	-0.168603	6.82807	6.01474	0.0382506	0.11888
ENSG00000087460	ENSG00000087460	2778	ENSG00000087460	GNAS	protein_coding	-0.153294	10.1442	6.0105	0.0383035	0.118991
ENSG00000198963	ENSG00000198963	6096	ENSG00000198963	RORB	protein_coding	-0.63733	5.95588	6.01755	0.0389789	0.12057
ENSG00000175283	ENSG00000175283	22845	ENSG00000175283	DOLK	protein_coding	0.289415	4.13125	5.95273	0.039033	0.12064
ENSG00000174332	ENSG00000174332	148979	ENSG00000174332	GLIS1	protein_coding	0.371481	1.51507	5.942	0.0391704	0.120903
ENSG00000185838	ENSG00000185838	54584	ENSG00000185838	GNB1L	protein_coding	0.256605	2.59119	5.93192	0.0393	0.121176
ENSG00000102882	ENSG00000102882	5595	ENSG00000102882	MAPK3	protein_coding	-0.137485	5.99851	5.91967	0.0394584	0.121501
ENSG00000069248	ENSG00000069248	55746	ENSG00000069248	NUP133	protein_coding	0.129695	6.44979	5.89793	0.0397412	0.122009
ENSG00000164050	ENSG00000164050	5364	ENSG00000164050	PLXNB1	protein_coding	-0.446525	6.36122	5.92764	0.0401273	0.122805
ENSG00000235718	ENSG00000235718	83552	ENSG00000235718	MFRP	protein_coding	-1.50473	2.00247	5.92411	0.0401732	0.122915
ENSG00000136854	ENSG00000136854	6812	ENSG00000136854	STXBP1	protein_coding	-0.205341	8.88855	5.83267	0.0406058	0.12369
ENSG00000184408	ENSG00000184408	3751	ENSG00000184408	KCND2	protein_coding	-0.410565	5.02062	5.85408	0.0408878	0.124274
ENSG00000171723	ENSG00000171723	10243	ENSG00000171723	GPHN	protein_coding	-0.165606	5.57918	5.81035	0.0409071	0.124278
ENSG00000162631	ENSG00000162631	22854	ENSG00000162631	NTNG1	protein_coding	-0.792739	6.41833	5.80957	0.0417009	0.125894
ENSG00000101337	ENSG00000101337	9777	ENSG00000101337	TM9SF4	protein_coding	-0.120507	7.01604	5.6673	0.0429054	0.128034
ENSG00000148219	ENSG00000148219	23245	ENSG00000148219	ASTN2	protein_coding	-0.259387	4.35338	5.64981	0.0431581	0.128622
ENSG00000138650	ENSG00000138650	57575	ENSG00000138650	PCDH10	protein_coding	-0.604165	7.56273	5.69127	0.0433571	0.129158
ENSG00000108557	ENSG00000108557	10743	ENSG00000108557	RAI1	protein_coding	-0.143304	7.15405	5.62073	0.0435824	0.129569
ENSG00000010318	ENSG00000010318	51533	ENSG00000010318	PHF7	protein_coding	-0.220092	3.05523	5.60024	0.0438846	0.130187
ENSG00000168298	ENSG00000168298	3008	ENSG00000168298	H1-4	protein_coding	-0.39397	5.65582	5.5727	0.0449763	0.13239
ENSG00000149403	ENSG00000149403	2900	ENSG00000149403	GRIK4	protein_coding	0.229147	4.18749	5.52214	0.0450609	0.132573
ENSG00000103507	ENSG00000103507	10295	ENSG00000103507	BCKDK	protein_coding	0.137868	5.12883	5.50465	0.0453297	0.133035
ENSG00000152214	ENSG00000152214	6014	ENSG00000152214	RIT2	protein_coding	-1.10781	0.245136	5.51584	0.0456588	0.133604
ENSG00000079432	ENSG00000079432	23152	ENSG00000079432	CIC	protein_coding	-0.102535	7.68386	5.39993	0.0469823	0.135963
ENSG00000170004	ENSG00000170004	1107	ENSG00000170004	CHD3	protein_coding	-0.346501	8.66096	5.36811	0.0480563	0.138047
ENSG00000104728	ENSG00000104728	9639	ENSG00000104728	ARHGEF10	protein_coding	0.331599	2.406	5.32704	0.0481778	0.138261
ENSG00000021645	ENSG00000021645	9369	ENSG00000021645	NRXN3	protein_coding	-0.318163	5.72391	5.34909	0.0482943	0.1385
ENSG00000168769	ENSG00000168769	54790	ENSG00000168769	TET2	protein_coding	-0.200399	7.21168	5.30269	0.0485856	0.139161
ENSG00000165671	ENSG00000165671	64324	ENSG00000165671	NSD1	protein_coding	-0.141436	7.26692	5.29857	0.048655	0.139302
ENSG00000111678	ENSG00000111678	113246	ENSG00000111678	C12orf57	protein_coding	-0.215614	5.12384	5.2932	0.0487458	0.139425
ENSG00000142168	ENSG00000142168	6647	ENSG00000142168	SOD1	protein_coding	0.124834	6.69299	5.29161	0.0487727	0.139425
ENSG00000101266	ENSG00000101266	1457	ENSG00000101266	CSNK2A1	protein_coding	0.148606	8.05007	5.27808	0.0490023	0.139774
ENSG00000197535	ENSG00000197535	4644	ENSG00000197535	MYO5A	protein_coding	-0.211303	9.13023	5.27477	0.0490588	0.139868
ENSG00000196361	ENSG00000196361	1995	ENSG00000196361	ELAVL3	protein_coding	-0.199745	8.37099	5.21258	0.0501336	0.141827
ENSG00000179094	ENSG00000179094	5187	ENSG00000179094	PER1	protein_coding	0.249186	6.45663	5.2029	0.0504279	0.142309
ENSG00000156298	ENSG00000156298	7102	ENSG00000156298	TSPAN7	protein_coding	-0.285021	7.12678	5.20214	0.0507618	0.142929
ENSG00000102290	ENSG00000102290	27328	ENSG00000102290	PCDH11X	protein_coding	-0.528815	6.68172	5.22179	0.0508131	0.143021
ENSG00000170471	ENSG00000170471	57148	ENSG00000170471	RALGAPB	protein_coding	0.0991718	7.5708	5.17101	0.0508687	0.143107
ENSG00000156011	ENSG00000156011	23362	ENSG00000156011	PSD3	protein_coding	-0.592787	7.57443	5.21856	0.0508698	0.143107
ENSG00000136169	ENSG00000136169	83852	ENSG00000136169	SETDB2	protein_coding	-0.177043	5.17688	5.14692	0.0513008	0.143699
ENSG00000136238	ENSG00000136238	5879	ENSG00000136238	RAC1	protein_coding	0.112922	7.72866	5.12177	0.0517571	0.144404
ENSG00000116141	ENSG00000116141	4139	ENSG00000116141	MARK1	protein_coding	-0.237039	7.189	5.1153	0.0519084	0.144709
ENSG00000111783	ENSG00000111783	5992	ENSG00000111783	RFX4	protein_coding	-0.607709	4.49922	5.11585	0.0527162	0.145997
ENSG00000117139	ENSG00000117139	10765	ENSG00000117139	KDM5B	protein_coding	-0.272214	8.57354	5.06941	0.0528816	0.146279
ENSG00000149571	ENSG00000149571	84623	ENSG00000149571	KIRREL3	protein_coding	-0.486559	4.18449	5.08951	0.0530002	0.14645
ENSG00000196419	ENSG00000196419	2547	ENSG00000196419	XRCC6	protein_coding	0.119924	7.36276	5.03298	0.0534093	0.147266
ENSG00000143621	ENSG00000143621	3608	ENSG00000143621	ILF2	protein_coding	0.142416	7.49783	5.02696	0.0535238	0.147463
ENSG00000128609	ENSG00000128609	4698	ENSG00000128609	NDUFA5	protein_coding	-0.173216	6.83112	4.99524	0.0541318	0.148545
ENSG00000130731	ENSG00000130731	84326	ENSG00000130731	METTL26	protein_coding	-0.172167	4.07615	4.97535	0.0545176	0.149247
ENSG00000165478	ENSG00000165478	220296	ENSG00000165478	HEPACAM	protein_coding	-1.06887	-0.800686	4.94664	0.0552449	0.15062
ENSG00000113595	ENSG00000113595	373	ENSG00000113595	TRIM23	protein_coding	0.197412	6.07978	4.93789	0.0552536	0.15062
ENSG00000103197	ENSG00000103197	7249	ENSG00000103197	TSC2	protein_coding	-0.095575	7.02026	4.89104	0.056192	0.152513
ENSG00000257923	ENSG00000257923	1523	ENSG00000257923	CUX1	protein_coding	-0.278307	7.42729	4.88969	0.0566638	0.153437
ENSG00000154678	ENSG00000154678	5137	ENSG00000154678	PDE1C	protein_coding	-0.388229	3.99349	4.87857	0.0566686	0.153437
ENSG00000172663	ENSG00000172663	80194	ENSG00000172663	TMEM134	protein_coding	-0.158526	3.89713	4.83687	0.0573022	0.154618
ENSG00000162105	ENSG00000162105	22941	ENSG00000162105	SHANK2	protein_coding	-0.252311	7.28106	4.84678	0.0573213	0.154649
ENSG00000221866	ENSG00000221866	91584	ENSG00000221866	PLXNA4	protein_coding	-0.261219	7.298	4.84507	0.0574095	0.154827
ENSG00000166206	ENSG00000166206	2562	ENSG00000166206	GABRB3	protein_coding	-0.187033	7.90185	4.78062	0.0584846	0.156789
ENSG00000170836	ENSG00000170836	8493	ENSG00000170836	PPM1D	protein_coding	0.157713	5.46098	4.77972	0.0585037	0.156796
ENSG00000080603	ENSG00000080603	10847	ENSG00000080603	SRCAP	protein_coding	-0.142266	4.698	4.76627	0.0587912	0.157194
ENSG00000180370	ENSG00000180370	5062	ENSG00000180370	PAK2	protein_coding	-0.13387	7.90047	4.76567	0.0588041	0.157194
ENSG00000065534	ENSG00000065534	4638	ENSG00000065534	MYLK	protein_coding	-0.559111	3.14706	4.76354	0.0593766	0.158303
ENSG00000112640	ENSG00000112640	5528	ENSG00000112640	PPP2R5D	protein_coding	-0.158103	6.25032	4.73566	0.059452	0.158414
ENSG00000070367	ENSG00000070367	10640	ENSG00000070367	EXOC5	protein_coding	-0.132633	7.39943	4.71698	0.05986	0.15907
ENSG00000173064	ENSG00000173064	283450	ENSG00000173064	HECTD4	protein_coding	-0.196953	8.64483	4.69393	0.0603682	0.160071
ENSG00000132510	ENSG00000132510	23135	ENSG00000132510	KDM6B	protein_coding	-0.236498	7.84635	4.68651	0.0605803	0.160469
ENSG00000250120	ENSG00000250120	56139	ENSG00000250120	PCDHA10	protein_coding	-0.333898	4.37274	4.65904	0.0613459	0.161771
ENSG00000149970	ENSG00000149970	22866	ENSG00000149970	CNKSR2	protein_coding	-0.295119	6.60095	4.67635	0.0613611	0.161791
ENSG00000004866	ENSG00000004866	7982	ENSG00000004866	ST7	protein_coding	-0.114231	5.82392	4.60707	0.0623333	0.163334
ENSG00000102781	ENSG00000102781	84056	ENSG00000102781	KATNAL1	protein_coding	-0.134059	6.90628	4.58909	0.0627502	0.164176
ENSG00000184226	ENSG00000184226	5101	ENSG00000184226	PCDH9	protein_coding	-0.423001	7.68883	4.62524	0.062813	0.16432
ENSG00000140937	ENSG00000140937	1009	ENSG00000140937	CDH11	protein_coding	-0.658959	6.63367	4.60966	0.0631723	0.164929
ENSG00000081237	ENSG00000081237	5788	ENSG00000081237	PTPRC	protein_coding	-1.08273	2.03676	4.57422	0.0639997	0.16633
ENSG00000105287	ENSG00000105287	25865	ENSG00000105287	PRKD2	protein_coding	0.21552	4.8163	4.53094	0.0641232	0.166525
ENSG00000111249	ENSG00000111249	23316	ENSG00000111249	CUX2	protein_coding	-0.513143	4.92988	4.51329	0.0654546	0.168794
ENSG00000099949	ENSG00000099949	8216	ENSG00000099949	LZTR1	protein_coding	-0.152142	4.49541	4.4621	0.0657981	0.16933
ENSG00000081803	ENSG00000081803	93664	ENSG00000081803	CADPS2	protein_coding	-0.823026	4.07	4.49081	0.0660022	0.169721
ENSG00000100359	ENSG00000100359	27352	ENSG00000100359	SGSM3	protein_coding	-0.29655	2.03357	4.45099	0.0660735	0.16982
ENSG00000124140	ENSG00000124140	57468	ENSG00000124140	SLC12A5	protein_coding	-0.301951	5.1007	4.45448	0.0663675	0.170322
ENSG00000130294	ENSG00000130294	547	ENSG00000130294	KIF1A	protein_coding	-0.152778	10.5666	4.29552	0.0700872	0.17686
ENSG00000204120	ENSG00000204120	26058	ENSG00000204120	GIGYF2	protein_coding	0.0846533	7.06083	4.29516	0.0700969	0.17686
ENSG00000025770	ENSG00000025770	29781	ENSG00000025770	NCAPH2	protein_coding	0.133285	4.66517	4.25605	0.0711554	0.178351
ENSG00000166147	ENSG00000166147	2200	ENSG00000166147	FBN1	protein_coding	-0.630457	6.50711	4.22958	0.0728157	0.180702
ENSG00000138190	ENSG00000138190	54536	ENSG00000138190	EXOC6	protein_coding	-0.160045	5.63255	4.14214	0.0743566	0.183491
ENSG00000119042	ENSG00000119042	23314	ENSG00000119042	SATB2	protein_coding	0.873415	4.58268	4.17135	0.0744556	0.183626
ENSG00000169118	ENSG00000169118	53944	ENSG00000169118	CSNK1G1	protein_coding	0.134013	6.03433	4.1334	0.0746097	0.183896
ENSG00000102786	ENSG00000102786	26512	ENSG00000102786	INTS6	protein_coding	0.166271	6.12527	4.12743	0.0747832	0.184192
ENSG00000151240	ENSG00000151240	22982	ENSG00000151240	DIP2C	protein_coding	-0.12568	7.40898	4.1225	0.0749271	0.184412
ENSG00000088970	ENSG00000088970	55857	ENSG00000088970	KIZ	protein_coding	0.20657	3.94748	4.09436	0.075754	0.18583
ENSG00000170921	ENSG00000170921	26115	ENSG00000170921	TANC2	protein_coding	-0.164219	8.30075	4.08386	0.0760657	0.186314
ENSG00000149972	ENSG00000149972	53942	ENSG00000149972	CNTN5	protein_coding	-0.627317	2.89862	4.09931	0.0763265	0.186747
ENSG00000083168	ENSG00000083168	7994	ENSG00000083168	KAT6A	protein_coding	-0.1488	8.24626	4.07051	0.076464	0.18695
ENSG00000123106	ENSG00000123106	55297	ENSG00000123106	CCDC91	protein_coding	-0.12519	5.14631	4.06537	0.0766182	0.187195
ENSG00000165246	ENSG00000165246	22829	ENSG00000165246	NLGN4Y	protein_coding	-0.35023	1.04115	4.00623	0.0784207	0.190317
ENSG00000087206	ENSG00000087206	51720	ENSG00000087206	UIMC1	protein_coding	0.126385	4.6312	4.00351	0.0785047	0.190432
ENSG00000182372	ENSG00000182372	2055	ENSG00000182372	CLN8	protein_coding	0.141803	5.06576	3.9925	0.0788469	0.190971
ENSG00000171766	ENSG00000171766	2628	ENSG00000171766	GATM	protein_coding	-0.402094	4.44666	4.00066	0.079318	0.191887
ENSG00000120071	ENSG00000120071	284058	ENSG00000120071	KANSL1	protein_coding	-0.0794806	7.26174	3.97668	0.0793415	0.191921
ENSG00000137269	ENSG00000137269	55227	ENSG00000137269	LRRC1	protein_coding	-0.325884	4.22925	3.97653	0.07959	0.192327
ENSG00000114054	ENSG00000114054	5096	ENSG00000114054	PCCB	protein_coding	-0.221664	5.02623	3.95597	0.0799952	0.193014
ENSG00000115524	ENSG00000115524	23451	ENSG00000115524	SF3B1	protein_coding	-0.100343	8.63631	3.94915	0.080212	0.193349
ENSG00000101210	ENSG00000101210	1917	ENSG00000101210	EEF1A2	protein_coding	0.226753	7.70925	3.94824	0.0804376	0.193696
ENSG00000138411	ENSG00000138411	57520	ENSG00000138411	HECW2	protein_coding	-0.192806	5.58059	3.92243	0.0810685	0.194613
ENSG00000261150	ENSG00000261150	83481	ENSG00000261150	EPPK1	protein_coding	0.366412	4.21963	3.92536	0.0815314	0.19539
ENSG00000197102	ENSG00000197102	1778	ENSG00000197102	DYNC1H1	protein_coding	-0.191871	10.3538	3.90005	0.0817949	0.195931
ENSG00000162959	ENSG00000162959	51072	ENSG00000162959	MEMO1	protein_coding	-0.190683	3.36712	3.84587	0.0835885	0.199149
ENSG00000123908	ENSG00000123908	27161	ENSG00000123908	AGO2	protein_coding	0.176489	7.76094	3.83382	0.0839942	0.199649
ENSG00000134759	ENSG00000134759	55250	ENSG00000134759	ELP2	protein_coding	0.12431	6.78565	3.8216	0.084408	0.200277
ENSG00000164574	ENSG00000164574	55568	ENSG00000164574	GALNT10	protein_coding	-0.72166	6.49116	3.83794	0.0848182	0.200943
ENSG00000157087	ENSG00000157087	491	ENSG00000157087	ATP2B2	protein_coding	-0.312442	6.53327	3.8012	0.0859337	0.20286
ENSG00000135929	ENSG00000135929	1593	ENSG00000135929	CYP27A1	protein_coding	-0.801581	3.80992	3.78673	0.0865707	0.203945
ENSG00000152413	ENSG00000152413	9456	ENSG00000152413	HOMER1	protein_coding	-0.111017	6.25557	3.73033	0.0875845	0.20556
ENSG00000179295	ENSG00000179295	5781	ENSG00000179295	PTPN11	protein_coding	-0.0902503	7.79744	3.72831	0.0876564	0.205706
ENSG00000132466	ENSG00000132466	26057	ENSG00000132466	ANKRD17	protein_coding	-0.0804425	8.74554	3.72029	0.0879432	0.206098
ENSG00000214753	ENSG00000214753	221092	ENSG00000214753	HNRNPUL2	protein_coding	-0.123941	6.41563	3.71198	0.0882416	0.206563
ENSG00000176406	ENSG00000176406	9699	ENSG00000176406	RIMS2	protein_coding	-0.529585	5.82419	3.72714	0.0886691	0.207235
ENSG00000181744	ENSG00000181744	205428	ENSG00000181744	DIPK2A	protein_coding	-0.257238	6.23165	3.70873	0.0889593	0.207557
ENSG00000072501	ENSG00000072501	8243	ENSG00000072501	SMC1A	protein_coding	-0.163506	7.77801	3.66732	0.0898674	0.209043
ENSG00000165300	ENSG00000165300	26050	ENSG00000165300	SLITRK5	protein_coding	-0.172711	6.27355	3.60474	0.0922106	0.212652
ENSG00000152217	ENSG00000152217	26040	ENSG00000152217	SETBP1	protein_coding	-0.263206	7.95927	3.61729	0.0923686	0.21285
ENSG00000188419	ENSG00000188419	1121	ENSG00000188419	CHM	protein_coding	0.0983542	5.46901	3.5961	0.0925406	0.213128
ENSG00000149269	ENSG00000149269	5058	ENSG00000149269	PAK1	protein_coding	-0.0919738	7.10673	3.57778	0.0932445	0.214111
ENSG00000035687	ENSG00000035687	159	ENSG00000035687	ADSS2	protein_coding	-0.104666	5.71801	3.56242	0.0938402	0.214781
ENSG00000169862	ENSG00000169862	1501	ENSG00000169862	CTNND2	protein_coding	-0.510174	8.57566	3.58377	0.0939935	0.215037
ENSG00000104388	ENSG00000104388	5862	ENSG00000104388	RAB2A	protein_coding	-0.0891722	7.88429	3.52072	0.095482	0.217321
ENSG00000111961	ENSG00000111961	23328	ENSG00000111961	SASH1	protein_coding	-0.290426	5.61965	3.50741	0.0967324	0.219217
ENSG00000157152	ENSG00000157152	6854	ENSG00000157152	SYN2	protein_coding	-0.28214	5.55804	3.46256	0.0985126	0.221817
ENSG00000081479	ENSG00000081479	4036	ENSG00000081479	LRP2	protein_coding	-0.60683	6.47309	3.36134	0.103102	0.228758
ENSG00000182400	ENSG00000182400	122553	ENSG00000182400	TRAPPC6B	protein_coding	0.0926806	6.43823	3.27146	0.106109	0.233208
ENSG00000147316	ENSG00000147316	79648	ENSG00000147316	MCPH1	protein_coding	0.134492	5.66112	3.26732	0.106299	0.23355
ENSG00000147133	ENSG00000147133	6872	ENSG00000147133	TAF1	protein_coding	-0.145651	6.46558	3.21093	0.108918	0.237463
ENSG00000100888	ENSG00000100888	57680	ENSG00000100888	CHD8	protein_coding	-0.0777055	8.01312	3.19943	0.109462	0.238072
ENSG00000061676	ENSG00000061676	10787	ENSG00000061676	NCKAP1	protein_coding	-0.0751299	8.72812	3.16372	0.111176	0.240681
ENSG00000125351	ENSG00000125351	65109	ENSG00000125351	UPF3B	protein_coding	0.133245	4.67209	3.15249	0.111722	0.241463
ENSG00000163625	ENSG00000163625	23001	ENSG00000163625	WDFY3	protein_coding	-0.181647	8.09367	3.14432	0.112121	0.241871
ENSG00000204962	ENSG00000204962	56140	ENSG00000204962	PCDHA8	protein_coding	-0.292359	1.99126	3.12691	0.112978	0.243224
ENSG00000113742	ENSG00000113742	80315	ENSG00000113742	CPEB4	protein_coding	-0.115854	7.86858	3.10532	0.114053	0.244994
ENSG00000070047	ENSG00000070047	57661	ENSG00000070047	PHRF1	protein_coding	0.130779	6.29645	3.0966	0.114491	0.245402
ENSG00000150672	ENSG00000150672	1740	ENSG00000150672	DLG2	protein_coding	-0.472345	6.50655	3.10519	0.115063	0.246289
ENSG00000118193	ENSG00000118193	9928	ENSG00000118193	KIF14	protein_coding	0.464545	3.28638	3.09778	0.115151	0.246453
ENSG00000181722	ENSG00000181722	26137	ENSG00000181722	ZBTB20	protein_coding	-0.325049	5.87413	3.10302	0.115171	0.246459
ENSG00000169252	ENSG00000169252	154	ENSG00000169252	ADRB2	protein_coding	0.702758	1.11113	3.06907	0.116473	0.248408
ENSG00000184903	ENSG00000184903	83943	ENSG00000184903	IMMP2L	protein_coding	-0.22618	2.41891	3.05104	0.116815	0.248778
ENSG00000137672	ENSG00000137672	7225	ENSG00000137672	TRPC6	protein_coding	-0.580628	1.58192	3.03836	0.117766	0.250371
ENSG00000125107	ENSG00000125107	23019	ENSG00000125107	CNOT1	protein_coding	0.0977945	8.45558	2.97846	0.120646	0.254602
ENSG00000182568	ENSG00000182568	6304	ENSG00000182568	SATB1	protein_coding	-0.540957	5.97199	2.99197	0.120926	0.254934
ENSG00000196277	ENSG00000196277	2917	ENSG00000196277	GRM7	protein_coding	-0.49799	4.78988	2.96319	0.122478	0.257497
ENSG00000144290	ENSG00000144290	57282	ENSG00000144290	SLC4A10	protein_coding	-0.472652	6.02094	2.96016	0.122644	0.25777
ENSG00000110436	ENSG00000110436	6506	ENSG00000110436	SLC1A2	protein_coding	-0.317394	8.48886	2.95396	0.122982	0.258214
ENSG00000275835	ENSG00000275835	114791	ENSG00000275835	TUBGCP5	protein_coding	0.130508	5.20739	2.93508	0.123013	0.258253
ENSG00000189283	ENSG00000189283	2272	ENSG00000189283	FHIT	protein_coding	-0.567305	2.13145	2.93421	0.123649	0.259221
ENSG00000174891	ENSG00000174891	51319	ENSG00000174891	RSRC1	protein_coding	-0.258714	5.18011	2.93336	0.123696	0.259293
ENSG00000134326	ENSG00000134326	129607	ENSG00000134326	CMPK2	protein_coding	-0.482352	3.07195	2.92763	0.12416	0.259845
ENSG00000079841	ENSG00000079841	22999	ENSG00000079841	RIMS1	protein_coding	-0.278454	6.35876	2.91357	0.125074	0.261014
ENSG00000186260	ENSG00000186260	57496	ENSG00000186260	MRTFB	protein_coding	-0.143384	6.26709	2.89815	0.125076	0.261014
ENSG00000071242	ENSG00000071242	6196	ENSG00000071242	RPS6KA2	protein_coding	-0.16485	6.35894	2.88912	0.125588	0.261534
ENSG00000164778	ENSG00000164778	2020	ENSG00000164778	EN2	protein_coding	1.11326	1.03159	2.89371	0.126335	0.262721
ENSG00000069535	ENSG00000069535	4129	ENSG00000069535	MAOB	protein_coding	-0.990701	1.53897	2.86596	0.12792	0.264791
ENSG00000100393	ENSG00000100393	2033	ENSG00000100393	EP300	protein_coding	0.114954	8.05112	2.84378	0.128197	0.265072
ENSG00000160551	ENSG00000160551	57551	ENSG00000160551	TAOK1	protein_coding	-0.110443	9.21424	2.80889	0.130254	0.267746
ENSG00000135387	ENSG00000135387	4076	ENSG00000135387	CAPRIN1	protein_coding	-0.128274	9.04563	2.76308	0.133019	0.271412
ENSG00000073464	ENSG00000073464	1183	ENSG00000073464	CLCN4	protein_coding	-0.154232	7.31622	2.71683	0.13589	0.275237
ENSG00000046651	ENSG00000046651	8481	ENSG00000046651	OFD1	protein_coding	0.0828916	5.85874	2.70331	0.136745	0.276448
ENSG00000152208	ENSG00000152208	2895	ENSG00000152208	GRID2	protein_coding	-0.482354	3.9238	2.70986	0.137339	0.277346
ENSG00000088179	ENSG00000088179	5775	ENSG00000088179	PTPN4	protein_coding	-0.161084	6.64238	2.69215	0.137456	0.277448
ENSG00000151790	ENSG00000151790	6999	ENSG00000151790	TDO2	protein_coding	-1.23844	0.0542692	2.68026	0.139227	0.279657
ENSG00000083857	ENSG00000083857	2195	ENSG00000083857	FAT1	protein_coding	-0.191253	8.49455	2.63806	0.141111	0.28207
ENSG00000187555	ENSG00000187555	7874	ENSG00000187555	USP7	protein_coding	0.0833678	7.7492	2.60622	0.143094	0.284536
ENSG00000117016	ENSG00000117016	9783	ENSG00000117016	RIMS3	protein_coding	-0.270247	6.85358	2.6141	0.143572	0.285172
ENSG00000134138	ENSG00000134138	4212	ENSG00000134138	MEIS2	protein_coding	-0.660618	6.62168	2.6055	0.14415	0.285914
ENSG00000197635	ENSG00000197635	1803	ENSG00000197635	DPP4	protein_coding	-0.621632	2.82423	2.58719	0.145391	0.287432
ENSG00000182287	ENSG00000182287	8905	ENSG00000182287	AP1S2	protein_coding	-0.410343	6.97309	2.55612	0.147529	0.290149
ENSG00000167632	ENSG00000167632	83696	ENSG00000167632	TRAPPC9	protein_coding	-0.0815357	6.25748	2.53159	0.14824	0.291033
ENSG00000113328	ENSG00000113328	900	ENSG00000113328	CCNG1	protein_coding	-0.146321	7.46436	2.48532	0.151553	0.295592
ENSG00000132535	ENSG00000132535	1742	ENSG00000132535	DLG4	protein_coding	-0.171383	7.88669	2.47345	0.152462	0.296982
ENSG00000163618	ENSG00000163618	8618	ENSG00000163618	CADPS	protein_coding	-0.096204	6.88855	2.45505	0.153774	0.298847
ENSG00000141052	ENSG00000141052	93649	ENSG00000141052	MYOCD	protein_coding	-0.807622	1.25434	2.46145	0.154306	0.299332
ENSG00000151067	ENSG00000151067	775	ENSG00000151067	CACNA1C	protein_coding	-0.167024	6.18303	2.42561	0.156015	0.301544
ENSG00000109625	ENSG00000109625	8532	ENSG00000109625	CPZ	protein_coding	-0.475436	-0.554961	2.41668	0.156652	0.302255
ENSG00000058404	ENSG00000058404	816	ENSG00000058404	CAMK2B	protein_coding	-0.191861	6.21345	2.4197	0.156805	0.302454
ENSG00000134780	ENSG00000134780	747	ENSG00000134780	DAGLA	protein_coding	-0.147799	5.1183	2.41411	0.156847	0.30246
ENSG00000151914	ENSG00000151914	667	ENSG00000151914	DST	protein_coding	-0.192953	8.85434	2.40782	0.157516	0.303158
ENSG00000180104	ENSG00000180104	11336	ENSG00000180104	EXOC3	protein_coding	0.0844617	5.47233	2.40228	0.157749	0.303478
ENSG00000184254	ENSG00000184254	220	ENSG00000184254	ALDH1A3	protein_coding	0.501512	3.02108	2.40413	0.158469	0.304381
ENSG00000089006	ENSG00000089006	27131	ENSG00000089006	SNX5	protein_coding	0.0970786	5.27823	2.38345	0.159201	0.30522
ENSG00000123384	ENSG00000123384	4035	ENSG00000123384	LRP1	protein_coding	-0.189931	9.17453	2.37876	0.159619	0.305681
ENSG00000105991	ENSG00000105991	3198	ENSG00000105991	HOXA1	protein_coding	1.00519	-0.659662	2.38714	0.159775	0.305915
ENSG00000119125	ENSG00000119125	9615	ENSG00000119125	GDA	protein_coding	-0.518085	2.11882	2.38402	0.159776	0.305915
ENSG00000169933	ENSG00000169933	9758	ENSG00000169933	FRMPD4	protein_coding	-0.337508	4.85946	2.3815	0.160355	0.306721
ENSG00000130508	ENSG00000130508	7837	ENSG00000130508	PXDN	protein_coding	-0.30935	6.9167	2.36317	0.161786	0.308403
ENSG00000144406	ENSG00000144406	285175	ENSG00000144406	UNC80	protein_coding	0.11082	4.81777	2.33352	0.163137	0.310177
ENSG00000112357	ENSG00000112357	5191	ENSG00000112357	PEX7	protein_coding	-0.225211	2.23101	2.32881	0.163514	0.310524
ENSG00000206190	ENSG00000206190	57194	ENSG00000206190	ATP10A	protein_coding	0.387173	2.59094	2.32669	0.163905	0.311038
ENSG00000072121	ENSG00000072121	23503	ENSG00000072121	ZFYVE26	protein_coding	0.0789495	5.78182	2.31149	0.164915	0.312319
ENSG00000011485	ENSG00000011485	5536	ENSG00000011485	PPP5C	protein_coding	-0.0731243	5.83015	2.31133	0.164928	0.312319
ENSG00000140945	ENSG00000140945	1012	ENSG00000140945	CDH13	protein_coding	-0.320077	4.8397	2.31542	0.165595	0.313152
ENSG00000233276	ENSG00000233276	2876	ENSG00000233276	GPX1	protein_coding	-0.201359	3.08793	2.28917	0.166742	0.314637
ENSG00000198010	ENSG00000198010	9228	ENSG00000198010	DLGAP2	protein_coding	0.612783	2.22627	2.28145	0.168266	0.316928
ENSG00000157764	ENSG00000157764	673	ENSG00000157764	BRAF	protein_coding	-0.059824	7.46708	2.24582	0.170369	0.319608
ENSG00000214063	ENSG00000214063	7106	ENSG00000214063	TSPAN4	protein_coding	-0.154814	4.52342	2.23788	0.171044	0.320409
ENSG00000136928	ENSG00000136928	9568	ENSG00000136928	GABBR2	protein_coding	-0.14865	6.99069	2.23484	0.171304	0.320721
ENSG00000004848	ENSG00000004848	170302	ENSG00000004848	ARX	protein_coding	-0.389992	4.78072	2.24632	0.171321	0.320721
ENSG00000130811	ENSG00000130811	8666	ENSG00000130811	EIF3G	protein_coding	0.0734502	5.86842	2.181	0.175991	0.326951
ENSG00000150760	ENSG00000150760	1793	ENSG00000150760	DOCK1	protein_coding	-0.242881	5.62885	2.15439	0.179172	0.330869
ENSG00000156113	ENSG00000156113	3778	ENSG00000156113	KCNMA1	protein_coding	-0.287259	6.21615	2.15602	0.179212	0.330914
ENSG00000075711	ENSG00000075711	1739	ENSG00000075711	DLG1	protein_coding	0.075282	6.5682	2.14476	0.179242	0.33094
ENSG00000186153	ENSG00000186153	51741	ENSG00000186153	WWOX	protein_coding	0.0951584	4.17174	2.12874	0.180706	0.332603
ENSG00000198742	ENSG00000198742	57154	ENSG00000198742	SMURF1	protein_coding	0.0827839	6.22044	2.11675	0.181811	0.333861
ENSG00000139174	ENSG00000139174	144165	ENSG00000139174	PRICKLE1	protein_coding	-0.264259	4.70008	2.0918	0.184858	0.33743
ENSG00000074590	ENSG00000074590	9891	ENSG00000074590	NUAK1	protein_coding	-0.160856	6.53242	2.04949	0.188413	0.341439
ENSG00000223865	ENSG00000223865	3115	ENSG00000223865	HLA-DPB1	protein_coding	0.227567	2.75806	2.03112	0.189977	0.342925
ENSG00000172554	ENSG00000172554	54221	ENSG00000172554	SNTG2	protein_coding	0.206693	0.889159	2.01702	0.191369	0.344531
ENSG00000048140	ENSG00000048140	26262	ENSG00000048140	TSPAN17	protein_coding	0.0919546	5.60088	2.00727	0.19234	0.345616
ENSG00000165995	ENSG00000165995	783	ENSG00000165995	CACNB2	protein_coding	-0.324291	4.12405	2.00954	0.192944	0.346371
ENSG00000153187	ENSG00000153187	3192	ENSG00000153187	HNRNPU	protein_coding	-0.111067	8.99582	1.99321	0.193751	0.347458
ENSG00000112851	ENSG00000112851	55914	ENSG00000112851	ERBIN	protein_coding	-0.160903	7.24558	1.9574	0.197679	0.352819
ENSG00000158636	ENSG00000158636	56946	ENSG00000158636	EMSY	protein_coding	-0.0728135	6.42172	1.94648	0.198542	0.35378
ENSG00000150995	ENSG00000150995	3708	ENSG00000150995	ITPR1	protein_coding	-0.289307	4.58391	1.93548	0.200524	0.355961
ENSG00000103657	ENSG00000103657	8925	ENSG00000103657	HERC1	protein_coding	-0.0936609	8.53822	1.92223	0.201093	0.356573
ENSG00000104936	ENSG00000104936	1760	ENSG00000104936	DMPK	protein_coding	0.102586	5.79703	1.91854	0.201484	0.357053
ENSG00000187634	ENSG00000187634	148398	ENSG00000187634	SAMD11	protein_coding	-0.533441	2.40362	1.92503	0.201625	0.35724
ENSG00000109911	ENSG00000109911	26610	ENSG00000109911	ELP4	protein_coding	0.0782501	5.34751	1.90079	0.203384	0.359188
ENSG00000148408	ENSG00000148408	774	ENSG00000148408	CACNA1B	protein_coding	-0.0988026	6.73081	1.89371	0.204149	0.360078
ENSG00000121879	ENSG00000121879	5290	ENSG00000121879	PIK3CA	protein_coding	0.0603216	7.05942	1.89033	0.204515	0.360447
ENSG00000100038	ENSG00000100038	8940	ENSG00000100038	TOP3B	protein_coding	0.144803	4.10133	1.86428	0.207369	0.363423
ENSG00000122584	ENSG00000122584	30010	ENSG00000122584	NXPH1	protein_coding	-0.632713	2.55108	1.86301	0.208469	0.364555
ENSG00000153266	ENSG00000153266	55079	ENSG00000153266	FEZF2	protein_coding	-1.22962	5.80018	1.8607	0.208724	0.364849
ENSG00000102003	ENSG00000102003	6855	ENSG00000102003	SYP	protein_coding	-0.155069	7.29005	1.82272	0.212297	0.369004
ENSG00000134160	ENSG00000134160	4308	ENSG00000134160	TRPM1	protein_coding	-0.625324	4.46168	1.81337	0.214058	0.371005
ENSG00000091129	ENSG00000091129	4897	ENSG00000091129	NRCAM	protein_coding	-0.408623	8.19649	1.80692	0.214799	0.371427
ENSG00000130653	ENSG00000130653	375775	ENSG00000130653	PNPLA7	protein_coding	0.164561	2.02189	1.78425	0.216484	0.373301
ENSG00000157445	ENSG00000157445	55799	ENSG00000157445	CACNA2D3	protein_coding	-0.341976	4.68466	1.76864	0.219272	0.376318
ENSG00000175806	ENSG00000175806	4482	ENSG00000175806	MSRA	protein_coding	-0.390617	3.70573	1.75451	0.220955	0.378265
ENSG00000132437	ENSG00000132437	1644	ENSG00000132437	DDC	protein_coding	-0.721922	0.896061	1.74892	0.221626	0.379162
ENSG00000181555	ENSG00000181555	29072	ENSG00000181555	SETD2	protein_coding	-0.0769587	7.84662	1.73834	0.221962	0.37947
ENSG00000118162	ENSG00000118162	11133	ENSG00000118162	KPTN	protein_coding	0.200093	2.762	1.73495	0.222374	0.379908
ENSG00000198914	ENSG00000198914	5455	ENSG00000198914	POU3F3	protein_coding	-0.509972	6.99748	1.72721	0.224259	0.382117
ENSG00000196712	ENSG00000196712	4763	ENSG00000196712	NF1	protein_coding	-0.088191	8.42957	1.71531	0.224782	0.382823
ENSG00000205581	ENSG00000205581	3150	ENSG00000205581	HMGN1	protein_coding	-0.101476	6.99979	1.71462	0.224867	0.382839
ENSG00000118432	ENSG00000118432	1268	ENSG00000118432	CNR1	protein_coding	-0.515966	7.0626	1.71959	0.225192	0.383139
ENSG00000183454	ENSG00000183454	2903	ENSG00000183454	GRIN2A	protein_coding	-0.217384	4.33408	1.70164	0.226814	0.384982
ENSG00000188277	ENSG00000188277	643338	ENSG00000188277	C15orf62	protein_coding	0.40744	-0.82913	1.69389	0.227449	0.385709
ENSG00000169439	ENSG00000169439	6383	ENSG00000169439	SDC2	protein_coding	-0.445465	6.14803	1.66337	0.232254	0.391515
ENSG00000172379	ENSG00000172379	9915	ENSG00000172379	ARNT2	protein_coding	-0.128895	7.09422	1.65035	0.233006	0.392334
ENSG00000158486	ENSG00000158486	55567	ENSG00000158486	DNAH3	protein_coding	-0.688913	-0.7281	1.64099	0.234764	0.39437
ENSG00000085185	ENSG00000085185	63035	ENSG00000085185	BCORL1	protein_coding	0.0937783	7.11248	1.62199	0.236727	0.396565
ENSG00000070444	ENSG00000070444	4335	ENSG00000070444	MNT	protein_coding	-0.0673749	6.27306	1.62132	0.236815	0.396649
ENSG00000167522	ENSG00000167522	29123	ENSG00000167522	ANKRD11	protein_coding	0.073691	7.25831	1.62076	0.23689	0.396664
ENSG00000008056	ENSG00000008056	6853	ENSG00000008056	SYN1	protein_coding	-0.134473	5.42411	1.60096	0.23954	0.399657
ENSG00000185800	ENSG00000185800	1762	ENSG00000185800	DMWD	protein_coding	0.0636174	6.15975	1.58527	0.241669	0.402065
ENSG00000157388	ENSG00000157388	776	ENSG00000157388	CACNA1D	protein_coding	0.189322	4.1546	1.58239	0.242074	0.402296
ENSG00000188321	ENSG00000188321	84527	ENSG00000188321	ZNF559	protein_coding	-0.0834561	4.17816	1.58002	0.242387	0.402556
ENSG00000078328	ENSG00000078328	54715	ENSG00000078328	RBFOX1	protein_coding	-0.280208	5.22051	1.58162	0.243083	0.403389
ENSG00000148606	ENSG00000148606	11128	ENSG00000148606	POLR3A	protein_coding	0.0748663	6.89877	1.56717	0.244157	0.404705
ENSG00000087085	ENSG00000087085	43	ENSG00000087085	ACHE	protein_coding	0.223091	4.75307	1.56241	0.245483	0.406166
ENSG00000149295	ENSG00000149295	1813	ENSG00000149295	DRD2	protein_coding	0.235117	3.41536	1.55472	0.24591	0.406618
ENSG00000137801	ENSG00000137801	7057	ENSG00000137801	THBS1	protein_coding	0.471143	4.52814	1.54907	0.247591	0.408687
ENSG00000255408	ENSG00000255408	56145	ENSG00000255408	PCDHA3	protein_coding	-0.221095	2.63932	1.52647	0.249886	0.411279
ENSG00000184304	ENSG00000184304	5587	ENSG00000184304	PRKD1	protein_coding	-0.229086	3.85169	1.52202	0.250786	0.412269
ENSG00000150764	ENSG00000150764	85458	ENSG00000150764	DIXDC1	protein_coding	-0.12546	6.10439	1.5096	0.252315	0.413926
ENSG00000135312	ENSG00000135312	3351	ENSG00000135312	HTR1B	protein_coding	-0.476618	1.81564	1.49743	0.254744	0.416648
ENSG00000185046	ENSG00000185046	56899	ENSG00000185046	ANKS1B	protein_coding	-0.235875	5.69633	1.48639	0.256608	0.418507
ENSG00000112787	ENSG00000112787	57666	ENSG00000112787	FBRSL1	protein_coding	-0.0669893	6.29505	1.47861	0.256866	0.4188
ENSG00000198218	ENSG00000198218	54870	ENSG00000198218	QRICH1	protein_coding	0.190936	1.9807	1.47689	0.257121	0.418985
ENSG00000204965	ENSG00000204965	56143	ENSG00000204965	PCDHA5	protein_coding	-0.167255	3.25871	1.46645	0.258683	0.420832
ENSG00000095564	ENSG00000095564	9044	ENSG00000095564	BTAF1	protein_coding	0.137809	7.75968	1.46691	0.258783	0.420929
ENSG00000114480	ENSG00000114480	2632	ENSG00000114480	GBE1	protein_coding	0.0985331	4.87109	1.45585	0.260283	0.422651
ENSG00000196628	ENSG00000196628	6925	ENSG00000196628	TCF4	protein_coding	-0.524002	7.77133	1.45862	0.260752	0.423167
ENSG00000188641	ENSG00000188641	1806	ENSG00000188641	DPYD	protein_coding	-0.200086	2.9733	1.44826	0.261435	0.42408
ENSG00000125944	ENSG00000125944	10236	ENSG00000125944	HNRNPR	protein_coding	-0.094978	8.07822	1.44105	0.262537	0.425163
ENSG00000119866	ENSG00000119866	53335	ENSG00000119866	BCL11A	protein_coding	-0.799281	7.88946	1.41942	0.266764	0.429953
ENSG00000085788	ENSG00000085788	23259	ENSG00000085788	DDHD2	protein_coding	-0.0897981	6.75301	1.40259	0.268529	0.43189
ENSG00000185960	ENSG00000185960	6473	ENSG00000185960	SHOX	protein_coding	-0.317361	1.55539	1.38496	0.271342	0.434824
ENSG00000088035	ENSG00000088035	29929	ENSG00000088035	ALG6	protein_coding	0.128944	3.8763	1.36918	0.273893	0.437793
ENSG00000158089	ENSG00000158089	79623	ENSG00000158089	GALNT14	protein_coding	-0.247672	3.56983	1.36968	0.27418	0.438115
ENSG00000204764	ENSG00000204764	64901	ENSG00000204764	RANBP17	protein_coding	-0.0863452	4.76424	1.35941	0.27549	0.439459
ENSG00000153827	ENSG00000153827	9320	ENSG00000153827	TRIP12	protein_coding	0.0504195	8.3246	1.33374	0.279751	0.443657
ENSG00000162599	ENSG00000162599	4774	ENSG00000162599	NFIA	protein_coding	-0.604942	8.3641	1.33713	0.280044	0.443817
ENSG00000164880	ENSG00000164880	26173	ENSG00000164880	INTS1	protein_coding	0.0490277	6.89003	1.31967	0.282126	0.445642
ENSG00000107099	ENSG00000107099	81704	ENSG00000107099	DOCK8	protein_coding	-0.595258	1.86758	1.31711	0.283418	0.446907
ENSG00000067191	ENSG00000067191	782	ENSG00000067191	CACNB1	protein_coding	-0.0796213	5.96264	1.31173	0.283481	0.446923
ENSG00000196358	ENSG00000196358	84628	ENSG00000196358	NTNG2	protein_coding	-0.357528	4.58439	1.31672	0.283484	0.446923
ENSG00000076716	ENSG00000076716	2239	ENSG00000076716	GPC4	protein_coding	-0.531446	6.80897	1.31239	0.284222	0.447692
ENSG00000181481	ENSG00000181481	84282	ENSG00000181481	RNF135	protein_coding	-0.443948	-0.188989	1.30028	0.285466	0.449206
ENSG00000071655	ENSG00000071655	53615	ENSG00000071655	MBD3	protein_coding	0.0948021	5.37615	1.29401	0.286533	0.450407
ENSG00000149599	ENSG00000149599	128853	ENSG00000149599	DUSP15	protein_coding	0.256475	2.94359	1.27578	0.289874	0.454242
ENSG00000137075	ENSG00000137075	152006	ENSG00000137075	RNF38	protein_coding	-0.0662516	7.45778	1.24557	0.295128	0.459807
ENSG00000149930	ENSG00000149930	9344	ENSG00000149930	TAOK2	protein_coding	0.0678688	6.66152	1.2267	0.298577	0.463316
ENSG00000175344	ENSG00000175344	1139	ENSG00000175344	CHRNA7	protein_coding	0.142624	3.05165	1.22583	0.298738	0.463452
ENSG00000169432	ENSG00000169432	6335	ENSG00000169432	SCN9A	protein_coding	-0.333943	6.27069	1.22067	0.300519	0.465317
ENSG00000175198	ENSG00000175198	5095	ENSG00000175198	PCCA	protein_coding	-0.141432	5.69936	1.21696	0.300676	0.465501
ENSG00000120458	ENSG00000120458	79684	ENSG00000120458	MSANTD2	protein_coding	0.137867	4.10877	1.20696	0.302247	0.466839
ENSG00000138031	ENSG00000138031	109	ENSG00000138031	ADCY3	protein_coding	0.121804	5.20404	1.19382	0.304727	0.46952
ENSG00000036054	ENSG00000036054	55773	ENSG00000036054	TBC1D23	protein_coding	0.059424	6.10692	1.19303	0.304878	0.469639
ENSG00000101004	ENSG00000101004	22981	ENSG00000101004	NINL	protein_coding	-0.124257	4.45601	1.18224	0.306938	0.471649
ENSG00000251664	ENSG00000251664	56137	ENSG00000251664	PCDHA12	protein_coding	-0.175115	4.11901	1.18251	0.307007	0.471688
ENSG00000147862	ENSG00000147862	4781	ENSG00000147862	NFIB	protein_coding	-0.969202	9.08666	1.17205	0.309716	0.474276
ENSG00000131653	ENSG00000131653	84231	ENSG00000131653	TRAF7	protein_coding	-0.0901938	5.97594	1.16088	0.311076	0.475829
ENSG00000141644	ENSG00000141644	4152	ENSG00000141644	MBD1	protein_coding	0.063973	6.53516	1.14775	0.313661	0.478428
ENSG00000128271	ENSG00000128271	135	ENSG00000128271	ADORA2A	protein_coding	0.254995	-0.210341	1.14056	0.315092	0.479902
ENSG00000182472	ENSG00000182472	147968	ENSG00000182472	CAPN12	protein_coding	0.4024	0.170643	1.13657	0.315931	0.480969
ENSG00000073614	ENSG00000073614	5927	ENSG00000073614	KDM5A	protein_coding	-0.0588368	6.95955	1.12539	0.318138	0.483402
ENSG00000003147	ENSG00000003147	3382	ENSG00000003147	ICA1	protein_coding	0.164156	3.95779	1.11719	0.319803	0.485147
ENSG00000134909	ENSG00000134909	9743	ENSG00000134909	ARHGAP32	protein_coding	-0.0883515	7.25522	1.10332	0.322647	0.488138
ENSG00000166501	ENSG00000166501	5579	ENSG00000166501	PRKCB	protein_coding	0.225067	5.80525	1.08817	0.326585	0.492223
ENSG00000215301	ENSG00000215301	1654	ENSG00000215301	DDX3X	protein_coding	0.0497296	8.55748	1.07825	0.327886	0.493679
ENSG00000077063	ENSG00000077063	83992	ENSG00000077063	CTTNBP2	protein_coding	-0.380771	5.62679	1.07429	0.329508	0.495121
ENSG00000150394	ENSG00000150394	1006	ENSG00000150394	CDH8	protein_coding	-0.528333	1.47302	1.07172	0.330054	0.495789
ENSG00000144278	ENSG00000144278	114805	ENSG00000144278	GALNT13	protein_coding	-0.368	5.67651	1.07055	0.330303	0.495988
ENSG00000069667	ENSG00000069667	6095	ENSG00000069667	RORA	protein_coding	0.0699676	7.10104	1.06591	0.330512	0.496134
ENSG00000266094	ENSG00000266094	83593	ENSG00000266094	RASSF5	protein_coding	-0.295482	2.70395	1.06454	0.331259	0.496769
ENSG00000182621	ENSG00000182621	23236	ENSG00000182621	PLCB1	protein_coding	-0.154339	6.52864	1.06023	0.332325	0.497826
ENSG00000124635	ENSG00000124635	8970	ENSG00000124635	H2BC11	protein_coding	-0.352912	4.0528	1.0486	0.335022	0.500565
ENSG00000058673	ENSG00000058673	9877	ENSG00000058673	ZC3H11A	protein_coding	-0.141273	0.739105	1.04259	0.33556	0.501074
ENSG00000105647	ENSG00000105647	5296	ENSG00000105647	PIK3R2	protein_coding	-0.278721	-0.140917	1.04143	0.335815	0.501237
ENSG00000125820	ENSG00000125820	4821	ENSG00000125820	NKX2-2	protein_coding	-0.585768	-0.38275	1.042	0.336277	0.501638
ENSG00000130226	ENSG00000130226	1804	ENSG00000130226	DPP6	protein_coding	0.623685	1.54403	1.03585	0.337809	0.503233
ENSG00000157554	ENSG00000157554	2078	ENSG00000157554	ERG	protein_coding	0.503552	0.120161	1.03297	0.338203	0.503639
ENSG00000182771	ENSG00000182771	2894	ENSG00000182771	GRID1	protein_coding	0.177532	4.47228	1.03219	0.338295	0.503704
ENSG00000187605	ENSG00000187605	200424	ENSG00000187605	TET3	protein_coding	0.104469	7.58371	1.02924	0.3385	0.503973
ENSG00000106290	ENSG00000106290	6878	ENSG00000106290	TAF6	protein_coding	-0.0504148	6.25655	1.01378	0.341956	0.507618
ENSG00000100150	ENSG00000100150	9681	ENSG00000100150	DEPDC5	protein_coding	0.0804068	3.9173	1.00327	0.344336	0.509944
ENSG00000197283	ENSG00000197283	8831	ENSG00000197283	SYNGAP1	protein_coding	-0.0618651	7.46494	1.00207	0.344611	0.510058
ENSG00000157184	ENSG00000157184	1376	ENSG00000157184	CPT2	protein_coding	0.152668	4.68171	1.00093	0.34513	0.510499
ENSG00000166963	ENSG00000166963	4130	ENSG00000166963	MAP1A	protein_coding	0.0844633	8.15078	0.997494	0.345655	0.511058
ENSG00000174672	ENSG00000174672	9024	ENSG00000174672	BRSK2	protein_coding	-0.0591262	6.69077	0.98984	0.347413	0.512629
ENSG00000157483	ENSG00000157483	4643	ENSG00000157483	MYO1E	protein_coding	0.0993028	4.84698	0.987227	0.348017	0.513263
ENSG00000156650	ENSG00000156650	23522	ENSG00000156650	KAT6B	protein_coding	-0.218988	7.28842	0.98667	0.348897	0.514011
ENSG00000101680	ENSG00000101680	284217	ENSG00000101680	LAMA1	protein_coding	0.132202	4.32954	0.977062	0.35038	0.515461
ENSG00000102879	ENSG00000102879	11151	ENSG00000102879	CORO1A	protein_coding	-0.0994223	4.26926	0.971522	0.351678	0.516599
ENSG00000128849	ENSG00000128849	84952	ENSG00000128849	CGNL1	protein_coding	-0.361474	5.35797	0.972246	0.352254	0.516984
ENSG00000134532	ENSG00000134532	6660	ENSG00000134532	SOX5	protein_coding	-0.771335	7.77972	0.969822	0.352823	0.517583
ENSG00000101849	ENSG00000101849	6907	ENSG00000101849	TBL1X	protein_coding	0.126247	6.65438	0.963725	0.353951	0.518207
ENSG00000116544	ENSG00000116544	58512	ENSG00000116544	DLGAP3	protein_coding	-0.136139	5.38779	0.956366	0.355628	0.519832
ENSG00000120215	ENSG00000120215	2315	ENSG00000120215	MLANA	protein_coding	-0.470717	4.43811	0.938168	0.360384	0.52413
ENSG00000173575	ENSG00000173575	1106	ENSG00000173575	CHD2	protein_coding	-0.0509078	8.02216	0.909896	0.366628	0.53028
ENSG00000132604	ENSG00000132604	7014	ENSG00000132604	TERF2	protein_coding	0.0567302	6.41076	0.888977	0.371926	0.535165
ENSG00000127663	ENSG00000127663	23030	ENSG00000127663	KDM4B	protein_coding	-0.126994	7.60752	0.887041	0.372885	0.535932
ENSG00000183117	ENSG00000183117	64478	ENSG00000183117	CSMD1	protein_coding	-0.155695	4.61892	0.886436	0.37298	0.535973
ENSG00000166987	ENSG00000166987	114785	ENSG00000166987	MBD6	protein_coding	0.10012	4.91116	0.881639	0.373813	0.536852
ENSG00000197977	ENSG00000197977	54898	ENSG00000197977	ELOVL2	protein_coding	-0.177146	5.17305	0.880704	0.374685	0.537563
ENSG00000123066	ENSG00000123066	23389	ENSG00000123066	MED13L	protein_coding	-0.111974	8.19852	0.878324	0.374837	0.537728
ENSG00000100207	ENSG00000100207	6942	ENSG00000100207	TCF20	protein_coding	0.134699	7.66744	0.874372	0.376212	0.53867
ENSG00000259207	ENSG00000259207	3690	ENSG00000259207	ITGB3	protein_coding	0.291244	1.16733	0.869647	0.376928	0.539247
ENSG00000156395	ENSG00000156395	22986	ENSG00000156395	SORCS3	protein_coding	-0.173925	4.95849	0.870998	0.377164	0.539473
ENSG00000220205	ENSG00000220205	6844	ENSG00000220205	VAMP2	protein_coding	-0.0967832	7.97837	0.852787	0.381377	0.543472
ENSG00000183495	ENSG00000183495	57634	ENSG00000183495	EP400	protein_coding	-0.0701949	7.5546	0.835977	0.385895	0.547158
ENSG00000077782	ENSG00000077782	2260	ENSG00000077782	FGFR1	protein_coding	0.0621547	6.891	0.833507	0.386566	0.54788
ENSG00000155465	ENSG00000155465	9056	ENSG00000155465	SLC7A7	protein_coding	-0.662998	0.670779	0.828326	0.388667	0.550029
ENSG00000036257	ENSG00000036257	8452	ENSG00000036257	CUL3	protein_coding	0.0686371	7.41283	0.806485	0.394028	0.554504
ENSG00000114861	ENSG00000114861	27086	ENSG00000114861	FOXP1	protein_coding	-0.0922466	5.70302	0.80334	0.394911	0.555278
ENSG00000224389	ENSG00000224389	721	ENSG00000224389	C4B	protein_coding	-0.279033	2.90286	0.800001	0.396368	0.556622
ENSG00000138814	ENSG00000138814	5530	ENSG00000138814	PPP3CA	protein_coding	-0.123807	6.98449	0.799688	0.39642	0.556642
ENSG00000198719	ENSG00000198719	28514	ENSG00000198719	DLL1	protein_coding	-0.137392	4.69549	0.798707	0.396463	0.556642
ENSG00000132849	ENSG00000132849	10207	ENSG00000132849	PATJ	protein_coding	-0.148485	5.22871	0.794818	0.397813	0.557704
ENSG00000101752	ENSG00000101752	57534	ENSG00000101752	MIB1	protein_coding	-0.111596	8.33479	0.783676	0.40071	0.560354
ENSG00000127831	ENSG00000127831	7429	ENSG00000127831	VIL1	protein_coding	-1.45446	1.55445	0.783581	0.401203	0.560852
ENSG00000135316	ENSG00000135316	10492	ENSG00000135316	SYNCRIP	protein_coding	0.093133	7.40389	0.778141	0.402131	0.561632
ENSG00000132024	ENSG00000132024	54862	ENSG00000132024	CC2D1A	protein_coding	0.105951	5.57317	0.773143	0.403682	0.562819
ENSG00000204396	ENSG00000204396	80737	ENSG00000204396	VWA7	protein_coding	-0.215812	0.983855	0.764496	0.406087	0.565166
ENSG00000155961	ENSG00000155961	116442	ENSG00000155961	RAB39B	protein_coding	0.054078	5.68471	0.757756	0.408078	0.567097
ENSG00000015133	ENSG00000015133	440193	ENSG00000015133	CCDC88C	protein_coding	-0.0997698	5.72426	0.739421	0.413671	0.572413
ENSG00000066279	ENSG00000066279	259266	ENSG00000066279	ASPM	protein_coding	-0.333642	5.48093	0.74105	0.413731	0.572413
ENSG00000124942	ENSG00000124942	79026	ENSG00000124942	AHNAK	protein_coding	-0.294185	7.09859	0.735472	0.415421	0.573803
ENSG00000182197	ENSG00000182197	2131	ENSG00000182197	EXT1	protein_coding	-0.0484895	6.13775	0.729676	0.416545	0.574845
ENSG00000064787	ENSG00000064787	8537	ENSG00000064787	BCAS1	protein_coding	-0.423956	-0.867245	0.728703	0.41703	0.575323
ENSG00000132639	ENSG00000132639	6616	ENSG00000132639	SNAP25	protein_coding	0.222879	7.17428	0.728097	0.417673	0.57577
ENSG00000132964	ENSG00000132964	1024	ENSG00000132964	CDK8	protein_coding	-0.0496223	5.88912	0.72564	0.417786	0.575866
ENSG00000146247	ENSG00000146247	55023	ENSG00000146247	PHIP	protein_coding	-0.111255	7.84274	0.724634	0.418458	0.576561
ENSG00000177189	ENSG00000177189	6197	ENSG00000177189	RPS6KA3	protein_coding	-0.100957	6.7893	0.722956	0.418844	0.576896
ENSG00000127329	ENSG00000127329	5787	ENSG00000127329	PTPRB	protein_coding	0.253002	1.41681	0.716217	0.420706	0.578848
ENSG00000157890	ENSG00000157890	84465	ENSG00000157890	MEGF11	protein_coding	-0.128276	2.97203	0.702162	0.425123	0.582754
ENSG00000151693	ENSG00000151693	8853	ENSG00000151693	ASAP2	protein_coding	-0.0487163	6.6947	0.700862	0.425536	0.583204
ENSG00000152402	ENSG00000152402	2977	ENSG00000152402	GUCY1A2	protein_coding	-0.133837	6.72098	0.701328	0.425928	0.583528
ENSG00000157741	ENSG00000157741	254048	ENSG00000157741	UBN2	protein_coding	0.0554765	7.37167	0.692184	0.428306	0.585332
ENSG00000121741	ENSG00000121741	7750	ENSG00000121741	ZMYM2	protein_coding	-0.0539152	7.98651	0.691829	0.428419	0.585449
ENSG00000008441	ENSG00000008441	4784	ENSG00000008441	NFIX	protein_coding	-0.504496	7.29106	0.685544	0.431068	0.587825
ENSG00000103168	ENSG00000103168	9013	ENSG00000103168	TAF1C	protein_coding	0.0698748	4.8339	0.677484	0.433067	0.589734
ENSG00000167515	ENSG00000167515	51693	ENSG00000167515	TRAPPC2L	protein_coding	0.0666216	4.22166	0.67333	0.434428	0.590788
ENSG00000167216	ENSG00000167216	83473	ENSG00000167216	KATNAL2	protein_coding	0.140791	1.81494	0.6631	0.437812	0.594212
ENSG00000165060	ENSG00000165060	2395	ENSG00000165060	FXN	protein_coding	0.0699768	3.03166	0.647359	0.443104	0.599141
ENSG00000132153	ENSG00000132153	22907	ENSG00000132153	DHX30	protein_coding	0.0321845	6.52381	0.640426	0.44547	0.601239
ENSG00000108510	ENSG00000108510	9969	ENSG00000108510	MED13	protein_coding	0.0716841	8.06771	0.63546	0.447177	0.602953
ENSG00000100241	ENSG00000100241	6305	ENSG00000100241	SBF1	protein_coding	-0.0458091	8.11424	0.621119	0.452171	0.607658
ENSG00000177301	ENSG00000177301	3737	ENSG00000177301	KCNA2	protein_coding	0.20449	4.32102	0.621364	0.452674	0.608065
ENSG00000198049	ENSG00000198049	553	ENSG00000198049	AVPR1B	protein_coding	-0.180584	0.0598432	0.600264	0.459605	0.613985
ENSG00000196876	ENSG00000196876	6334	ENSG00000196876	SCN8A	protein_coding	0.0796136	6.18502	0.593741	0.461973	0.615875
ENSG00000136944	ENSG00000136944	4010	ENSG00000136944	LMX1B	protein_coding	0.334711	3.11181	0.589054	0.464261	0.617889
ENSG00000106089	ENSG00000106089	6804	ENSG00000106089	STX1A	protein_coding	-0.0734733	5.34199	0.586554	0.464608	0.618231
ENSG00000135046	ENSG00000135046	301	ENSG00000135046	ANXA1	protein_coding	-0.236764	3.67347	0.587766	0.464733	0.618318
ENSG00000147050	ENSG00000147050	7403	ENSG00000147050	KDM6A	protein_coding	-0.0920327	6.06635	0.586294	0.464869	0.618396
ENSG00000248383	ENSG00000248383	56135	ENSG00000248383	PCDHAC1	protein_coding	-0.112416	5.46998	0.58592	0.465211	0.618676
ENSG00000273749	ENSG00000273749	23191	ENSG00000273749	CYFIP1	protein_coding	-0.066639	6.34183	0.580415	0.466878	0.620215
ENSG00000116754	ENSG00000116754	9295	ENSG00000116754	SRSF11	protein_coding	0.0505401	7.10128	0.571288	0.47029	0.623625
ENSG00000154229	ENSG00000154229	5578	ENSG00000154229	PRKCA	protein_coding	-0.206846	7.09902	0.57251	0.470394	0.623723
ENSG00000161202	ENSG00000161202	1857	ENSG00000161202	DVL3	protein_coding	-0.034429	7.56343	0.56702	0.4719	0.625079
ENSG00000136535	ENSG00000136535	10716	ENSG00000136535	TBR1	protein_coding	-0.662595	6.82775	0.565258	0.473127	0.626223
ENSG00000196391	ENSG00000196391	342132	ENSG00000196391	ZNF774	protein_coding	0.0942192	4.05057	0.55817	0.475271	0.627935
ENSG00000101958	ENSG00000101958	2742	ENSG00000101958	GLRA2	protein_coding	-0.205365	5.25074	0.547882	0.479792	0.632413
ENSG00000172985	ENSG00000172985	344558	ENSG00000172985	SH3RF3	protein_coding	-0.164174	5.79262	0.545707	0.480638	0.633023
ENSG00000127511	ENSG00000127511	23309	ENSG00000127511	SIN3B	protein_coding	-0.0350075	6.9349	0.542922	0.481178	0.633392
ENSG00000163872	ENSG00000163872	55689	ENSG00000163872	YEATS2	protein_coding	-0.0804665	7.41927	0.542955	0.481246	0.633441
ENSG00000009307	ENSG00000009307	7812	ENSG00000009307	CSDE1	protein_coding	-0.0392533	9.41699	0.54264	0.481289	0.633457
ENSG00000154767	ENSG00000154767	7508	ENSG00000154767	XPC	protein_coding	0.0457783	5.525	0.540191	0.48225	0.634439
ENSG00000109158	ENSG00000109158	2557	ENSG00000109158	GABRA4	protein_coding	0.123146	3.12957	0.528604	0.486845	0.638261
ENSG00000108001	ENSG00000108001	253738	ENSG00000108001	EBF3	protein_coding	-0.248459	5.13741	0.525212	0.488742	0.639764
ENSG00000169813	ENSG00000169813	3185	ENSG00000169813	HNRNPF	protein_coding	-0.0614891	6.45237	0.520284	0.490194	0.641259
ENSG00000177807	ENSG00000177807	3766	ENSG00000177807	KCNJ10	protein_coding	-0.59196	2.61966	0.514491	0.49308	0.643446
ENSG00000126070	ENSG00000126070	192669	ENSG00000126070	AGO3	protein_coding	0.0834956	7.12724	0.512783	0.493409	0.643754
ENSG00000243989	ENSG00000243989	95	ENSG00000243989	ACY1	protein_coding	-0.287126	-0.779687	0.502616	0.497443	0.647791
ENSG00000151247	ENSG00000151247	1977	ENSG00000151247	EIF4E	protein_coding	-0.0341873	6.08041	0.49506	0.500603	0.650514
ENSG00000163399	ENSG00000163399	476	ENSG00000163399	ATP1A1	protein_coding	0.0780999	7.76907	0.491135	0.502336	0.652082
ENSG00000146830	ENSG00000146830	64599	ENSG00000146830	GIGYF1	protein_coding	-0.0582512	6.3185	0.489087	0.503128	0.652636
ENSG00000081189	ENSG00000081189	4208	ENSG00000081189	MEF2C	protein_coding	-0.293122	6.05358	0.487995	0.504106	0.653156
ENSG00000198400	ENSG00000198400	4914	ENSG00000198400	NTRK1	protein_coding	0.240367	0.658001	0.48134	0.506457	0.65495
ENSG00000116539	ENSG00000116539	55870	ENSG00000116539	ASH1L	protein_coding	-0.0551536	8.11863	0.476183	0.508661	0.656611
ENSG00000162946	ENSG00000162946	27185	ENSG00000162946	DISC1	protein_coding	-0.185355	2.73902	0.472287	0.510587	0.658234
ENSG00000082898	ENSG00000082898	7514	ENSG00000082898	XPO1	protein_coding	0.0642406	8.70148	0.47105	0.510894	0.658526
ENSG00000129159	ENSG00000129159	3746	ENSG00000129159	KCNC1	protein_coding	-0.0517322	5.54833	0.468346	0.512078	0.659621
ENSG00000069011	ENSG00000069011	5307	ENSG00000069011	PITX1	protein_coding	0.544633	2.02579	0.466303	0.513477	0.660846
ENSG00000183856	ENSG00000183856	128239	ENSG00000183856	IQGAP3	protein_coding	-0.186927	3.06148	0.45728	0.517316	0.664052
ENSG00000160305	ENSG00000160305	23181	ENSG00000160305	DIP2A	protein_coding	-0.0338713	6.07475	0.44878	0.520797	0.666534
ENSG00000064309	ENSG00000064309	50937	ENSG00000064309	CDON	protein_coding	-0.259635	7.4299	0.441232	0.524722	0.670224
ENSG00000144893	ENSG00000144893	116931	ENSG00000144893	MED12L	protein_coding	0.0618779	5.94516	0.434573	0.527306	0.672238
ENSG00000130402	ENSG00000130402	81	ENSG00000130402	ACTN4	protein_coding	0.0851293	7.28866	0.429978	0.529724	0.674078
ENSG00000001497	ENSG00000001497	81887	ENSG00000001497	LAS1L	protein_coding	0.0693526	5.50754	0.427671	0.530525	0.674765
ENSG00000115840	ENSG00000115840	8604	ENSG00000115840	SLC25A12	protein_coding	0.0653944	4.82792	0.426448	0.531099	0.675329
ENSG00000128731	ENSG00000128731	8924	ENSG00000128731	HERC2	protein_coding	-0.0466498	7.22882	0.425955	0.531331	0.675447
ENSG00000162426	ENSG00000162426	50651	ENSG00000162426	SLC45A1	protein_coding	-0.0691328	3.58052	0.422487	0.532967	0.676761
ENSG00000109118	ENSG00000109118	57649	ENSG00000109118	PHF12	protein_coding	-0.0254759	6.43164	0.414426	0.536808	0.680622
ENSG00000070371	ENSG00000070371	8218	ENSG00000070371	CLTCL1	protein_coding	0.0590294	3.98807	0.411615	0.53816	0.681626
ENSG00000113569	ENSG00000113569	9631	ENSG00000113569	NUP155	protein_coding	0.0390995	6.85696	0.410297	0.538797	0.682348
ENSG00000165476	ENSG00000165476	221035	ENSG00000165476	REEP3	protein_coding	-0.129611	5.96588	0.40875	0.540011	0.683533
ENSG00000160877	ENSG00000160877	112939	ENSG00000160877	NACC1	protein_coding	0.0426999	6.04662	0.407752	0.54003	0.683533
ENSG00000164506	ENSG00000164506	134957	ENSG00000164506	STXBP5	protein_coding	-0.0329307	6.39138	0.407559	0.540124	0.68361
ENSG00000125675	ENSG00000125675	2892	ENSG00000125675	GRIA3	protein_coding	-0.37476	5.87875	0.40558	0.541549	0.685022
ENSG00000124126	ENSG00000124126	57580	ENSG00000124126	PREX1	protein_coding	-0.18366	6.26653	0.384203	0.552155	0.693826
ENSG00000128513	ENSG00000128513	25913	ENSG00000128513	POT1	protein_coding	0.0331423	5.32613	0.382143	0.552752	0.694074
ENSG00000155511	ENSG00000155511	2890	ENSG00000155511	GRIA1	protein_coding	-0.435563	7.37608	0.380459	0.554055	0.694863
ENSG00000107104	ENSG00000107104	23189	ENSG00000107104	KANK1	protein_coding	-0.150435	5.07831	0.36917	0.559866	0.69898
ENSG00000130827	ENSG00000130827	55558	ENSG00000130827	PLXNA3	protein_coding	-0.0594411	6.8854	0.363745	0.562268	0.701123
ENSG00000130035	ENSG00000130035	26290	ENSG00000130035	GALNT8	protein_coding	-0.163058	3.48641	0.356061	0.5667	0.705033
ENSG00000131165	ENSG00000131165	5119	ENSG00000131165	CHMP1A	protein_coding	-0.0404037	6.02126	0.351528	0.568774	0.706635
ENSG00000120149	ENSG00000120149	4488	ENSG00000120149	MSX2	protein_coding	-0.280208	2.52581	0.352225	0.568825	0.706657
ENSG00000135317	ENSG00000135317	57231	ENSG00000135317	SNX14	protein_coding	0.0312507	4.88374	0.346401	0.57155	0.708892
ENSG00000152495	ENSG00000152495	814	ENSG00000152495	CAMK4	protein_coding	-0.174015	6.828	0.344927	0.572776	0.710072
ENSG00000109906	ENSG00000109906	7704	ENSG00000109906	ZBTB16	protein_coding	-0.0471419	4.47409	0.339293	0.575447	0.712315
ENSG00000158445	ENSG00000158445	3745	ENSG00000158445	KCNB1	protein_coding	0.0795774	6.58427	0.337506	0.57672	0.713378
ENSG00000115760	ENSG00000115760	57448	ENSG00000115760	BIRC6	protein_coding	0.0555656	8.54603	0.336842	0.576803	0.713439
ENSG00000127124	ENSG00000127124	59269	ENSG00000127124	HIVEP3	protein_coding	0.0708645	5.84416	0.333392	0.578844	0.71498
ENSG00000205277	ENSG00000205277	10071	ENSG00000205277	MUC12	protein_coding	0.181707	-0.754535	0.331069	0.580025	0.715987
ENSG00000126351	ENSG00000126351	7067	ENSG00000126351	THRA	protein_coding	-0.121551	7.88162	0.325105	0.583802	0.719072
ENSG00000085998	ENSG00000085998	55624	ENSG00000085998	POMGNT1	protein_coding	-0.0373598	5.7389	0.323807	0.584133	0.719364
ENSG00000156787	ENSG00000156787	93594	ENSG00000156787	TBC1D31	protein_coding	0.0888725	4.47684	0.317949	0.587614	0.721803
ENSG00000140538	ENSG00000140538	4916	ENSG00000140538	NTRK3	protein_coding	-0.225515	6.78269	0.314843	0.58969	0.723698
ENSG00000126368	ENSG00000126368	9572	ENSG00000126368	NR1D1	protein_coding	0.118442	4.18675	0.310388	0.592192	0.725873
ENSG00000198689	ENSG00000198689	10479	ENSG00000198689	SLC9A6	protein_coding	0.041769	7.91771	0.300825	0.597554	0.730843
ENSG00000130821	ENSG00000130821	6535	ENSG00000130821	SLC6A8	protein_coding	-0.0688661	6.77356	0.290155	0.60424	0.736116
ENSG00000181523	ENSG00000181523	6448	ENSG00000181523	SGSH	protein_coding	-0.0963932	4.17581	0.28219	0.609134	0.740139
ENSG00000092201	ENSG00000092201	11198	ENSG00000092201	SUPT16H	protein_coding	-0.037966	7.47531	0.281206	0.609561	0.740447
ENSG00000147099	ENSG00000147099	55869	ENSG00000147099	HDAC8	protein_coding	0.0336013	4.65133	0.279279	0.610769	0.741513
ENSG00000182256	ENSG00000182256	2567	ENSG00000182256	GABRG3	protein_coding	0.109477	4.84541	0.278627	0.611553	0.742082
ENSG00000172264	ENSG00000172264	140733	ENSG00000172264	MACROD2	protein_coding	-0.0880945	4.55353	0.275132	0.613598	0.74356
ENSG00000183230	ENSG00000183230	29119	ENSG00000183230	CTNNA3	protein_coding	-0.135702	1.18748	0.27107	0.615979	0.745528
ENSG00000115844	ENSG00000115844	1746	ENSG00000115844	DLX2	protein_coding	0.123235	1.66223	0.270346	0.616443	0.745764
ENSG00000162923	ENSG00000162923	80232	ENSG00000162923	WDR26	protein_coding	0.0255821	8.00152	0.26494	0.619937	0.748259
ENSG00000185973	ENSG00000185973	55217	ENSG00000185973	TMLHE	protein_coding	0.0618649	3.76924	0.253275	0.627633	0.754037
ENSG00000197594	ENSG00000197594	5167	ENSG00000197594	ENPP1	protein_coding	0.229033	3.1591	0.250905	0.629576	0.755747
ENSG00000170579	ENSG00000170579	9229	ENSG00000170579	DLGAP1	protein_coding	-0.167304	6.23055	0.250663	0.629738	0.755854
ENSG00000198707	ENSG00000198707	80184	ENSG00000198707	CEP290	protein_coding	0.0357648	6.36938	0.247787	0.631332	0.756788
ENSG00000186094	ENSG00000186094	84871	ENSG00000186094	AGBL4	protein_coding	-0.119007	1.35648	0.245822	0.63267	0.758008
ENSG00000106688	ENSG00000106688	6505	ENSG00000106688	SLC1A1	protein_coding	-0.0481918	4.86162	0.240739	0.63616	0.761176
ENSG00000084676	ENSG00000084676	8648	ENSG00000084676	NCOA1	protein_coding	-0.0473693	7.60136	0.237641	0.638311	0.762514
ENSG00000070366	ENSG00000070366	23293	ENSG00000070366	SMG6	protein_coding	0.0240563	6.40752	0.233472	0.641233	0.7649
ENSG00000251322	ENSG00000251322	85358	ENSG00000251322	SHANK3	protein_coding	0.0267946	6.02792	0.228233	0.644951	0.767719
ENSG00000131095	ENSG00000131095	2670	ENSG00000131095	GFAP	protein_coding	0.206322	3.27268	0.22686	0.646267	0.76851
ENSG00000188785	ENSG00000188785	147694	ENSG00000188785	ZNF548	protein_coding	0.0246785	5.46148	0.219768	0.651074	0.77191
ENSG00000101883	ENSG00000101883	158800	ENSG00000101883	RHOXF1	protein_coding	-0.121405	0.655737	0.219702	0.651122	0.77191
ENSG00000086758	ENSG00000086758	10075	ENSG00000086758	HUWE1	protein_coding	0.0418521	9.47223	0.218189	0.652232	0.772538
ENSG00000153234	ENSG00000153234	4929	ENSG00000153234	NR4A2	protein_coding	-0.353253	4.59454	0.212874	0.656489	0.775626
ENSG00000107077	ENSG00000107077	23081	ENSG00000107077	KDM4C	protein_coding	0.0340768	5.90325	0.211326	0.657327	0.776438
ENSG00000130477	ENSG00000130477	23025	ENSG00000130477	UNC13A	protein_coding	-0.051908	8.1068	0.21101	0.657598	0.77658
ENSG00000005339	ENSG00000005339	1387	ENSG00000005339	CREBBP	protein_coding	-0.0266893	8.15924	0.209244	0.658892	0.777443
ENSG00000176165	ENSG00000176165	2290	ENSG00000176165	FOXG1	protein_coding	-0.729246	7.49328	0.193582	0.671292	0.786198
ENSG00000253729	ENSG00000253729	5591	ENSG00000253729	PRKDC	protein_coding	0.0554007	8.68325	0.19094	0.673164	0.787542
ENSG00000169895	ENSG00000169895	94056	ENSG00000169895	SYAP1	protein_coding	0.0344481	6.92278	0.188952	0.674678	0.788421
ENSG00000171587	ENSG00000171587	1826	ENSG00000171587	DSCAM	protein_coding	0.0797071	4.23762	0.183039	0.679642	0.791539
ENSG00000121297	ENSG00000121297	57616	ENSG00000121297	TSHZ3	protein_coding	-0.0799102	5.35894	0.179659	0.682542	0.793876
ENSG00000198589	ENSG00000198589	987	ENSG00000198589	LRBA	protein_coding	0.0449394	6.73271	0.178766	0.683016	0.794259
ENSG00000165097	ENSG00000165097	221656	ENSG00000165097	KDM1B	protein_coding	-0.035813	5.85828	0.174454	0.686595	0.797257
ENSG00000215045	ENSG00000215045	392862	ENSG00000215045	GRID2IP	protein_coding	-0.0706998	1.96937	0.173466	0.687428	0.797775
ENSG00000116171	ENSG00000116171	6342	ENSG00000116171	SCP2	protein_coding	-0.0242308	5.98109	0.171332	0.689238	0.798978
ENSG00000118058	ENSG00000118058	4297	ENSG00000118058	KMT2A	protein_coding	-0.0412594	8.41111	0.164367	0.695239	0.803188
ENSG00000151623	ENSG00000151623	4306	ENSG00000151623	NR3C2	protein_coding	-0.108245	3.64663	0.163422	0.696302	0.804158
ENSG00000157637	ENSG00000157637	124565	ENSG00000157637	SLC38A10	protein_coding	0.0583853	5.40673	0.153965	0.704661	0.810382
ENSG00000091428	ENSG00000091428	11069	ENSG00000091428	RAPGEF4	protein_coding	0.0414393	3.89693	0.152601	0.705726	0.811327
ENSG00000100354	ENSG00000100354	23112	ENSG00000100354	TNRC6B	protein_coding	-0.0261953	8.12513	0.150639	0.707521	0.812655
ENSG00000124313	ENSG00000124313	23096	ENSG00000124313	IQSEC2	protein_coding	-0.024036	6.25221	0.14413	0.713573	0.817471
ENSG00000119335	ENSG00000119335	6418	ENSG00000119335	SET	protein_coding	0.0249992	8.8033	0.142944	0.714693	0.818121
ENSG00000157540	ENSG00000157540	1859	ENSG00000157540	DYRK1A	protein_coding	-0.0151244	7.87708	0.142109	0.715485	0.818816
ENSG00000174799	ENSG00000174799	9662	ENSG00000174799	CEP135	protein_coding	0.0492459	4.05906	0.137001	0.720387	0.82218
ENSG00000153291	ENSG00000153291	9481	ENSG00000153291	SLC25A27	protein_coding	-0.0392755	4.54375	0.136367	0.721003	0.822297
ENSG00000131263	ENSG00000131263	51132	ENSG00000131263	RLIM	protein_coding	0.0213057	8.05432	0.128735	0.728547	0.827656
ENSG00000121775	ENSG00000121775	55116	ENSG00000121775	TMEM39B	protein_coding	-0.0303089	4.07273	0.127842	0.729447	0.828314
ENSG00000130244	ENSG00000130244	147965	ENSG00000130244	FAM98C	protein_coding	-0.0332823	3.246	0.126709	0.730593	0.829387
ENSG00000065883	ENSG00000065883	8621	ENSG00000065883	CDK13	protein_coding	-0.0209554	7.33376	0.124449	0.732897	0.831249
ENSG00000133958	ENSG00000133958	57578	ENSG00000133958	UNC79	protein_coding	-0.0369412	6.44016	0.123796	0.733576	0.831769
ENSG00000161681	ENSG00000161681	50944	ENSG00000161681	SHANK1	protein_coding	-0.0321718	6.96243	0.119831	0.737679	0.835295
ENSG00000197363	ENSG00000197363	340385	ENSG00000197363	ZNF517	protein_coding	0.043402	2.70807	0.114362	0.74348	0.838997
ENSG00000172534	ENSG00000172534	3054	ENSG00000172534	HCFC1	protein_coding	-0.0262006	7.78305	0.112941	0.745014	0.840027
ENSG00000182901	ENSG00000182901	6000	ENSG00000182901	RGS7	protein_coding	-0.119948	4.18174	0.113122	0.745043	0.840027
ENSG00000005302	ENSG00000005302	10943	ENSG00000005302	MSL3	protein_coding	-0.0179818	5.81066	0.112127	0.745896	0.840531
ENSG00000144285	ENSG00000144285	6323	ENSG00000144285	SCN1A	protein_coding	-0.0567755	4.18029	0.109603	0.748724	0.843028
ENSG00000141646	ENSG00000141646	4089	ENSG00000141646	SMAD4	protein_coding	-0.0493309	7.16251	0.108825	0.749685	0.843605
ENSG00000156564	ENSG00000156564	57497	ENSG00000156564	LRFN2	protein_coding	-0.0529939	3.22685	0.0991228	0.760519	0.851502
ENSG00000099954	ENSG00000099954	27443	ENSG00000099954	CECR2	protein_coding	-0.119668	5.84165	0.0982173	0.761785	0.852397
ENSG00000011422	ENSG00000011422	5329	ENSG00000011422	PLAUR	protein_coding	0.0683169	1.98103	0.0951853	0.765155	0.854621
ENSG00000042753	ENSG00000042753	1175	ENSG00000042753	AP2S1	protein_coding	0.0169525	4.48824	0.0950827	0.765277	0.854621
ENSG00000154957	ENSG00000154957	7566	ENSG00000154957	ZNF18	protein_coding	0.025782	3.88227	0.0897453	0.771738	0.858562
ENSG00000149136	ENSG00000149136	6749	ENSG00000149136	SSRP1	protein_coding	0.0197567	6.92893	0.0848605	0.777839	0.86284
ENSG00000172893	ENSG00000172893	1717	ENSG00000172893	DHCR7	protein_coding	-0.0382205	6.89676	0.0774539	0.787594	0.869604
ENSG00000144320	ENSG00000144320	80856	ENSG00000144320	LNPK	protein_coding	-0.0205934	7.89593	0.0741074	0.791982	0.873097
ENSG00000196367	ENSG00000196367	8295	ENSG00000196367	TRRAP	protein_coding	-0.0223461	7.70778	0.0736422	0.792618	0.873519
ENSG00000159140	ENSG00000159140	6651	ENSG00000159140	SON	protein_coding	0.0139386	8.8915	0.0708414	0.796495	0.875652
ENSG00000187775	ENSG00000187775	8632	ENSG00000187775	DNAH17	protein_coding	0.0929683	1.63039	0.0683092	0.800169	0.878143
ENSG00000010818	ENSG00000010818	3097	ENSG00000010818	HIVEP2	protein_coding	-0.0450305	7.20425	0.0647025	0.805461	0.881689
ENSG00000072682	ENSG00000072682	8974	ENSG00000072682	P4HA2	protein_coding	0.0355301	5.22828	0.0633242	0.807403	0.882495
ENSG00000164687	ENSG00000164687	2171	ENSG00000164687	FABP5	protein_coding	0.0607038	1.47978	0.0626789	0.808291	0.883259
ENSG00000198824	ENSG00000198824	283489	ENSG00000198824	CHAMP1	protein_coding	0.0105301	6.63469	0.0610007	0.810816	0.884882
ENSG00000136425	ENSG00000136425	10518	ENSG00000136425	CIB2	protein_coding	-0.0274926	4.06997	0.0603785	0.811762	0.885295
ENSG00000168092	ENSG00000168092	5049	ENSG00000168092	PAFAH1B2	protein_coding	0.0157039	7.97506	0.0598685	0.812541	0.885844
ENSG00000114062	ENSG00000114062	7337	ENSG00000114062	UBE3A	protein_coding	0.0146847	8.01343	0.0528658	0.823618	0.893585
ENSG00000157933	ENSG00000157933	6497	ENSG00000157933	SKI	protein_coding	-0.0170259	7.27377	0.0497811	0.828744	0.897123
ENSG00000174243	ENSG00000174243	9416	ENSG00000174243	DDX23	protein_coding	0.00846771	5.47247	0.0453195	0.836464	0.90206
ENSG00000122126	ENSG00000122126	4952	ENSG00000122126	OCRL	protein_coding	0.024368	8.19765	0.0446305	0.837712	0.902813
ENSG00000135127	ENSG00000135127	92558	ENSG00000135127	BICDL1	protein_coding	0.0208773	5.26393	0.0429479	0.840731	0.904832
ENSG00000132294	ENSG00000132294	23167	ENSG00000132294	EFR3A	protein_coding	-0.0302537	5.92442	0.041866	0.842816	0.906235
ENSG00000119715	ENSG00000119715	2103	ENSG00000119715	ESRRB	protein_coding	0.0464975	0.488427	0.0415944	0.843221	0.906465
ENSG00000005882	ENSG00000005882	5164	ENSG00000005882	PDK2	protein_coding	0.0122126	4.61718	0.0409122	0.844493	0.907095
ENSG00000176884	ENSG00000176884	2902	ENSG00000176884	GRIN1	protein_coding	0.0360441	4.82008	0.0401298	0.84606	0.907835
ENSG00000104517	ENSG00000104517	51366	ENSG00000104517	UBR5	protein_coding	0.0157359	7.91212	0.0391347	0.847858	0.908986
ENSG00000171772	ENSG00000171772	93426	ENSG00000171772	SYCE1	protein_coding	0.0338593	1.46778	0.0380455	0.84996	0.910561
ENSG00000180914	ENSG00000180914	5021	ENSG00000180914	OXTR	protein_coding	-0.0615213	1.77434	0.0373892	0.851278	0.911212
ENSG00000133019	ENSG00000133019	1131	ENSG00000133019	CHRM3	protein_coding	0.0360916	4.58156	0.0351418	0.855815	0.914081
ENSG00000080503	ENSG00000080503	6595	ENSG00000080503	SMARCA2	protein_coding	-0.0432785	6.98598	0.0345449	0.857058	0.915075
ENSG00000196557	ENSG00000196557	8912	ENSG00000196557	CACNA1H	protein_coding	-0.042362	6.99062	0.0338112	0.858565	0.915788
ENSG00000109743	ENSG00000109743	683	ENSG00000109743	BST1	protein_coding	0.0304099	-0.27841	0.0358096	0.873298	0.926152
ENSG00000170775	ENSG00000170775	2861	ENSG00000170775	GPR37	protein_coding	-0.0450082	2.88932	0.0245565	0.879226	0.929673
ENSG00000174943	ENSG00000174943	253980	ENSG00000174943	KCTD13	protein_coding	0.0089883	5.98272	0.0241919	0.880049	0.930154
ENSG00000104863	ENSG00000104863	64130	ENSG00000104863	LIN7B	protein_coding	-0.0125856	3.70479	0.0225969	0.884037	0.932423
ENSG00000170584	ENSG00000170584	134492	ENSG00000170584	NUDCD2	protein_coding	-0.0121992	5.06075	0.0220691	0.885388	0.933277
ENSG00000135541	ENSG00000135541	54806	ENSG00000135541	AHI1	protein_coding	0.0174266	5.55783	0.0218442	0.885982	0.93376
ENSG00000126012	ENSG00000126012	8242	ENSG00000126012	KDM5C	protein_coding	-0.00909878	8.27003	0.0216955	0.886354	0.934021
ENSG00000114166	ENSG00000114166	8850	ENSG00000114166	KAT2B	protein_coding	0.0146453	5.16836	0.0205851	0.889278	0.935851
ENSG00000108055	ENSG00000108055	9126	ENSG00000108055	SMC3	protein_coding	0.00530395	6.84135	0.0156131	0.903483	0.944519
ENSG00000118482	ENSG00000118482	23469	ENSG00000118482	PHF3	protein_coding	0.00768034	7.78685	0.0144789	0.907035	0.946617
ENSG00000165186	ENSG00000165186	139411	ENSG00000165186	PTCHD1	protein_coding	-0.0308322	5.38144	0.0137644	0.909422	0.94817
ENSG00000050344	ENSG00000050344	9603	ENSG00000050344	NFE2L3	protein_coding	0.0329601	3.70338	0.00996186	0.922888	0.955804
ENSG00000119401	ENSG00000119401	22954	ENSG00000119401	TRIM32	protein_coding	-0.00531103	5.28719	0.00968816	0.923887	0.956404
ENSG00000103855	ENSG00000103855	80381	ENSG00000103855	CD276	protein_coding	0.0128543	6.79553	0.00900526	0.92665	0.958018
ENSG00000197892	ENSG00000197892	23303	ENSG00000197892	KIF13B	protein_coding	0.0140888	4.68596	0.00839172	0.929167	0.959084
ENSG00000115421	ENSG00000115421	64895	ENSG00000115421	PAPOLG	protein_coding	-0.00735265	6.31633	0.00778872	0.931731	0.960772
ENSG00000155886	ENSG00000155886	25769	ENSG00000155886	SLC24A2	protein_coding	0.0657247	5.01424	0.0067118	0.936666	0.96389
ENSG00000163873	ENSG00000163873	2899	ENSG00000163873	GRIK3	protein_coding	0.0382088	7.04325	0.00642668	0.938022	0.964758
ENSG00000141837	ENSG00000141837	773	ENSG00000141837	CACNA1A	protein_coding	0.00854585	5.9236	0.00527343	0.94381	0.967966
ENSG00000128833	ENSG00000128833	55930	ENSG00000128833	MYO5C	protein_coding	-0.0274756	3.28339	0.00481237	0.946352	0.969014
ENSG00000047188	ENSG00000047188	64848	ENSG00000047188	YTHDC2	protein_coding	-0.00300231	6.04667	0.00472599	0.946791	0.969319
ENSG00000168116	ENSG00000168116	57691	ENSG00000168116	KIAA1586	protein_coding	0.0066579	5.98209	0.00363339	0.953338	0.973104
ENSG00000168137	ENSG00000168137	55209	ENSG00000168137	SETD5	protein_coding	0.00437185	8.36219	0.00352788	0.954017	0.973557
ENSG00000124486	ENSG00000124486	8239	ENSG00000124486	USP9X	protein_coding	0.00390762	8.66491	0.00305174	0.957229	0.975535
ENSG00000154263	ENSG00000154263	10349	ENSG00000154263	ABCA10	protein_coding	-0.0164307	0.701494	0.00252678	0.961077	0.978011
ENSG00000055609	ENSG00000055609	58508	ENSG00000055609	KMT2C	protein_coding	-0.00687923	8.8412	0.00247044	0.961528	0.978272
ENSG00000100288	ENSG00000100288	1120	ENSG00000100288	CHKB	protein_coding	-0.0113138	1.67091	0.00169401	0.968126	0.981704
ENSG00000197323	ENSG00000197323	51592	ENSG00000197323	TRIM33	protein_coding	-0.00124607	7.83655	0.000934573	0.976322	0.986484
ENSG00000164588	ENSG00000164588	348980	ENSG00000164588	HCN1	protein_coding	-0.00954071	2.56664	0.000584202	0.981293	0.988793
ENSG00000169918	ENSG00000169918	161725	ENSG00000169918	OTUD7A	protein_coding	-0.00205653	4.693	0.000523095	0.982284	0.989397
ENSG00000130714	ENSG00000130714	10585	ENSG00000130714	POMT1	protein_coding	0.00145747	5.58404	0.000409283	0.984329	0.990707
ENSG00000163393	ENSG00000163393	55356	ENSG00000163393	SLC22A15	protein_coding	0.00258068	4.13123	0.000132315	0.991095	0.99451
ENSG00000117362	ENSG00000117362	51107	ENSG00000117362	APH1A	protein_coding	-0.000783921	5.81332	0.000119715	0.991524	0.994844
ENSG00000155657	ENSG00000155657	7273	ENSG00000155657	TTN	protein_coding	-0.00719514	6.49251	3.69e-05	0.995301	0.997134
ENSG00000172780	ENSG00000172780	339122	ENSG00000172780	RAB43	protein_coding	-0.000982314	-0.0353894	1.27e-05	0.997236	0.99825
