# Supplementary material for: Human cytomegalovirus (CMV) dysregulates neurodevelopmental pathways in cerebral organoids
Source: Commun Biol. 2024 Mar 19;7:340. doi: 10.1038/s42003-024-05923-1 (PMC10951402; doi:10.1038/s42003-024-05923-1)
Supplement: Supplementary file 8 — Supplementary Data 6 [file 42003_2024_5923_MOESM8_ESM.xlsx]

## Sheet: disgenet_enrichment_ALL_signifi
Supplementary Data 6. Related to Figure 6. Disease enrichment differentially expressed gene dataset using the DisGeNET database
ID	Description	source	Ratio	BgRatio	pvalue	FDR	disease_class	disease_class_name	disease_semantic_type	shared_geneid	shared_symbol	Count	gg
C0344482	Hypoplasia of corpus callosum	ALL	110/3368	385/21666	6.06274e-11	7.87272e-07	C10;C16;C23	Nervous System Diseases;Congenital, Hereditary, and Neonatal Diseases and Abnormalities;Pathological Conditions, Signs and Symptoms	Congenital Abnormality	4204;5277;8573;1605;2475;2643;3480;3800;5048;5080;6453;6597;6657;6659;6664;6709;7040;7280;7846;10381;10564;23299;25942;6598;11152;23126;23394;29925;57492;60529;80816;89910;31;6935;9790;7965;79152;26235;56945;738;1822;3090;5071;5925;7703;9361;8398;85476;65018;4191;6531;4841;6301;6601;81603;5917;57498;8289;1496;9131;7343;10617;1729;2058;84879;8867;51218;54888;196528;7355;6326;374354;55764;160418;79…	MECP2;PIGA;CASK;DAG1;MTOR;GCH1;IGF1R;KIF5C;PAFAH1B1;PAX6;ITSN1;SMARCA4;SOX2;SOX4;SOX11;SPTAN1;TGFB1;TUBB2A;TUBA1A;TUBB3;ARFGEF2;BICD2;SIN3A;SMARCB1;WDR45;POGZ;ADNP;GMPPB;ARID1B;ALX4;ASXL3;UBE3B;ACACA;ZEB1;BMS1;AIMP2;FA2H;FBXL4;MRPS22;VPS51;ATN1;HIC1;PRKN;RB1;PCGF2;LONP1;PLA2G6;GFM1;PINK1;MDH2;SLC6A3;NONO;SARS1;SMARCC2;TRIM8;RARS1;KIDINS220;ARID1A;CTNNA2;AIFM1;UBTF;STAMBP;DIAPH1;EPRS1;MFSD2A;SYNJ1…	110	0.0287431
C0454644	Delayed speech and language development	ALL	146/3368	560/21666	9.60088e-11	7.87272e-07	F01	Behavior and Behavior Mechanisms	Finding	4204;5261;478;1910;5573;9772;546;1213;1605;2475;2706;3480;5087;5354;5373;6772;6899;10382;11141;23241;25942;26053;54551;55906;57178;1302;1767;1788;2186;5831;7204;10771;11152;23126;23133;23394;29925;51322;55690;57492;64207;84295;203068;8701;27019;51364;54768;64446;83544;92749;115399;246176;345895;352909;6857;1756;79152;57192;3028;55210;63931;23545;529;79813;5063;132;2182;2911;5144;1487;8398;7054;66…	MECP2;PHKG2;ATP1A3;EDNRB;PRKAR1A;TMEM94;ATRX;CLTC;DAG1;MTOR;GJB2;IGF1R;PBX1;PLP1;PMM2;STAT1;TBX1;TUBB4A;IL1RAPL1;PACS2;SIN3A;AUTS2;MAGEL2;ZC4H2;ZMIZ1;COL11A2;DNAH5;DNMT3A;BPTF;PYCR1;TRIO;ZMYND11;WDR45;POGZ;PHF8;ADNP;GMPPB;WAC;PACS1;ARID1B;IRF2BPL;PHF6;TUBB;DNAH11;DNAI1;ZMYND10;HYDIN;DNAI2;DNAL1;DRC1;LRRC56;GAS2L2;RSPH4A;DNAAF3;SYT1;DMD;FA2H;MCOLN1;HSD17B10;ATAD3A;MRPS14;ATP6V0A2;ATP6V1E1;EHMT1;PA…	146	0.03815
C0232466	Feeding difficulties	ALL	125/3368	473/21666	8.19742e-10	4.48126e-06			Finding	2304;8022;89884;2629;4594;60;71;546;1213;1641;2475;3052;5087;5373;6597;7170;9378;9775;10664;23299;23322;26053;54551;55906;57178;2186;3190;6598;23126;23394;29925;51322;55690;63895;64207;80816;89910;6857;7965;284119;4715;4722;4729;4976;5393;11019;25821;26235;29078;51300;54931;55210;55572;60386;128989;23545;529;79813;2806;5194;5426;55670;990;1822;1487;6843;8398;85476;7054;29926;4191;6531;5718;55904;…	FOXE1;LHX3;LHX4;GBA;MMUT;ACTB;ACTG1;ATRX;CLTC;DCX;MTOR;HCCS;PBX1;PMM2;SMARCA4;TPM3;NRXN1;EIF4A3;CTCF;BICD2;RPGRIP1L;AUTS2;MAGEL2;ZC4H2;ZMIZ1;BPTF;HNRNPK;SMARCB1;POGZ;ADNP;GMPPB;WAC;PACS1;PIEZO2;IRF2BPL;ASXL3;UBE3B;SYT1;AIMP2;CAVIN1;NDUFB9;NDUFS3;NDUFV2;OPA1;EXOSC9;LIAS;MTO1;FBXL4;NDUFAF4;TIMMDC1;TRMT10C;ATAD3A;FOXRED1;SLC25A19;TANGO2;ATP6V0A2;ATP6V1E1;EHMT1;GOT2;PEX13;POLE;PEX26;CDC6;ATN1;CTBP1;V…	125	0.0326627
C0001807	Aggressive behavior	ALL	59/3368	176/21666	2.71406e-09	1.11276e-05	F01	Behavior and Behavior Mechanisms	Individual Behavior	4204;2706;6664;6899;9378;22858;25942;1788;2186;7204;10771;11152;23126;23394;51322;55690;57492;4137;3028;84300;92609;953;79813;5063;2534;4128;3953;8398;112476;57526;158;288;1781;2334;2563;3786;4841;5718;6301;6529;6601;6697;7319;7726;7915;8214;8629;9853;10522;22995;23040;26047;55904;79581;79583;81603;84894;134728;163786	MECP2;GJB2;SOX11;TBX1;NRXN1;CILK1;SIN3A;DNMT3A;BPTF;TRIO;ZMYND11;WDR45;POGZ;ADNP;WAC;PACS1;ARID1B;MAPT;HSD17B10;UQCC2;TIMM50;ENTPD1;EHMT1;PAK3;FYN;MAOA;LEPR;PLA2G6;PRRT2;PCDH19;ADSL;ANK3;DYNC1I2;AFF2;GABRD;KCNQ3;NONO;PSMD12;SARS1;SLC6A1;SMARCC2;SPR;UBE2A;TRIM26;ALDH5A1;DGCR6;JRK;RUSC2;DEAF1;CEP152;MYT1L;CNTNAP2;KMT2E;SLC52A2;TMEM231;TRIM8;LINGO1;IRAK1BP1;SASS6	59	0.0154168
C0423109	Upward slant of palpebral fissure	ALL	68/3368	216/21666	3.53353e-09	1.159e-05			Finding	4204;5277;79728;25;546;1213;2175;2188;2263;2697;3480;5373;6899;7546;9759;11141;25942;26053;55906;1108;2186;3190;6567;7204;23133;57492;60529;80816;89910;55210;84300;79813;55835;5194;55670;1400;2072;5888;8913;1781;4841;7319;10522;22995;163786;64359;2178;1748;84879;9451;4683;29089;7353;55159;2314;11011;114034;57190;6904;23141;55975;9230;27245;29980;9276;348180;6884;284098	MECP2;PIGA;PALB2;ABL1;ATRX;CLTC;FANCA;FANCF;FGFR2;GJA1;IGF1R;PMM2;TBX1;ZIC2;HDAC4;IL1RAPL1;SIN3A;AUTS2;ZC4H2;CHD4;BPTF;HNRNPK;SLC16A2;TRIO;PHF8;ARID1B;ALX4;ASXL3;UBE3B;ATAD3A;UQCC2;EHMT1;CENPJ;PEX13;PEX26;CRMP1;ERCC4;RAD51;CACNA1G;DYNC1I2;NONO;UBE2A;DEAF1;CEP152;SASS6;NXN;FANCE;DLX4;MFSD2A;EIF2AK3;NBN;UBE2T;UFD1;RFWD3;FLII;TLK2;TOE1;SELENON;TBCD;ANKLE2;KLHL7;RAB11B;AHDC1;DONSON;COPB2;CTU2;TAF13;P…	68	0.0177685
C0239234	Low set ears	ALL	123/3368	489/21666	2.58453e-08	7.06437e-05			Congenital Abnormality	4204;2629;9772;129563;60;207;546;1605;2263;2475;2697;2706;3480;5048;5087;5373;5648;5915;6659;6664;6899;7170;9775;10381;22858;23322;26053;54101;54551;55691;55858;55906;1108;1302;3190;3265;23126;23394;55690;57492;60529;63895;89910;91147;203068;84168;256297;10269;10013;5393;56945;63931;4853;23545;529;79813;55835;5426;55670;990;1400;1822;2072;4174;5052;1909;5925;6843;7703;8398;56262;158;5718;9853;795…	MECP2;GBA;TMEM94;DIS3L2;ACTB;AKT1;ATRX;DAG1;FGFR2;MTOR;GJA1;GJB2;IGF1R;PAFAH1B1;PBX1;PMM2;MASP1;RARB;SOX4;SOX11;TBX1;TPM3;EIF4A3;TUBB3;CILK1;RPGRIP1L;AUTS2;RIPK4;MAGEL2;FRMD4A;TMEM165;ZC4H2;CHD4;COL11A2;HNRNPK;HRAS;POGZ;ADNP;PACS1;ARID1B;ALX4;PIEZO2;UBE3B;TMEM67;TUBB;ANTXR1;PTF1A;ZMPSTE24;HDAC6;EXOSC9;MRPS22;MRPS14;NOTCH2;ATP6V0A2;ATP6V1E1;EHMT1;CENPJ;POLE;PEX26;CDC6;CRMP1;ATN1;ERCC4;MCM5;PRDX1;E…	123	0.0321401
C0038379	Strabismus	ALL	167/3368	716/21666	3.43543e-08	7.08634e-05	C10;C11	Nervous System Diseases;Eye Diseases	Disease or Syndrome	2313;4204;2629;2969;5573;5982;7461;8573;9772;79728;207;2175;2188;2263;2332;2475;2697;2776;3480;5080;5087;5373;6496;6597;6657;6659;6664;6899;6938;7546;9378;9401;10381;10664;10804;23241;23322;25942;26053;53834;54551;55691;55906;57167;1302;2186;2245;3265;5831;6598;7204;23126;23394;29925;51322;54567;55690;57492;60529;63895;80816;89910;91147;3329;6857;84168;79152;57192;1352;1355;4715;4722;4729;4976;63…	FLI1;MECP2;GBA;GTF2I;PRKAR1A;RFC2;CLIP2;CASK;TMEM94;PALB2;AKT1;FANCA;FANCF;FGFR2;FMR1;MTOR;GJA1;GNAQ;IGF1R;PAX6;PBX1;PMM2;SIX3;SMARCA4;SOX2;SOX4;SOX11;TBX1;TCF12;ZIC2;NRXN1;RECQL4;TUBB3;CTCF;GJB6;PACS2;RPGRIP1L;SIN3A;AUTS2;FGFRL1;MAGEL2;FRMD4A;ZC4H2;SALL4;COL11A2;BPTF;FGD1;HRAS;PYCR1;SMARCB1;TRIO;POGZ;ADNP;GMPPB;WAC;DLL4;PACS1;ARID1B;ALX4;PIEZO2;ASXL3;UBE3B;TMEM67;HSPD1;SYT1;ANTXR1;FA2H;MCOLN1;CO…	167	0.0436373
C0240379	Open mouth (finding)	ALL	37/3368	96/21666	3.99973e-08	7.08634e-05			Finding	2629;5573;129563;207;546;1213;2475;6664;6899;10382;11141;23299;25942;54551;3190;3265;6567;23126;80816;5063;1822;5144;4841;8214;10522;55904;166378;7355;2314;65062;7317;3020;51412;23141;5518;51244;340533	GBA;PRKAR1A;DIS3L2;AKT1;ATRX;CLTC;MTOR;SOX11;TBX1;TUBB4A;IL1RAPL1;BICD2;SIN3A;MAGEL2;HNRNPK;HRAS;SLC16A2;POGZ;ASXL3;PAK3;ATN1;PDE4D;NONO;DGCR6;DEAF1;KMT2E;SPATA5;SLC35A2;FLII;TMEM237;UBA1;H3-3A;ACTL6B;ANKLE2;PPP2R1A;CCDC174;NEXMIF	37	0.00966815
C0432072	Dysmorphic features	ALL	112/3368	439/21666	4.70103e-08	7.08634e-05			Congenital Abnormality	2313;4204;55687;478;2969;8573;60;71;546;1213;2263;2324;2332;2697;2706;3480;4849;5048;5354;5373;5649;6664;6899;7026;7846;9378;9401;10085;10664;11141;25942;26033;26053;54551;55906;1108;1302;1767;1788;2186;2245;3190;3265;4528;5831;6567;6598;7204;10771;11152;23057;23126;23133;23394;23543;51322;51651;55690;57492;60529;63895;64207;80816;84295;89910;91147;203068;6857;57192;4976;26235;55572;79813;738;132…	FLI1;MECP2;TRMU;ATP1A3;GTF2I;CASK;ACTB;ACTG1;ATRX;CLTC;FGFR2;FLT4;FMR1;GJA1;GJB2;IGF1R;CNOT3;PAFAH1B1;PLP1;PMM2;RELN;SOX11;TBX1;NR2F2;TUBA1A;NRXN1;RECQL4;EDIL3;CTCF;IL1RAPL1;SIN3A;ATRNL1;AUTS2;MAGEL2;ZC4H2;CHD4;COL11A2;DNAH5;DNMT3A;BPTF;FGD1;HNRNPK;HRAS;MTIF2;PYCR1;SLC16A2;SMARCB1;TRIO;ZMYND11;WDR45;NMNAT2;POGZ;PHF8;ADNP;RBFOX2;WAC;PTRH2;PACS1;ARID1B;ALX4;PIEZO2;IRF2BPL;ASXL3;PHF6;UBE3B;TMEM67;TU…	112	0.0292657
C0856975	Autistic behavior	ALL	75/3368	261/21666	4.6678e-08	7.08634e-05	F01	Behavior and Behavior Mechanisms	Mental or Behavioral Dysfunction	4204;478;6324;8573;84059;1950;2332;2475;2776;5080;9378;10664;11141;23241;25942;26053;57178;1788;2186;7204;23126;23394;55690;57492;80816;7037;1756;5063;2182;2911;4128;7703;57526;288;2334;2563;6301;6529;10522;26047;79583;81603;2904;27255;833;57502;7343;58499;7466;54888;6326;57545;11011;54413;65062;80055;6792;5515;54872;2898;23067;7592;57532;6228;5898;55252;5518;80036;51111;7991;23043;23325;2664;284…	MECP2;ATP1A3;SCN1B;CASK;ADGRV1;EGF;FMR1;MTOR;GNAQ;PAX6;NRXN1;CTCF;IL1RAPL1;PACS2;SIN3A;AUTS2;ZMIZ1;DNMT3A;BPTF;TRIO;POGZ;ADNP;PACS1;ARID1B;ASXL3;TFRC;DMD;PAK3;ACSL4;GRM1;MAOA;PCGF2;PCDH19;ANK3;AFF2;GABRD;SARS1;SLC6A1;DEAF1;CNTNAP2;TMEM231;TRIM8;GRIN2B;CNTN6;CARS1;NLGN4X;UBTF;ZNF462;WFS1;NSUN2;SCN2A;CC2D2A;TLK2;NLGN3;TMEM237;PGAP1;CDKL5;PPP2CA;PIGG;GRIK2;SETD1B;ZNF41;NUFIP2;RPS23;RALA;ASXL2;PPP2R1…	75	0.0195976
C1535926	Neurodevelopmental Disorders	ALL	131/3368	535/21666	5.18513e-08	7.08634e-05	F03	Mental Disorders	Mental or Behavioral Dysfunction	4204;478;7248;8573;9772;60;2100;2332;2475;3800;4552;4849;5048;5291;5649;6597;6659;6664;7421;9378;9901;10664;26053;54551;57178;406;1108;2186;6598;7204;11152;23126;23133;23394;51322;57492;80816;84295;3383;6857;7965;1756;4137;351;79813;2066;1000;1844;1984;2891;5071;5079;1909;3015;9869;55824;6638;8892;6531;57526;288;3786;5718;6529;6601;10522;23040;26047;55904;5917;57498;2904;6622;27255;460;57502;2322…	MECP2;ATP1A3;TSC1;CASK;TMEM94;ACTB;ESR2;FMR1;MTOR;KIF5C;MTRR;CNOT3;PAFAH1B1;PIK3CB;RELN;SMARCA4;SOX4;SOX11;VDR;NRXN1;SRGAP3;CTCF;AUTS2;MAGEL2;ZMIZ1;ARNTL;CHD4;BPTF;SMARCB1;TRIO;WDR45;POGZ;PHF8;ADNP;WAC;ARID1B;ASXL3;PHF6;ICAM1;SYT1;AIMP2;DMD;MAPT;APP;EHMT1;ERBB4;CDH2;DUSP2;EIF5A;GRIA2;PRKN;PAX5;EDNRA;H2AZ1;SETDB1;PAG1;SNRPN;EIF2B2;SLC6A3;PCDH19;ANK3;KCNQ3;PSMD12;SLC6A1;SMARCC2;DEAF1;MYT1L;CNTNAP2;…	131	0.0342305
C1843367	Poor school performance	ALL	64/3368	211/21666	4.86745e-08	7.08634e-05			Finding	4204;8573;9772;60;8936;546;2332;2697;2706;6664;7846;23241;25942;26053;2186;3190;10771;11152;23126;51322;57492;91147;6857;57192;128989;79813;5063;55835;4128;7703;3786;10522;55904;81603;2904;815;7343;526;84879;9711;4683;57511;6326;2782;54413;3785;51412;84984;7862;55714;57479;8208;80036;27245;9871;166379;2972;57215;49855;57647;393;81689;56131;79598	MECP2;CASK;TMEM94;ACTB;WASF1;ATRX;FMR1;GJA1;GJB2;SOX11;TUBA1A;PACS2;SIN3A;AUTS2;BPTF;HNRNPK;ZMYND11;WDR45;POGZ;WAC;ARID1B;TMEM67;SYT1;MCOLN1;TANGO2;EHMT1;PAK3;CENPJ;MAOA;PCGF2;KCNQ3;DEAF1;KMT2E;TRIM8;GRIN2B;CAMK2A;UBTF;ATP6V1B2;MFSD2A;RUBCN;NBN;COG6;SCN2A;GNB1;NLGN3;KCNQ2;ACTL6B;CEP19;BRPF1;TENM3;PRR12;CHAF1B;TRPM3;AHDC1;SEC24D;BBS12;BRF1;THAP11;SCAPER;DHX37;ARHGAP4;ISCA1;PCDHB4;CEP97	64	0.0167233
C0005745	Blepharoptosis	ALL	142/3368	595/21666	8.02634e-08	0.000101255	C11	Eye Diseases	Disease or Syndrome	2313;4204;324;1910;79728;129563;60;71;207;546;708;1213;2175;2188;2263;5080;5159;5291;5648;6578;6597;6659;6664;6899;7170;10381;23322;26053;53834;55906;57167;1108;2186;2245;3190;3265;6567;6598;10771;23394;29925;55690;57492;63895;84295;89910;91147;1785;23767;64419;60675;1756;1352;1355;4715;4722;4729;4976;6389;7084;29078;51067;51300;55572;116228;5194;55670;2072;2911;4128;4174;5604;1487;5888;5925;6843…	FLI1;MECP2;APC;EDNRB;PALB2;DIS3L2;ACTB;ACTG1;AKT1;ATRX;C1QBP;CLTC;FANCA;FANCF;FGFR2;PAX6;PDGFRB;PIK3CB;MASP1;SLCO2A1;SMARCA4;SOX4;SOX11;TBX1;TPM3;TUBB3;RPGRIP1L;AUTS2;FGFRL1;ZC4H2;SALL4;CHD4;BPTF;FGD1;HNRNPK;HRAS;SLC16A2;SMARCB1;ZMYND11;ADNP;GMPPB;PACS1;ARID1B;PIEZO2;PHF6;UBE3B;TMEM67;DNM2;FLRT3;MTMR14;PROK2;DMD;COX10;COX15;NDUFB9;NDUFS3;NDUFV2;OPA1;SDHA;TK2;NDUFAF4;YARS2;TIMMDC1;FOXRED1;COX20;PE…	142	0.0371048
C0010417	Cryptorchidism	ALL	166/3368	725/21666	1.38303e-07	0.000148415	C12;C16;C19	Male Urogenital Diseases;Congenital, Hereditary, and Neonatal Diseases and Abnormalities;Endocrine System Diseases	Congenital Abnormality	2313;4204;57560;79659;89884;2969;5573;5982;7461;9772;79728;129563;25;60;5286;546;847;1605;1869;2175;2188;2263;2332;2475;2706;3480;4281;5080;5087;5373;5730;5915;6597;6657;6659;6664;6899;7170;7846;9378;9401;10370;10664;10804;22858;23241;23322;25942;26053;53834;54551;1108;1788;2245;3190;3265;5831;6598;23133;23394;29925;55690;57492;60529;63895;84295;91147;203068;1785;23767;64419;60675;55210;84300;485…	FLI1;MECP2;IFT80;DYNC2H1;LHX4;GTF2I;PRKAR1A;RFC2;CLIP2;TMEM94;PALB2;DIS3L2;ABL1;ACTB;PIK3C2A;ATRX;CAT;DAG1;E2F1;FANCA;FANCF;FGFR2;FMR1;MTOR;GJB2;IGF1R;MID1;PAX6;PBX1;PMM2;PTGDS;RARB;SMARCA4;SOX2;SOX4;SOX11;TBX1;TPM3;TUBA1A;NRXN1;RECQL4;CITED2;CTCF;GJB6;CILK1;PACS2;RPGRIP1L;SIN3A;AUTS2;FGFRL1;MAGEL2;CHD4;DNMT3A;FGD1;HNRNPK;HRAS;PYCR1;SMARCB1;PHF8;ADNP;GMPPB;PACS1;ARID1B;ALX4;PIEZO2;PHF6;TMEM67;TUB…	166	0.043376
C0020255	Hydrocephalus	ALL	117/3368	473/21666	1.44795e-07	0.000148415	C10	Nervous System Diseases	Disease or Syndrome	2629;5573;7248;79728;8792;8936;1605;1869;1950;2175;2188;2263;2475;2776;3052;3146;5048;5159;5291;6597;6657;6899;7040;7546;9401;10381;10564;22858;23299;23322;25942;1767;3265;5831;6598;23057;29925;54567;63895;91147;4684;8701;27019;51364;54768;64446;83544;92749;115399;246176;345895;352909;361;3329;10013;4853;6285;351;79068;5063;57216;1839;1844;2072;5052;5604;5888;7428;5034;79581;79583;5155;27255;1003…	GBA;PRKAR1A;TSC1;PALB2;TNFRSF11A;WASF1;DAG1;E2F1;EGF;FANCA;FANCF;FGFR2;MTOR;GNAQ;HCCS;HMGB1;PAFAH1B1;PDGFRB;PIK3CB;SMARCA4;SOX2;TBX1;TGFB1;ZIC2;RECQL4;TUBB3;ARFGEF2;CILK1;BICD2;RPGRIP1L;SIN3A;DNAH5;HRAS;PYCR1;SMARCB1;NMNAT2;GMPPB;DLL4;PIEZO2;TMEM67;NCAM1;DNAH11;DNAI1;ZMYND10;HYDIN;DNAI2;DNAL1;DRC1;LRRC56;GAS2L2;RSPH4A;DNAAF3;AQP4;HSPD1;HDAC6;NOTCH2;S100B;APP;FTO;PAK3;VANGL2;HBEGF;DUSP2;ERCC4;PRDX…	117	0.0305722
C4551686	Malignant neoplasm of soft tissue	ALL	161/3368	699/21666	1.40896e-07	0.000148415	C04	Neoplasms	Neoplastic Process	2313;57124;324;1649;2064;2956;4292;4436;4869;5573;5743;25;60;947;1030;29107;207;546;596;1385;1950;2324;2475;3320;3417;3480;4524;5159;5291;6121;6597;6657;6772;7039;7040;7170;9314;10381;53834;3265;6598;7204;4684;7298;5970;6857;6935;7270;2353;7965;10598;26073;1756;4137;2048;79823;6285;929;5599;284;7108;10855;23411;1191;7297;801;805;808;896;1072;1192;1525;1616;1822;1839;2118;2182;2191;3090;3418;3429;…	FLI1;CD248;APC;DDIT3;ERBB2;MSH6;MLH1;MSH2;NPM1;PRKAR1A;PTGS2;ABL1;ACTB;CD34;CDKN2B;NXT1;AKT1;ATRX;BCL2;CREB1;EGF;FLT4;MTOR;HSP90AA1;IDH1;IGF1R;MTHFR;PDGFRB;PIK3CB;RPE65;SMARCA4;SOX2;STAT1;TGFA;TGFB1;TPM3;KLF4;TUBB3;FGFRL1;HRAS;SMARCB1;TRIO;NCAM1;TYMS;RELA;SYT1;ZEB1;TTF1;FOS;AIMP2;AHSA1;POLDIP2;DMD;MAPT;EPHB2;CAMKMT;S100B;CD14;MAPK8;ANGPT1;TM7SF2;HPSE;SIRT1;CLU;TYK2;CALM1;CALM2;CALM3;CCND3;CFL1;CL…	161	0.0420695
C0007758	Cerebellar Ataxia	ALL	110/3368	441/21666	2.12862e-07	0.000201363	C10;C23	Nervous System Diseases;Pathological Conditions, Signs and Symptoms	Disease or Syndrome	4204;478;2064;22909;60;847;1950;2332;2706;4281;5291;5373;5649;6657;6659;7170;7280;7546;10194;10804;22858;7204;64207;91147;361;3329;7965;10598;26073;4976;25821;79823;116228;388753;1786;11261;92737;5130;801;805;808;1400;1822;2072;2534;2911;5071;5713;1487;5888;6843;8913;10969;23345;8398;65018;112476;8892;6531;10522;26047;79581;3980;6622;6507;9131;2801;2581;6445;8562;3475;6400;6711;9097;9711;4683;974…	MECP2;ATP1A3;ERBB2;FAN1;ACTB;CAT;EGF;FMR1;GJB2;MID1;PIK3CB;PMM2;RELN;SOX2;SOX4;TPM3;TUBB2A;ZIC2;TSHZ1;GJB6;CILK1;TRIO;IRF2BPL;TMEM67;AQP4;HSPD1;AIMP2;AHSA1;POLDIP2;OPA1;MTO1;CAMKMT;COX20;COA6;DNMT1;CHP1;DNER;PCYT1A;CALM1;CALM2;CALM3;CRMP1;ATN1;ERCC4;FYN;GRM1;PRKN;PSMD7;CTBP1;RAD51;VAMP1;CACNA1G;EBNA1BP2;SYNE1;PLA2G6;PINK1;PRRT2;EIF2B2;SLC6A3;DEAF1;CNTNAP2;SLC52A2;LIG3;SNCA;SLC1A3;AIFM1;GOLGA2;GAL…	110	0.0287431
C0033377	Ptosis	ALL	142/3368	607/21666	2.82399e-07	0.000201363	C23	Pathological Conditions, Signs and Symptoms	Disease or Syndrome	2313;4204;324;1910;7148;79728;129563;60;71;207;546;596;708;1213;2100;2175;2188;2263;5080;5159;5291;5648;6578;6597;6659;6664;6899;7040;7170;10381;23322;26053;53834;55906;57167;1108;2186;2245;3190;3265;6567;6598;10771;23394;29925;55690;57492;63895;84295;89910;91147;1785;23767;64419;60675;1352;1355;4715;4722;4729;4976;6389;7084;29078;51067;51300;55572;116228;5194;55670;2072;2911;4128;4174;5604;1487;…	FLI1;MECP2;APC;EDNRB;TNXB;PALB2;DIS3L2;ACTB;ACTG1;AKT1;ATRX;BCL2;C1QBP;CLTC;ESR2;FANCA;FANCF;FGFR2;PAX6;PDGFRB;PIK3CB;MASP1;SLCO2A1;SMARCA4;SOX4;SOX11;TBX1;TGFB1;TPM3;TUBB3;RPGRIP1L;AUTS2;FGFRL1;ZC4H2;SALL4;CHD4;BPTF;FGD1;HNRNPK;HRAS;SLC16A2;SMARCB1;ZMYND11;ADNP;GMPPB;PACS1;ARID1B;PIEZO2;PHF6;UBE3B;TMEM67;DNM2;FLRT3;MTMR14;PROK2;COX10;COX15;NDUFB9;NDUFS3;NDUFV2;OPA1;SDHA;TK2;NDUFAF4;YARS2;TIMMDC1…	142	0.0371048
C0266463	Lissencephaly	ALL	29/3368	71/21666	2.6621e-07	0.000201363	C10;C16	Nervous System Diseases;Congenital, Hereditary, and Neonatal Diseases and Abnormalities	Congenital Abnormality	4204;7248;60;71;1605;1641;5048;5649;7846;10376;10381;55177;60386;79823;79068;5194;55670;801;805;808;3090;1496;5724;4683;160418;81565;10297;347733;348180	MECP2;TSC1;ACTB;ACTG1;DAG1;DCX;PAFAH1B1;RELN;TUBA1A;TUBA1B;TUBB3;RMDN3;SLC25A19;CAMKMT;FTO;PEX13;PEX26;CALM1;CALM2;CALM3;HIC1;CTNNA2;PTAFR;NBN;TMTC3;NDEL1;APC2;TUBB2B;CTU2	29	0.00757774
C0424605	Developmental delay (disorder)	ALL	138/3368	584/21666	2.2274e-07	0.000201363	F03	Mental Disorders	Mental or Behavioral Dysfunction	4204;23095;5277;5743;8573;10019;60;207;546;1213;1288;2332;3480;4281;4524;5048;5080;5291;5354;5373;6121;6657;6659;6666;6899;6938;7280;7846;8228;9378;9759;10085;10263;10381;10564;10767;26053;51639;54551;55906;57167;57178;2186;3265;6307;6567;11152;23126;55690;57492;80816;89910;8050;1756;4137;26235;55210;128989;79068;3669;6419;9611;1822;2104;2182;4128;5454;1487;7025;143384;8892;57526;2820;158;2334;37…	MECP2;KIF1B;PIGA;PTGS2;CASK;SH2B3;ACTB;AKT1;ATRX;CLTC;COL4A6;FMR1;IGF1R;MID1;MTHFR;PAFAH1B1;PAX6;PIK3CB;PLP1;PMM2;RPE65;SOX2;SOX4;SOX12;TBX1;TCF12;TUBB2A;TUBA1A;PNPLA4;NRXN1;HDAC4;EDIL3;CDK2AP2;TUBB3;ARFGEF2;HBS1L;AUTS2;SF3B6;MAGEL2;ZC4H2;SALL4;ZMIZ1;BPTF;HRAS;MSMO1;SLC16A2;WDR45;POGZ;PACS1;ARID1B;ASXL3;UBE3B;PDHX;DMD;MAPT;FBXL4;ATAD3A;TANGO2;FTO;ISG20;SETMAR;NCOR1;ATN1;ESRRG;ACSL4;MAOA;POU3F2;CT…	138	0.0360596
C0525045	Mood Disorders	ALL	137/3368	580/21666	2.51608e-07	0.000201363	F03	Mental Disorders	Mental or Behavioral Dysfunction	5029;5743;6750;60;207;847;1385;1605;1950;2332;2643;3065;3320;4524;5048;5080;5291;5649;6899;7040;9759;10376;54551;406;2932;3265;4133;4684;7037;2288;2289;60675;2353;1756;4137;10013;10921;79823;6285;1786;928;3107;10959;11261;140767;6755;79068;284;2066;7108;23411;51083;801;805;808;2923;4128;4842;23373;1395;1454;1909;5142;8061;9429;10882;23410;7054;1812;65018;6845;5367;2739;6531;288;2563;6697;10522;84…	P2RY2;PTGS2;SST;ACTB;AKT1;CAT;CREB1;DAG1;EGF;FMR1;GCH1;HDAC1;HSP90AA1;MTHFR;PAFAH1B1;PAX6;PIK3CB;RELN;TBX1;TGFB1;HDAC4;TUBA1B;MAGEL2;ARNTL;GSK3B;HRAS;MAP2;NCAM1;TFRC;FKBP4;FKBP5;PROK2;FOS;DMD;MAPT;HDAC6;RNPS1;CAMKMT;S100B;DNMT1;CD9;HLA-C;TMED2;CHP1;NRSN1;SSTR5;FTO;ANGPT1;ERBB4;TM7SF2;SIRT1;GAL;CALM1;CALM2;CALM3;PDIA3;MAOA;NOS1;CRTC1;CRHR2;CSNK1E;EDNRA;PDE4B;FOSL1;ABCG2;C1QL1;SIRT3;TH;DRD1;PINK1;V…	137	0.0357983
C1840077	Anteverted nostril	ALL	103/3368	407/21666	2.40279e-07	0.000201363			Finding	2313;2629;5277;5573;8573;9772;129563;60;207;546;2263;2475;2697;2706;4281;5048;5087;5373;6121;6496;6597;6659;6664;7546;8100;9759;23322;25942;26053;55691;55812;55906;1302;2245;3265;6598;7399;23126;60529;63895;89910;91147;124583;84168;7965;9227;2271;4853;23545;79068;79813;5063;5194;55670;2182;3090;5144;5604;9361;158;1781;6601;10522;79583;81603;8289;9131;64359;24;9742;196528;6326;57545;9244;79947;231…	FLI1;GBA;PIGA;PRKAR1A;CASK;TMEM94;DIS3L2;ACTB;AKT1;ATRX;FGFR2;MTOR;GJA1;GJB2;MID1;PAFAH1B1;PBX1;PMM2;RPE65;SIX3;SMARCA4;SOX4;SOX11;ZIC2;IFT88;HDAC4;RPGRIP1L;SIN3A;AUTS2;FRMD4A;SPATA7;ZC4H2;COL11A2;FGD1;HRAS;SMARCB1;USH2A;POGZ;ALX4;PIEZO2;UBE3B;TMEM67;CANT1;ANTXR1;AIMP2;LRAT;FH;NOTCH2;ATP6V0A2;FTO;EHMT1;PAK3;PEX13;PEX26;ACSL4;HIC1;PDE4D;MAP2K1;LONP1;ADSL;DYNC1I2;SMARCC2;DEAF1;TMEM231;TRIM8;ARID1A;…	103	0.026914
C1955869	Malformations of Cortical Development	ALL	26/3368	60/21666	2.71099e-07	0.000201363	C10;C16	Nervous System Diseases;Congenital, Hereditary, and Neonatal Diseases and Abnormalities	Disease or Syndrome	7248;207;596;1641;2475;3146;3800;5048;5291;5649;5891;7280;7846;10381;10382;23299;3265;203068;598;873;26047;2904;6904;482;55504;347733	TSC1;AKT1;BCL2;DCX;MTOR;HMGB1;KIF5C;PAFAH1B1;PIK3CB;RELN;MOK;TUBB2A;TUBA1A;TUBB3;TUBB4A;BICD2;HRAS;TUBB;BCL2L1;CBR1;CNTNAP2;GRIN2B;TBCD;ATP1B2;TNFRSF19;TUBB2B	26	0.00679383
C0029124	Optic Atrophy	ALL	134/3368	568/21666	3.62645e-07	0.000247808	C10;C11	Nervous System Diseases;Eye Diseases	Disease or Syndrome	23095;478;2767;4594;5573;7248;8573;8792;546;596;1213;1605;2263;2697;2776;5080;5354;6121;6899;7040;8100;9401;10382;10804;23322;55812;7399;11152;23126;29925;63895;89910;91147;361;7884;8050;84168;9227;79152;57192;1352;1355;2271;3028;4722;4729;4976;6389;7084;25821;29078;55210;55572;60386;92609;116228;6285;1786;351;23411;5194;55670;2072;3925;5604;1462;7025;7296;8398;6638;8892;29926;2563;79581;79583;68…	KIF1B;ATP1A3;GNA11;MMUT;PRKAR1A;TSC1;CASK;TNFRSF11A;ATRX;BCL2;CLTC;DAG1;FGFR2;GJA1;GNAQ;PAX6;PLP1;RPE65;TBX1;TGFB1;IFT88;RECQL4;TUBB4A;GJB6;RPGRIP1L;SPATA7;USH2A;WDR45;POGZ;GMPPB;PIEZO2;UBE3B;TMEM67;AQP4;SLBP;PDHX;ANTXR1;LRAT;FA2H;MCOLN1;COX10;COX15;FH;HSD17B10;NDUFS3;NDUFV2;OPA1;SDHA;TK2;MTO1;NDUFAF4;ATAD3A;FOXRED1;SLC25A19;TIMM50;COX20;S100B;DNMT1;APP;SIRT1;PEX13;PEX26;ERCC4;STMN1;MAP2K1;VCAN;N…	134	0.0350144
C0025990	Micrognathism	ALL	137/3368	586/21666	4.67321e-07	0.000306562	C05;C07;C16	Musculoskeletal Diseases;Stomatognathic Diseases;Congenital, Hereditary, and Neonatal Diseases and Abnormalities	Congenital Abnormality	4204;57560;79659;324;2629;2969;5277;5982;7461;8573;9319;79728;129563;25;60;71;207;546;2175;2188;2263;2697;3052;3480;5080;5083;5159;5915;6899;7039;7170;8313;9401;9775;10381;22858;23299;23322;26053;53834;54101;55906;1302;2186;3265;7204;23057;23394;57492;60529;63895;64207;89910;91147;203068;6857;84168;128178;10269;10013;51067;55210;60386;80324;4853;55835;5194;5426;55670;990;1400;2072;4174;5604;1487;…	MECP2;IFT80;DYNC2H1;APC;GBA;GTF2I;PIGA;RFC2;CLIP2;CASK;TRIP13;PALB2;DIS3L2;ABL1;ACTB;ACTG1;AKT1;ATRX;FANCA;FANCF;FGFR2;GJA1;HCCS;IGF1R;PAX6;PAX9;PDGFRB;RARB;TBX1;TGFA;TPM3;AXIN2;RECQL4;EIF4A3;TUBB3;CILK1;BICD2;RPGRIP1L;AUTS2;FGFRL1;RIPK4;ZC4H2;COL11A2;BPTF;HRAS;TRIO;NMNAT2;ADNP;ARID1B;ALX4;PIEZO2;IRF2BPL;UBE3B;TMEM67;TUBB;SYT1;ANTXR1;EDARADD;ZMPSTE24;HDAC6;YARS2;ATAD3A;SLC25A19;PUS1;NOTCH2;CENPJ;…	137	0.0357983
C0022821	Kyphosis deformity of spine	ALL	81/3368	305/21666	5.50906e-07	0.000347495	C05	Musculoskeletal Diseases	Anatomical Abnormality	4204;950;1604;2629;2969;3106;5573;5982;6390;7461;60;207;4758;5373;6597;6659;6664;7040;23299;26053;53834;54551;55906;1302;6598;7204;57492;63895;80816;84295;124583;10269;83550;1756;79152;2048;29078;51067;80324;4853;23545;6737;822;1969;5604;1487;6843;23345;6638;7681;5034;2563;4841;6601;55904;8289;1311;9131;64359;374393;1073;9451;9897;4927;10483;196528;9244;79947;11011;9373;6399;7317;5479;55252;2137;…	MECP2;SCARB2;CD55;GBA;GTF2I;HLA-B;PRKAR1A;RFC2;SDHB;CLIP2;ACTB;AKT1;NEU1;PMM2;SMARCA4;SOX4;SOX11;TGFB1;BICD2;AUTS2;FGFRL1;MAGEL2;ZC4H2;COL11A2;SMARCB1;TRIO;ARID1B;PIEZO2;ASXL3;PHF6;CANT1;ZMPSTE24;GPR101;DMD;FA2H;EPHB2;NDUFAF4;YARS2;PUS1;NOTCH2;ATP6V0A2;TRIM21;CAPG;EPHA2;MAP2K1;CTBP1;VAMP1;SYNE1;SNRPN;MKRN3;P4HB;GABRD;NONO;SMARCC2;KMT2E;ARID1A;COMP;AIFM1;NXN;FAM111B;CFL2;EIF2AK3;WASHC5;NUP88;SEC23…	81	0.0211654
C0431380	Cortical Dysplasia	ALL	40/3368	118/21666	6.51839e-07	0.000395932	C10;C16	Nervous System Diseases;Congenital, Hereditary, and Neonatal Diseases and Abnormalities	Congenital Abnormality	6324;7248;84059;207;1605;1641;2475;3800;5048;5291;5649;7040;7280;10381;10382;3265;203068;4133;361;3329;51182;2563;6301;26047;2904;2596;4131;54888;7355;6326;11041;80055;6904;9342;2898;440;347733;7991;23043;23325	SCN1B;TSC1;ADGRV1;AKT1;DAG1;DCX;MTOR;KIF5C;PAFAH1B1;PIK3CB;RELN;TGFB1;TUBB2A;TUBB3;TUBB4A;HRAS;TUBB;MAP2;AQP4;HSPD1;HSPA14;GABRD;SARS1;CNTNAP2;GRIN2B;GAP43;MAP1B;NSUN2;SLC35A2;SCN2A;B4GAT1;PGAP1;TBCD;SNAP29;GRIK2;ASNS;TUBB2B;TUSC3;TNIK;WASHC4	40	0.0104521
C0038220	Status Epilepticus	ALL	126/3368	533/21666	7.02855e-07	0.000411672	C10;C23	Nervous System Diseases;Pathological Conditions, Signs and Symptoms	Disease or Syndrome	478;1649;5029;5743;6750;7248;54795;129563;60;207;596;847;1213;1641;2324;2332;2475;2697;3052;3065;3146;5159;5291;5649;6387;10263;10804;22858;51639;2932;4133;361;5970;6857;2353;7965;10598;26073;1756;2271;7019;51067;92609;23545;6285;5599;6751;6755;79813;3162;2066;5700;132;598;1000;1072;1400;2891;2911;3418;4842;5732;1960;1965;9361;9429;11096;23410;55824;6531;57526;288;2563;3786;6529;7915;8629;10522;7…	ATP1A3;DDIT3;P2RY2;PTGS2;SST;TSC1;TRPM4;DIS3L2;ACTB;AKT1;BCL2;CAT;CLTC;DCX;FLT4;FMR1;MTOR;GJA1;HCCS;HDAC1;HMGB1;PDGFRB;PIK3CB;RELN;CXCL12;CDK2AP2;GJB6;CILK1;SF3B6;GSK3B;MAP2;AQP4;RELA;SYT1;FOS;AIMP2;AHSA1;POLDIP2;DMD;FH;TFAM;YARS2;TIMM50;ATP6V0A2;S100B;MAPK8;SSTR1;SSTR5;EHMT1;HMOX1;ERBB4;PSMC1;ADK;BCL2L1;CDH2;CFL1;CRMP1;GRIA2;GRM1;IDH2;NOS1;PTGER2;EGR3;EIF2S1;LONP1;ABCG2;ADAMTS5;SIRT3;PAG1;SLC6A3…	126	0.032924
C0678230	Congenital Epicanthus	ALL	103/3368	417/21666	8.24672e-07	0.000466366			Congenital Abnormality	2313;4204;57560;79659;478;2969;5573;5982;7461;8573;9319;79728;129563;60;5286;71;546;2175;2188;2263;2324;2697;5048;5087;5291;5373;6597;6659;6664;6899;9401;10381;25942;26053;53834;57167;1108;2186;2245;3265;6598;7204;23394;51322;57492;60529;63895;89910;203068;6857;8050;5393;26235;84300;4853;23545;5194;55670;1822;2072;3090;5144;5604;1487;5888;5925;9361;56262;2334;2563;4841;6601;57498;8289;2904;815;20…	FLI1;MECP2;IFT80;DYNC2H1;ATP1A3;GTF2I;PRKAR1A;RFC2;CLIP2;CASK;TRIP13;PALB2;DIS3L2;ACTB;PIK3C2A;ACTG1;ATRX;FANCA;FANCF;FGFR2;FLT4;GJA1;PAFAH1B1;PBX1;PIK3CB;PMM2;SMARCA4;SOX4;SOX11;TBX1;RECQL4;TUBB3;SIN3A;AUTS2;FGFRL1;SALL4;CHD4;BPTF;FGD1;HRAS;SMARCB1;TRIO;ADNP;WAC;ARID1B;ALX4;PIEZO2;UBE3B;TUBB;SYT1;PDHX;EXOSC9;FBXL4;UQCC2;NOTCH2;ATP6V0A2;PEX13;PEX26;ATN1;ERCC4;HIC1;PDE4D;MAP2K1;CTBP1;RAD51;RB1;LON…	103	0.026914
C0000772	Multiple congenital anomalies	ALL	69/3368	251/21666	9.52038e-07	0.00047587	C16	Congenital, Hereditary, and Neonatal Diseases and Abnormalities	Congenital Abnormality	55687;478;6331;8573;60;71;546;1147;1213;2263;2324;2697;5354;5915;6597;6657;6664;7026;7846;9378;9401;10381;10664;26053;54551;55906;406;1108;1302;1767;1788;2186;2245;2932;3190;3265;4528;5831;6307;6567;6598;7204;7399;8828;10771;11152;23057;23126;23133;23288;23394;23543;29925;51322;51651;54567;55690;57492;60529;63895;64207;80816;84295;89910;91147;124583;203068;347689;414152	TRMU;ATP1A3;SCN5A;CASK;ACTB;ACTG1;ATRX;CHUK;CLTC;FGFR2;FLT4;GJA1;PLP1;RARB;SMARCA4;SOX2;SOX11;NR2F2;TUBA1A;NRXN1;RECQL4;TUBB3;CTCF;AUTS2;MAGEL2;ZC4H2;ARNTL;CHD4;COL11A2;DNAH5;DNMT3A;BPTF;FGD1;GSK3B;HNRNPK;HRAS;MTIF2;PYCR1;MSMO1;SLC16A2;SMARCB1;TRIO;USH2A;NRP2;ZMYND11;WDR45;NMNAT2;POGZ;PHF8;IQCE;ADNP;RBFOX2;GMPPB;WAC;PTRH2;DLL4;PACS1;ARID1B;ALX4;PIEZO2;IRF2BPL;ASXL3;PHF6;UBE3B;TMEM67;CANT1;TUBB;SO…	69	0.0180298
C0004936	Mental disorders	ALL	174/3368	789/21666	9.57543e-07	0.00047587	F03	Mental Disorders	Mental or Behavioral Dysfunction	4204;7454;324;2064;3106;5743;6750;60;5286;8936;71;207;467;1950;2263;2324;2332;2475;2643;2697;3105;3320;3417;4524;5080;5649;5730;6387;6899;7064;7295;9378;9636;9759;10382;10664;10999;23659;54551;55177;2932;23133;4684;7298;361;2288;2289;3383;6857;2353;1756;2048;468;2042;6285;1116;1786;780;928;3107;4045;10959;11261;6755;79068;79813;2066;23411;801;805;808;1844;2182;3855;3925;4128;4804;4842;5052;5144;5…	MECP2;WAS;APC;ERBB2;HLA-B;PTGS2;SST;ACTB;PIK3C2A;WASF1;ACTG1;AKT1;ATF3;EGF;FGFR2;FLT4;FMR1;MTOR;GCH1;GJA1;HLA-A;HSP90AA1;IDH1;MTHFR;PAX6;RELN;PTGDS;CXCL12;TBX1;THOP1;TXN;NRXN1;ISG15;HDAC4;TUBB4A;CTCF;SLC27A4;PLA2G15;MAGEL2;RMDN3;GSK3B;PHF8;NCAM1;TYMS;AQP4;FKBP4;FKBP5;ICAM1;SYT1;FOS;DMD;EPHB2;ATF4;EPHA3;S100B;CHI3L1;DNMT1;DDR1;CD9;HLA-C;LSAMP;TMED2;CHP1;SSTR5;FTO;EHMT1;ERBB4;SIRT1;CALM1;CALM2;CALM…	174	0.0454664
C0026351	Moderate intellectual disability	ALL	69/3368	251/21666	9.52038e-07	0.00047587	C10;C23;F01;F03	Nervous System Diseases;Pathological Conditions, Signs and Symptoms;Behavior and Behavior Mechanisms;Mental Disorders	Mental or Behavioral Dysfunction	4204;324;8573;207;546;1950;2263;2332;2475;5373;6899;10381;11141;23299;23322;57178;1788;2186;10771;57492;60529;80816;91147;203068;7037;6857;1756;4137;79823;953;79813;5063;55835;2182;5144;57526;288;2334;3786;6301;7319;2904;57502;862;3798;2961;54888;196528;5238;6326;57545;3785;80055;6904;55280;2898;7592;5898;622;55503;51111;7991;23043;23325;2664;80204;26960;284098;49855	MECP2;APC;CASK;AKT1;ATRX;EGF;FGFR2;FMR1;MTOR;PMM2;TBX1;TUBB3;IL1RAPL1;BICD2;RPGRIP1L;ZMIZ1;DNMT3A;BPTF;ZMYND11;ARID1B;ALX4;ASXL3;TMEM67;TUBB;TFRC;SYT1;DMD;MAPT;CAMKMT;ENTPD1;EHMT1;PAK3;CENPJ;ACSL4;PDE4D;PCDH19;ANK3;AFF2;KCNQ3;SARS1;UBE2A;GRIN2B;NLGN4X;RUNX1T1;KIF5A;GTF2E2;NSUN2;ARID2;PGM3;SCN2A;CC2D2A;KCNQ2;PGAP1;TBCD;CWF19L1;GRIK2;ZNF41;RALA;BDH1;TRPV6;KMT5B;TUSC3;TNIK;WASHC4;GDI1;FBXO11;NBEA;PI…	69	0.0180298
C1854882	Absent speech	ALL	65/3368	232/21666	9.39741e-07	0.00047587	C10;C23	Nervous System Diseases;Pathological Conditions, Signs and Symptoms	Finding	4204;5277;8573;546;1605;2475;3800;9378;23299;54551;55691;57178;6567;7204;11152;23126;29925;51322;55690;57492;64207;80816;89910;91147;7965;57192;92609;128989;2911;4191;6531;158;2563;10522;26047;79583;84894;8289;2904;815;1496;166378;84879;6326;23327;160418;3785;57038;80055;114034;23221;6904;51412;54872;57003;93627;63976;5518;87178;9230;51569;10978;80311;284098;340533	MECP2;PIGA;CASK;ATRX;DAG1;MTOR;KIF5C;NRXN1;BICD2;MAGEL2;FRMD4A;ZMIZ1;SLC16A2;TRIO;WDR45;POGZ;GMPPB;WAC;PACS1;ARID1B;IRF2BPL;ASXL3;UBE3B;TMEM67;AIMP2;MCOLN1;TIMM50;TANGO2;GRM1;MDH2;SLC6A3;ADSL;GABRD;DEAF1;CNTNAP2;TMEM231;LINGO1;ARID1A;GRIN2B;CAMK2A;CTNNA2;SPATA5;MFSD2A;SCN2A;NEDD4L;TMTC3;KCNQ2;RARS2;PGAP1;TOE1;RHOBTB2;TBCD;ACTL6B;PIGG;CCDC47;TBCK;PRDM16;PPP2R1A;PNPT1;RAB11B;UFM1;CLP1;KLHL15;PIGW;N…	65	0.0169846
C0278510	Childhood Medulloblastoma	ALL	170/3368	771/21666	1.27536e-06	0.000615172	C04	Neoplasms	Neoplastic Process	2313;324;2064;2672;2956;4594;5573;5743;6750;60;1030;207;596;1641;1869;1950;2100;2348;2475;2697;2706;3065;3105;3146;3320;3417;3480;5048;5080;5159;5291;5730;6387;6597;6657;6659;6664;7155;7158;7170;7546;9314;10263;10381;22858;51639;1788;6598;8828;60529;4133;7037;7298;5970;6857;7965;10598;26073;2048;2042;6285;1786;5467;100133941;5599;79813;3162;2066;10855;23411;92737;445;5130;240;898;993;1000;1400;15…	FLI1;APC;ERBB2;GFI1;MSH6;MMUT;PRKAR1A;PTGS2;SST;ACTB;CDKN2B;AKT1;BCL2;DCX;E2F1;EGF;ESR2;FOLR1;MTOR;GJA1;GJB2;HDAC1;HLA-A;HMGB1;HSP90AA1;IDH1;IGF1R;PAFAH1B1;PAX6;PDGFRB;PIK3CB;PTGDS;CXCL12;SMARCA4;SOX2;SOX4;SOX11;TOP2B;TP53BP1;TPM3;ZIC2;KLF4;CDK2AP2;TUBB3;CILK1;SF3B6;DNMT3A;SMARCB1;NRP2;ALX4;MAP2;TFRC;TYMS;RELA;SYT1;AIMP2;AHSA1;POLDIP2;EPHB2;EPHA3;S100B;DNMT1;PPARD;CD24;MAPK8;EHMT1;HMOX1;ERBB4;HPS…	170	0.0444212
C0028945	oligodendroglioma	ALL	75/3368	282/21666	1.32762e-06	0.000622086	C04	Neoplasms	Neoplastic Process	8022;23095;324;1910;2956;4594;5743;6390;6750;60;947;1030;29107;207;546;596;1385;1641;3146;3417;5080;5291;6597;6657;10085;10381;6598;9077;2048;55210;4853;1116;10855;7297;598;1072;1822;1844;2118;3418;3925;4842;5154;5156;5925;6790;5686;2334;23040;26047;1773;1363;3178;3560;5724;8624;57142;7975;9521;10168;3020;3021;8038;8848;10608;664709;8438;396;80013;2909;10777;27239;54454;57670;83858	LHX3;KIF1B;APC;EDNRB;MSH6;MMUT;PTGS2;SDHB;SST;ACTB;CD34;CDKN2B;NXT1;AKT1;ATRX;BCL2;CREB1;DCX;HMGB1;IDH1;PAX6;PIK3CB;SMARCA4;SOX2;EDIL3;TUBB3;SMARCB1;DIRAS3;EPHB2;ATAD3A;NOTCH2;CHI3L1;HPSE;TYK2;BCL2L1;CFL1;ATN1;DUSP2;ETV4;IDH2;STMN1;NOS1;PDGFA;PDGFRA;RB1;AURKA;PSMA5;AFF2;MYT1L;CNTNAP2;DNASE1;CPE;HNRNPA1;IL2RB;PTAFR;PSMG1;RTN4;MAFK;EEF1E1;ZNF197;H3-3A;H3-3B;ADAM12;TSC22D1;MXD4;HNRNPA1P10;RAD54L;ARH…	75	0.0195976
C0085584	Encephalopathies	ALL	110/3368	457/21666	1.37551e-06	0.00062662	C10	Nervous System Diseases	Disease or Syndrome	4204;478;2629;3106;5277;5573;6750;7248;249;1213;1540;2348;2475;2643;3146;6709;7040;7421;10382;10804;1788;11152;64207;7298;8050;4141;1352;1355;2271;4715;4722;4729;4976;6389;7084;7284;11019;26235;29078;51300;55210;55572;92609;128989;6285;351;284;2806;7108;445;738;1525;5071;5361;1454;5888;9429;10206;85476;7054;65018;112476;8892;57526;3786;6529;26047;788;2904;6622;9531;2558;9131;10617;166378;1915;885…	MECP2;ATP1A3;GBA;HLA-B;PIGA;PRKAR1A;SST;TSC1;ALPL;CLTC;CYLD;FOLR1;MTOR;GCH1;HMGB1;SPTAN1;TGFB1;VDR;TUBB4A;GJB6;DNMT3A;WDR45;IRF2BPL;TYMS;PDHX;MARS1;COX10;COX15;FH;NDUFB9;NDUFS3;NDUFV2;OPA1;SDHA;TK2;TUFM;LIAS;FBXL4;NDUFAF4;TIMMDC1;ATAD3A;FOXRED1;TIMM50;TANGO2;S100B;APP;ANGPT1;GOT2;TM7SF2;ASS1;VPS51;CXADR;PRKN;PLXNA1;CSNK1E;RAD51;ABCG2;TRIM13;GFM1;TH;PINK1;PRRT2;EIF2B2;PCDH19;KCNQ3;SLC6A1;CNTNAP2;S…	110	0.0287431
C0456070	Growth delay	ALL	67/3368	244/21666	1.41391e-06	0.000626708			Pathologic Function	3988;5261;51128;1604;4594;60;8792;71;546;5048;5080;5087;5648;6657;6659;6664;6899;7421;9401;23322;25942;55691;3265;23394;57492;64207;80816;89910;91147;31;84168;57192;1594;11019;26235;51067;56945;60528;79823;11261;79813;3162;3090;5888;158;6697;686;526;22861;7466;1723;57545;55159;2782;9373;65062;6904;54872;285590;87178;51569;4338;10978;84188;284098;340533;81689	LIPA;PHKG2;SAR1B;CD55;MMUT;ACTB;TNFRSF11A;ACTG1;ATRX;PAFAH1B1;PAX6;PBX1;MASP1;SOX2;SOX4;SOX11;TBX1;VDR;RECQL4;RPGRIP1L;SIN3A;FRMD4A;HRAS;ADNP;ARID1B;IRF2BPL;ASXL3;UBE3B;TMEM67;ACACA;ANTXR1;MCOLN1;CYP27B1;LIAS;FBXL4;YARS2;MRPS22;ELAC2;CAMKMT;CHP1;EHMT1;HMOX1;HIC1;RAD51;ADSL;SPR;BTD;ATP6V1B2;NLRP1;WFS1;DHODH;CC2D2A;RFWD3;GNB1;PLAA;TMEM237;TBCD;PIGG;SH3PXD2B;PNPT1;UFM1;MOCS2;CLP1;FAR1;PIGW;NEXMIF;IS…	67	0.0175072
C0278876	Adult Medulloblastoma	ALL	168/3368	762/21666	1.47201e-06	0.000635287	C04	Neoplasms	Neoplastic Process	2313;324;2064;2672;2956;4594;5573;5743;6750;60;1030;207;596;1641;1869;1950;2100;2348;2475;2697;2706;3065;3105;3146;3320;3417;3480;5048;5080;5159;5291;5730;6387;6597;6657;6659;6664;7155;7158;7170;9314;10263;10381;22858;51639;1788;6598;8828;60529;4133;7037;7298;5970;6857;7965;10598;26073;2048;2042;6285;1786;5467;100133941;5599;79813;3162;2066;10855;23411;92737;445;5130;240;898;993;1000;1400;1525;21…	FLI1;APC;ERBB2;GFI1;MSH6;MMUT;PRKAR1A;PTGS2;SST;ACTB;CDKN2B;AKT1;BCL2;DCX;E2F1;EGF;ESR2;FOLR1;MTOR;GJA1;GJB2;HDAC1;HLA-A;HMGB1;HSP90AA1;IDH1;IGF1R;PAFAH1B1;PAX6;PDGFRB;PIK3CB;PTGDS;CXCL12;SMARCA4;SOX2;SOX4;SOX11;TOP2B;TP53BP1;TPM3;KLF4;CDK2AP2;TUBB3;CILK1;SF3B6;DNMT3A;SMARCB1;NRP2;ALX4;MAP2;TFRC;TYMS;RELA;SYT1;AIMP2;AHSA1;POLDIP2;EPHB2;EPHA3;S100B;DNMT1;PPARD;CD24;MAPK8;EHMT1;HMOX1;ERBB4;HPSE;SIR…	168	0.0438986
C0266470	Cerebellar Hypoplasia	ALL	63/3368	226/21666	1.64728e-06	0.000692704	C10;C16;F03	Nervous System Diseases;Congenital, Hereditary, and Neonatal Diseases and Abnormalities;Mental Disorders	Congenital Abnormality	8022;57560;79659;89884;5277;8573;9319;847;1605;1641;2263;2706;5048;5159;5373;5649;6496;7846;10381;10804;23299;55177;55691;6598;23057;29925;55690;63895;203068;256297;10013;5393;55210;60386;23545;529;8913;8398;4841;8289;18;1496;2596;6507;6715;1736;84879;7355;11041;55165;84314;51763;57038;114034;10939;23221;54872;55280;93627;440;347733;2972;83858	LHX3;IFT80;DYNC2H1;LHX4;PIGA;CASK;TRIP13;CAT;DAG1;DCX;FGFR2;GJB2;PAFAH1B1;PDGFRB;PMM2;RELN;SIX3;TUBA1A;TUBB3;GJB6;BICD2;RMDN3;FRMD4A;SMARCB1;NMNAT2;GMPPB;PACS1;PIEZO2;TUBB;PTF1A;HDAC6;EXOSC9;ATAD3A;SLC25A19;ATP6V0A2;ATP6V1E1;CACNA1G;PLA2G6;NONO;ARID1A;ABAT;CTNNA2;GAP43;SLC1A3;SRD5A1;DKC1;MFSD2A;SLC35A2;B4GAT1;CEP55;TMEM107;INPP5K;RARS2;TOE1;AFG3L2;RHOBTB2;PIGG;CWF19L1;TBCK;ASNS;TUBB2B;BRF1;ATAD3B	63	0.016462
C0007786	Brain Ischemia	ALL	90/3368	358/21666	1.7735e-06	0.000727134	C10;C14	Nervous System Diseases;Cardiovascular Diseases	Disease or Syndrome	1649;5743;6331;60;5770;207;596;847;1385;1641;2100;2475;2697;3146;3313;3320;4524;5291;5373;6387;7040;7295;10370;2932;4133;5740;361;3069;3383;5970;7097;7965;10598;26073;4137;6285;5467;351;5599;10135;79813;3162;148022;2066;5580;51083;55213;1191;738;240;598;805;3312;4440;4842;5604;1153;5925;8655;9361;1051;7054;112476;4191;5034;6529;6714;6546;1808;4925;10280;9131;24;120;727;80149;7122;83667;8862;23467…	DDIT3;PTGS2;SCN5A;ACTB;PTPN1;AKT1;BCL2;CAT;CREB1;DCX;ESR2;MTOR;GJA1;HMGB1;HSPA9;HSP90AA1;MTHFR;PIK3CB;PMM2;CXCL12;TGFB1;TXN;CITED2;GSK3B;MAP2;PTGIS;AQP4;HDLBP;ICAM1;RELA;TLR2;AIMP2;AHSA1;POLDIP2;MAPT;S100B;PPARD;APP;MAPK8;NAMPT;EHMT1;HMOX1;TICAM1;ERBB4;PRKCD;GAL;RCBTB1;CLU;VPS51;ALOX5;BCL2L1;CALM2;HSPA8;MSI1;NOS1;MAP2K1;CIRBP;RB1;DYNLL1;LONP1;CEBPB;TH;PRRT2;MDH2;P4HB;SLC6A1;SRC;SLC8A1;DPYSL2;NUCB…	90	0.0235171
C1845847	Coarse facial features	ALL	56/3368	194/21666	1.85995e-06	0.00074398	C23	Pathological Conditions, Signs and Symptoms	Finding	2304;4204;7038;8022;89884;2969;5277;5982;7461;60;5286;71;546;2332;2697;4758;6578;6597;6659;6664;23241;54551;1108;1788;3265;6598;51322;57492;84295;83550;57192;4853;79068;79813;5604;6601;8289;2071;54453;2961;196528;7355;411;54187;9373;55331;57003;93627;2137;285590;10297;55343;80311;84188;284098;90459	FOXE1;MECP2;TG;LHX3;LHX4;GTF2I;PIGA;RFC2;CLIP2;ACTB;PIK3C2A;ACTG1;ATRX;FMR1;GJA1;NEU1;SLCO2A1;SMARCA4;SOX4;SOX11;PACS2;MAGEL2;CHD4;DNMT3A;HRAS;SMARCB1;WAC;ARID1B;PHF6;GPR101;MCOLN1;NOTCH2;FTO;EHMT1;MAP2K1;SMARCC2;ARID1A;ERCC3;RIN2;GTF2E2;ARID2;SLC35A2;ARSB;NANS;PLAA;ACER3;CCDC47;TBCK;EXTL3;SH3PXD2B;APC2;SLC35C1;KLHL15;FAR1;PIGW;ERI1	56	0.0146329
C0240635	Byzanthine arch palate	ALL	117/3368	497/21666	2.11031e-06	0.000824027	C05;C07;C10;C16	Musculoskeletal Diseases;Stomatognathic Diseases;Nervous System Diseases;Congenital, Hereditary, and Neonatal Diseases and Abnormalities	Congenital Abnormality	4204;55687;324;2629;5277;6390;8573;9772;79728;25;207;546;1213;2175;2188;2263;3313;3480;4281;5048;5373;6899;7170;9401;9775;10381;25942;54551;55906;2186;3190;3265;6598;7204;7399;23126;29925;57492;63895;80816;203068;8701;8050;10269;1352;2271;5393;51067;80324;116228;4853;23545;529;5063;5194;55670;2072;5604;1487;5888;6843;7703;56262;9853;22995;10525;8289;54453;166378;526;1073;2178;9451;9200;4927;9742;…	MECP2;TRMU;APC;GBA;PIGA;SDHB;CASK;TMEM94;PALB2;ABL1;AKT1;ATRX;CLTC;FANCA;FANCF;FGFR2;HSPA9;IGF1R;MID1;PAFAH1B1;PMM2;TBX1;TPM3;RECQL4;EIF4A3;TUBB3;SIN3A;MAGEL2;ZC4H2;BPTF;HNRNPK;HRAS;SMARCB1;TRIO;USH2A;POGZ;GMPPB;ARID1B;PIEZO2;ASXL3;TUBB;DNAH11;PDHX;ZMPSTE24;COX10;FH;EXOSC9;YARS2;PUS1;COX20;NOTCH2;ATP6V0A2;ATP6V1E1;PAK3;PEX13;PEX26;ERCC4;MAP2K1;CTBP1;RAD51;VAMP1;PCGF2;LRRC8A;RUSC2;CEP152;HYOU1;ARI…	117	0.0305722
C0151889	Hyperreflexia	ALL	125/3368	539/21666	2.20555e-06	0.000841187	C10;C23	Nervous System Diseases;Pathological Conditions, Signs and Symptoms	Finding	4204;2629;2969;3106;5277;5982;7461;8573;79728;546;2175;2188;2643;2697;2776;4758;5159;5354;6121;6709;8100;23299;23322;26053;55812;3265;6567;7399;64207;91147;3329;4137;9227;57192;1352;1355;4722;4729;4976;5393;6389;29078;55572;1786;11261;55835;5654;5194;55670;2072;2182;2911;5071;5420;5888;6843;8913;8398;85476;65018;29926;1781;6697;9853;22995;163786;5155;5917;57498;6622;18;1496;6571;10280;9131;2071;2…	MECP2;GBA;GTF2I;HLA-B;PIGA;RFC2;CLIP2;CASK;PALB2;ATRX;FANCA;FANCF;GCH1;GJA1;GNAQ;NEU1;PDGFRB;PLP1;RPE65;SPTAN1;IFT88;BICD2;RPGRIP1L;AUTS2;SPATA7;HRAS;SLC16A2;USH2A;IRF2BPL;TMEM67;HSPD1;MAPT;LRAT;MCOLN1;COX10;COX15;NDUFS3;NDUFV2;OPA1;EXOSC9;SDHA;NDUFAF4;FOXRED1;DNMT1;CHP1;CENPJ;HTRA1;PEX13;PEX26;ERCC4;ACSL4;GRM1;PRKN;PODXL;RAD51;VAMP1;CACNA1G;PLA2G6;GFM1;PINK1;GMPPA;DYNC1I2;SPR;RUSC2;CEP152;SASS6;…	125	0.0326627
C0021704	Intelligence	ALL	145/3368	645/21666	2.37966e-06	0.000868221	F01	Behavior and Behavior Mechanisms	Mental Process	3077;3106;1605;2100;3105;6496;8997;9378;9401;10564;26053;23057;54567;57492;347689;4684;80034;6857;83985;4137;2042;5934;5792;2066;23011;320;1000;1839;2104;3831;5079;5144;5454;5733;5577;65018;2820;5686;55904;84894;53353;1946;10283;8334;4900;1007;1496;55729;55135;100128977;108;862;1627;2823;10724;196528;659;6138;6326;29919;9472;6780;5106;6721;23262;5064;23196;64506;284612;10452;813;5414;5796;401237;…	HFE;HLA-B;DAG1;ESR2;HLA-A;SIX3;KALRN;NRXN1;RECQL4;ARFGEF2;AUTS2;NMNAT2;DLL4;ARID1B;SOX2-OT;NCAM1;CSRNP3;SYT1;SPNS1;MAPT;EPHA3;RBL2;PTPRF;ERBB4;RAB21;APBA1;CDH2;HBEGF;ESRRG;KLC1;PAX5;PDE4D;POU3F2;PTGER3;PRKAR2B;PINK1;GPD2;PSMA5;KMT2E;LINGO1;LRP1B;EFNA5;CWC27;H2AC6;NRGN;CDH9;CTNNA2;ATF7IP;WRAP53;MAPT-AS1;ADCY2;RUNX1T1;DBN1;GPM6A;OGA;ARID2;BMPR2;RPL15;SCN2A;RMC1;AKAP6;STAU1;PCK2;SREBF2;PPIP5K2;PALM;…	145	0.0378887
C4704874	Mammary Carcinoma, Human	ALL	126/3368	545/21666	2.38231e-06	0.000868221	C04;C17	Neoplasms;Skin and Connective Tissue Diseases	Neoplastic Process	79659;1649;1910;2064;5743;79728;25;207;596;708;847;1869;1950;2100;2263;2475;2697;3320;3480;4524;5915;6387;6470;7039;7040;7158;7295;7421;8204;10381;1788;3190;3265;54567;1591;7037;7298;5970;6935;2353;4722;51081;56945;1374;4853;1786;79068;3162;10855;23411;9611;898;1000;1072;1192;2101;2118;3090;3488;3714;3925;4919;5154;5292;2249;2274;3953;5888;5925;6423;6790;7025;9429;23345;1111;6531;6714;51176;4240;…	DYNC2H1;DDIT3;EDNRB;ERBB2;PTGS2;PALB2;ABL1;AKT1;BCL2;C1QBP;CAT;E2F1;EGF;ESR2;FGFR2;MTOR;GJA1;HSP90AA1;IGF1R;MTHFR;RARB;CXCL12;SHMT1;TGFA;TGFB1;TP53BP1;TXN;VDR;NRIP1;TUBB3;DNMT3A;HNRNPK;HRAS;DLL4;CYP24A1;TFRC;TYMS;RELA;ZEB1;FOS;NDUFS3;MRPS7;MRPS22;CPT1A;NOTCH2;DNMT1;FTO;HMOX1;HPSE;SIRT1;NCOR1;CCNE1;CDH2;CFL1;CLIC1;ESRRA;ETV4;HIC1;IGFBP5;JAG2;STMN1;ROR1;PDGFA;PIM1;FGF4;FHL2;LEPR;RAD51;RB1;SFRP2;AUR…	126	0.032924
C1277241	Delayed myelination	ALL	37/3368	112/21666	3.37106e-06	0.00115178	F03	Mental Disorders	Finding	5277;8573;5373;7040;55906;57192;26235;55572;56945;85476;4191;55904;81603;57498;92949;10617;3798;7355;6326;221692;2782;375;9373;23221;6792;5515;51124;440;51053;5518;87178;9230;27245;57582;10978;9276;81689	PIGA;CASK;PMM2;TGFB1;ZC4H2;MCOLN1;FBXL4;FOXRED1;MRPS22;GFM1;MDH2;KMT2E;TRIM8;KIDINS220;ADAMTSL1;STAMBP;KIF5A;SLC35A2;SCN2A;PHACTR1;GNB1;ARF1;PLAA;RHOBTB2;CDKL5;PPP2CA;IER3IP1;ASNS;GMNN;PPP2R1A;PNPT1;RAB11B;AHDC1;KCNT1;CLP1;COPB2;ISCA1	37	0.00966815
C1849367	Nasal bridge wide	ALL	103/3368	429/21666	3.2689e-06	0.00115178			Finding	2313;79659;1910;2969;5573;5982;7461;8573;9772;129563;60;5286;71;546;2697;3052;3480;4281;4758;5087;5159;5915;6121;6597;6659;6664;6899;8100;22858;23241;25942;26053;53834;55812;2186;2245;3190;6598;7399;23394;51322;57492;60529;63895;9227;4853;23545;79813;5194;55670;5144;1487;1909;5925;2563;5718;6601;10522;158326;10525;8289;92949;64359;24;526;9897;7372;9742;196528;7355;64220;23426;79947;7353;2314;5576…	FLI1;DYNC2H1;EDNRB;GTF2I;PRKAR1A;RFC2;CLIP2;CASK;TMEM94;DIS3L2;ACTB;PIK3C2A;ACTG1;ATRX;GJA1;HCCS;IGF1R;MID1;NEU1;PBX1;PDGFRB;RARB;RPE65;SMARCA4;SOX4;SOX11;TBX1;IFT88;CILK1;PACS2;SIN3A;AUTS2;FGFRL1;SPATA7;BPTF;FGD1;HNRNPK;SMARCB1;USH2A;ADNP;WAC;ARID1B;ALX4;PIEZO2;LRAT;NOTCH2;ATP6V0A2;EHMT1;PEX13;PEX26;PDE4D;CTBP1;EDNRA;RB1;GABRD;PSMD12;SMARCC2;DEAF1;FREM1;HYOU1;ARID1A;ADAMTSL1;NXN;ABCA4;ATP6V1B2;W…	103	0.026914
C1853743	Muscular hypotonia of the trunk	ALL	47/3368	156/21666	3.3423e-06	0.00115178	C10;C23	Nervous System Diseases;Pathological Conditions, Signs and Symptoms	Finding	4204;478;5277;8573;1641;5048;5373;10381;10382;54551;1302;63895;89910;4976;55210;56945;60386;11261;7703;8913;8398;85476;7054;6531;6697;9853;57498;6571;166378;28962;54888;7355;374354;79947;23327;160418;3785;10195;51412;3508;51124;55975;23516;440;56160;87178;340533	MECP2;ATP1A3;PIGA;CASK;DCX;PAFAH1B1;PMM2;TUBB3;TUBB4A;MAGEL2;COL11A2;PIEZO2;UBE3B;OPA1;ATAD3A;MRPS22;SLC25A19;CHP1;PCGF2;CACNA1G;PLA2G6;GFM1;TH;SLC6A3;SPR;RUSC2;KIDINS220;SLC18A2;SPATA5;OSTM1;NSUN2;SLC35A2;NHLRC2;DHDDS;NEDD4L;TMTC3;KCNQ2;ALG3;ACTL6B;IGHMBP2;IER3IP1;KLHL7;SLC39A14;ASNS;NSMCE3;PNPT1;NEXMIF	47	0.0122812
C0009241	Cognition Disorders	ALL	137/3368	607/21666	3.53251e-06	0.00118231	F03	Mental Disorders	Mental or Behavioral Dysfunction	4204;7454;478;2629;2969;5743;6750;7248;7461;359948;60;2043;207;847;1385;1641;2332;2348;2475;2706;3065;3146;4552;5048;5291;5649;5891;5915;6597;6659;7040;7295;7421;9378;10376;10804;11141;26053;2932;23057;23133;23394;352909;361;7097;7965;10598;26073;1756;4137;2048;10013;6285;1116;351;5599;3710;79813;5063;3162;284;2066;2965;5700;6419;7108;7412;23411;51164;55213;1191;873;1525;1844;2534;2891;4128;4217;…	MECP2;WAS;ATP1A3;GBA;GTF2I;PTGS2;SST;TSC1;CLIP2;IRF2BP2;ACTB;EPHA4;AKT1;CAT;CREB1;DCX;FMR1;FOLR1;MTOR;GJB2;HDAC1;HMGB1;MTRR;PAFAH1B1;PIK3CB;RELN;MOK;RARB;SMARCA4;SOX4;TGFB1;TXN;VDR;NRXN1;TUBA1B;GJB6;IL1RAPL1;AUTS2;GSK3B;NMNAT2;PHF8;ADNP;DNAAF3;AQP4;TLR2;AIMP2;AHSA1;POLDIP2;DMD;MAPT;EPHB2;HDAC6;S100B;CHI3L1;APP;MAPK8;ITPR3;EHMT1;PAK3;HMOX1;ANGPT1;ERBB4;GTF2H1;PSMC1;SETMAR;TM7SF2;VCAM1;SIRT1;DCTN4;…	137	0.0357983
C0025500	Mesothelioma	ALL	128/3368	560/21666	3.68741e-06	0.00120947	C04	Neoplasms	Neoplastic Process	324;2064;5573;5743;7148;7248;60;1030;29107;207;596;847;1641;1869;1950;2100;2263;2324;2348;2475;2697;3065;3146;3480;5159;5291;6121;6574;6772;7039;7295;10263;51639;57167;406;1302;6598;7298;3383;5970;31;6935;7270;9790;2048;3309;79823;4853;529;780;929;943;5714;5934;5599;3162;284;2066;5580;7108;7412;10855;5654;445;738;240;801;805;808;1525;1969;2191;2487;2534;3429;3925;4162;5079;5154;5292;5361;5604;571…	APC;ERBB2;PRKAR1A;PTGS2;TNXB;TSC1;ACTB;CDKN2B;NXT1;AKT1;BCL2;CAT;DCX;E2F1;EGF;ESR2;FGFR2;FLT4;FOLR1;MTOR;GJA1;HDAC1;HMGB1;IGF1R;PDGFRB;PIK3CB;RPE65;SLC20A1;STAT1;TGFA;TXN;CDK2AP2;SF3B6;SALL4;ARNTL;COL11A2;SMARCB1;TYMS;ICAM1;RELA;ACACA;ZEB1;TTF1;BMS1;EPHB2;HSPA5;CAMKMT;NOTCH2;ATP6V1E1;DDR1;CD14;TNFRSF8;PSMD8;RBL2;MAPK8;HMOX1;ANGPT1;ERBB4;PRKCD;TM7SF2;VCAM1;HPSE;HTRA1;ASS1;VPS51;ALOX5;CALM1;CALM2;C…	128	0.0334466
C0238286	Mucolipidosis Type IV	ALL	13/3368	22/21666	3.77584e-06	0.00121419	C05;C10;C16;C18	Musculoskeletal Diseases;Nervous System Diseases;Congenital, Hereditary, and Neonatal Diseases and Abnormalities;Nutritional and Metabolic Diseases	Disease or Syndrome	2475;2706;10804;3329;57192;2042;4045;27074;7942;51182;23373;7781;55283	MTOR;GJB2;GJB6;HSPD1;MCOLN1;EPHA3;LSAMP;LAMP3;TFEB;HSPA14;CRTC1;SLC30A3;MCOLN3	13	0.00339692
C0016202	Flatfoot	ALL	74/3368	285/21666	4.03139e-06	0.00126153	C05;C16	Musculoskeletal Diseases;Congenital, Hereditary, and Neonatal Diseases and Abnormalities	Anatomical Abnormality	2313;4204;2969;5982;6324;7461;79728;84059;25;546;2175;2188;2332;2475;5373;7040;7170;11141;26053;57167;2186;2245;5831;6567;7204;23133;23394;29925;55690;63895;80816;124583;23767;60675;1756;128989;23545;529;79813;5063;2072;2182;2911;5888;9361;2563;4841;6301;7319;10522;81603;9131;54453;526;2178;2617;29089;54756;6326;9244;81848;55159;2314;11011;57190;2673;65055;7592;85365;2664;80204;126792;8812;83452	FLI1;MECP2;GTF2I;RFC2;SCN1B;CLIP2;PALB2;ADGRV1;ABL1;ATRX;FANCA;FANCF;FMR1;MTOR;PMM2;TGFB1;TPM3;IL1RAPL1;AUTS2;SALL4;BPTF;FGD1;PYCR1;SLC16A2;TRIO;PHF8;ADNP;GMPPB;PACS1;PIEZO2;ASXL3;CANT1;FLRT3;PROK2;DMD;TANGO2;ATP6V0A2;ATP6V1E1;EHMT1;PAK3;ERCC4;ACSL4;GRM1;RAD51;LONP1;GABRD;NONO;SARS1;UBE2A;DEAF1;TRIM8;AIFM1;RIN2;ATP6V1B2;FANCE;GARS1;UBE2T;IL17RD;SCN2A;CRLF1;SPRY4;RFWD3;FLII;TLK2;SELENON;GFPT1;REEP…	74	0.0193363
C0024433	Macrostomia	ALL	45/3368	148/21666	4.07689e-06	0.00126153	C07;C16	Stomatognathic Diseases;Congenital, Hereditary, and Neonatal Diseases and Abnormalities	Congenital Abnormality	4204;2969;5982;7461;60;71;546;2475;2706;5373;6597;6659;6664;9378;23241;23322;6598;10771;23126;55690;57492;80816;89910;91147;10013;5604;158;4841;6601;7319;8289;64359;526;9742;54888;196528;57545;79753;80055;6792;9533;51412;7862;285590;80311	MECP2;GTF2I;RFC2;CLIP2;ACTB;ACTG1;ATRX;MTOR;GJB2;PMM2;SMARCA4;SOX4;SOX11;NRXN1;PACS2;RPGRIP1L;SMARCB1;ZMYND11;POGZ;PACS1;ARID1B;ASXL3;UBE3B;TMEM67;HDAC6;MAP2K1;ADSL;NONO;SMARCC2;UBE2A;ARID1A;NXN;ATP6V1B2;IFT140;NSUN2;ARID2;CC2D2A;SNIP1;PGAP1;CDKL5;POLR1C;ACTL6B;BRPF1;SH3PXD2B;KLHL15	45	0.0117586
C0008073	Developmental Disabilities	ALL	88/3368	355/21666	4.21496e-06	0.0012801	F03	Mental Disorders	Mental or Behavioral Dysfunction	4204;8022;478;5277;5743;60;546;2263;2332;2348;2475;2697;2706;3052;4281;4524;4849;5080;5291;5373;5648;5649;6121;6657;6664;9378;10804;22858;57167;1108;1788;2245;3265;10771;57492;60675;2048;79823;1374;351;604;79813;2965;1400;3090;5144;5361;1909;5793;5888;7025;9361;55824;112476;8892;6531;158;2334;2563;3786;2904;2071;10617;151;8562;57511;6326;51780;54187;9124;3785;7030;6904;55627;6792;9533;6091;1967;8…	MECP2;LHX3;ATP1A3;PIGA;PTGS2;ACTB;ATRX;FGFR2;FMR1;FOLR1;MTOR;GJA1;GJB2;HCCS;MID1;MTHFR;CNOT3;PAX6;PIK3CB;PMM2;MASP1;RELN;RPE65;SOX2;SOX11;NRXN1;GJB6;CILK1;SALL4;CHD4;DNMT3A;FGD1;HRAS;ZMYND11;ARID1B;PROK2;EPHB2;CAMKMT;CPT1A;APP;BCL6;EHMT1;GTF2H1;CRMP1;HIC1;PDE4D;PLXNA1;EDNRA;PTPRG;RAD51;NR2F1;LONP1;PAG1;PRRT2;EIF2B2;SLC6A3;ADSL;AFF2;GABRD;KCNQ3;GRIN2B;ERCC3;STAMBP;ADRA2B;DENR;COG6;SCN2A;KDM3B;NANS…	88	0.0229945
C3278923	Dilated ventricles (finding)	ALL	102/3368	427/21666	4.60491e-06	0.0013731			Finding	2313;4204;478;2629;79728;1605;1950;2175;2188;2263;2475;5048;5080;5159;7846;10664;22858;23299;25942;53834;54551;1108;1767;1788;3265;23394;29925;57492;89910;8701;27019;51364;54768;64446;83544;92749;115399;246176;345895;352909;2353;10269;284119;55572;60386;128989;79813;55835;2072;2911;1487;5888;9361;6638;7681;2563;10522;22995;163786;5155;57498;1736;2071;9213;120;2178;84879;2961;28962;29089;57511;575…	FLI1;MECP2;ATP1A3;GBA;PALB2;DAG1;EGF;FANCA;FANCF;FGFR2;MTOR;PAFAH1B1;PAX6;PDGFRB;TUBA1A;CTCF;CILK1;BICD2;SIN3A;FGFRL1;MAGEL2;CHD4;DNAH5;DNMT3A;HRAS;ADNP;GMPPB;ARID1B;UBE3B;DNAH11;DNAI1;ZMYND10;HYDIN;DNAI2;DNAL1;DRC1;LRRC56;GAS2L2;RSPH4A;DNAAF3;FOS;ZMPSTE24;CAVIN1;FOXRED1;SLC25A19;TANGO2;EHMT1;CENPJ;ERCC4;GRM1;CTBP1;RAD51;LONP1;SNRPN;MKRN3;GABRD;DEAF1;CEP152;SASS6;PDGFB;KIDINS220;DKC1;ERCC3;XPR1;A…	102	0.0266527
C1261502	Finding of Mean Corpuscular Hemoglobin	ALL	145/3368	653/21666	4.81737e-06	0.0014108			Finding	3077;10019;60;596;2100;3146;4524;4552;5891;5915;6453;6772;7170;10767;26053;55690;7037;7298;285755;2109;5393;79068;284;2965;3669;7942;240;896;1870;1874;3312;3482;5292;948;3953;4218;5142;5519;6790;9361;8334;994;3560;56896;7357;8563;2235;2961;4756;8451;51218;51312;151176;30009;23082;8630;55062;57545;65065;55159;57142;8503;10541;5684;55666;401237;8140;56996;23039;5493;9990;6199;23141;55252;221264;931…	HFE;SH2B3;ACTB;BCL2;ESR2;HMGB1;MTHFR;MTRR;MOK;RARB;ITSN1;STAT1;TPM3;HBS1L;AUTS2;PACS1;TFRC;TYMS;PPIL6;ETFB;EXOSC9;FTO;ANGPT1;GTF2H1;ISG20;TFEB;ALOX5;CCND3;E2F2;E2F4;HSPA8;IGF2R;PIM1;CD36;LEPR;RAB8A;PDE4B;PPP2R1B;AURKA;LONP1;H2AC6;CDC25B;IL2RB;DPYSL5;UGCG;THOC5;FECH;GTF2E2;NEO1;CUL4A;GLRX5;SLC25A37;ERFE;TBX21;PPRC1;HSD17B6;WIPI1;CC2D2A;NBEAL1;RFWD3;RTN4;PIK3R3;ANP32B;PSMA3;NPLOC4;CASC15;SLC7A5;SLC…	145	0.0378887
C0026985	Myelodysplasia	ALL	52/3368	181/21666	4.93091e-06	0.00141872			Congenital Abnormality	7454;2672;3077;4436;4869;5277;6729;9319;10019;79728;25;60;947;1030;546;1869;2175;2188;2624;3417;7040;9401;25942;1788;3265;84295;4684;7037;7965;10598;26073;1786;929;2072;3659;948;5888;23218;1736;79650;862;3178;2178;4928;2235;29089;51119;114803;3133;55159;51371;10456	WAS;GFI1;HFE;MSH2;NPM1;PIGA;SRP54;TRIP13;SH2B3;PALB2;ABL1;ACTB;CD34;CDKN2B;ATRX;E2F1;FANCA;FANCF;GATA2;IDH1;TGFB1;RECQL4;SIN3A;DNMT3A;HRAS;PHF6;NCAM1;TFRC;AIMP2;AHSA1;POLDIP2;DNMT1;CD14;ERCC4;IRF1;CD36;RAD51;NBEAL2;DKC1;USB1;RUNX1T1;HNRNPA1;FANCE;NUP98;FECH;UBE2T;SBDS;MYSM1;HLA-E;RFWD3;POMP;HAX1	52	0.0135877
C0020534	Orbital separation excessive	ALL	133/3368	590/21666	5.1627e-06	0.0014598	C05;C16	Musculoskeletal Diseases;Congenital, Hereditary, and Neonatal Diseases and Abnormalities	Finding	2313;324;2629;5277;5573;8573;9772;79728;60;71;207;546;2175;2188;2263;2475;2697;4281;5048;5080;5373;5648;6899;6938;7170;9401;11141;23241;23322;25942;26053;53834;54101;57167;1108;1302;1788;2186;2245;3265;5831;10771;23126;51322;51651;55690;57492;60529;63895;80816;89910;91147;203068;8050;60675;84168;10269;2271;5393;63931;4853;23545;529;79813;55835;55670;132;2072;5144;5604;1487;5888;5925;8913;56262;48…	FLI1;APC;GBA;PIGA;PRKAR1A;CASK;TMEM94;PALB2;ACTB;ACTG1;AKT1;ATRX;FANCA;FANCF;FGFR2;MTOR;GJA1;MID1;PAFAH1B1;PAX6;PMM2;MASP1;TBX1;TCF12;TPM3;RECQL4;IL1RAPL1;PACS2;RPGRIP1L;SIN3A;AUTS2;FGFRL1;RIPK4;SALL4;CHD4;COL11A2;DNMT3A;BPTF;FGD1;HRAS;PYCR1;ZMYND11;POGZ;WAC;PTRH2;PACS1;ARID1B;ALX4;PIEZO2;ASXL3;UBE3B;TMEM67;TUBB;PDHX;PROK2;ANTXR1;ZMPSTE24;FH;EXOSC9;MRPS14;NOTCH2;ATP6V0A2;ATP6V1E1;EHMT1;CENPJ;PEX2…	133	0.0347531
C1257931	Mammary Neoplasms, Human	ALL	121/3368	527/21666	5.27982e-06	0.00146761	C04;C17	Neoplasms;Skin and Connective Tissue Diseases	Neoplastic Process	79659;1649;1910;2064;5743;79728;25;207;596;708;847;1869;1950;2100;2263;2475;2697;3320;3480;4524;5915;6387;6470;7158;7295;7421;8204;10381;1788;3190;3265;54567;1591;7037;7298;5970;6935;2353;4722;51081;56945;1374;4853;1786;79068;3162;10855;23411;9611;898;1000;1072;1192;2101;2118;3090;3488;3714;3925;4919;5154;5292;2249;2274;3953;5888;5925;6423;6790;7025;9429;23345;1111;6714;51176;4240;1003;3087;23705…	DYNC2H1;DDIT3;EDNRB;ERBB2;PTGS2;PALB2;ABL1;AKT1;BCL2;C1QBP;CAT;E2F1;EGF;ESR2;FGFR2;MTOR;GJA1;HSP90AA1;IGF1R;MTHFR;RARB;CXCL12;SHMT1;TP53BP1;TXN;VDR;NRIP1;TUBB3;DNMT3A;HNRNPK;HRAS;DLL4;CYP24A1;TFRC;TYMS;RELA;ZEB1;FOS;NDUFS3;MRPS7;MRPS22;CPT1A;NOTCH2;DNMT1;FTO;HMOX1;HPSE;SIRT1;NCOR1;CCNE1;CDH2;CFL1;CLIC1;ESRRA;ETV4;HIC1;IGFBP5;JAG2;STMN1;ROR1;PDGFA;PIM1;FGF4;FHL2;LEPR;RAD51;RB1;SFRP2;AURKA;NR2F1;AB…	121	0.0316175
C0751495	Seizures, Focal	ALL	58/3368	210/21666	5.6713e-06	0.00155016	C10;C23	Nervous System Diseases;Pathological Conditions, Signs and Symptoms	Disease or Syndrome	4204;5743;6750;7248;249;847;2475;2776;10564;6598;8828;11152;2353;51067;6285;5580;1191;2891;3418;4199;4804;4842;1812;112476;57526;2563;3786;6301;6529;26047;5155;5917;6546;2897;18;2558;10280;151;22861;4131;54888;6326;3703;375;23327;160418;3785;80055;6904;6792;147;2898;347733;57582;7991;23043;23325;54886	MECP2;PTGS2;SST;TSC1;ALPL;CAT;MTOR;GNAQ;ARFGEF2;SMARCB1;NRP2;WDR45;FOS;YARS2;S100B;PRKCD;CLU;GRIA2;IDH2;ME1;NGFR;NOS1;DRD1;PRRT2;PCDH19;GABRD;KCNQ3;SARS1;SLC6A1;CNTNAP2;PDGFB;RARS1;SLC8A1;GRIK1;ABAT;GABRA5;SIGMAR1;ADRA2B;NLRP1;MAP1B;NSUN2;SCN2A;STT3A;ARF1;NEDD4L;TMTC3;KCNQ2;PGAP1;TBCD;CDKL5;ADRA1B;GRIK2;TUBB2B;KCNT1;TUSC3;TNIK;WASHC4;PLPPR1	58	0.0151555
C1531647	Cerebral ventriculomegaly	ALL	98/3368	410/21666	6.7721e-06	0.00182069	C10	Nervous System Diseases	Finding	2313;4204;2629;79728;1605;1950;2175;2188;2263;2475;5048;5080;5159;7846;10664;22858;23299;25942;53834;54551;1108;1767;1788;3265;23394;29925;57492;89910;8701;27019;51364;54768;64446;83544;92749;115399;246176;345895;352909;2353;284119;55572;60386;79813;55835;2072;2911;1487;5888;9361;6638;7681;2563;10522;22995;163786;5155;57498;1736;2071;9213;2178;84879;2961;28962;29089;57511;57545;84314;221692;55159…	FLI1;MECP2;GBA;PALB2;DAG1;EGF;FANCA;FANCF;FGFR2;MTOR;PAFAH1B1;PAX6;PDGFRB;TUBA1A;CTCF;CILK1;BICD2;SIN3A;FGFRL1;MAGEL2;CHD4;DNAH5;DNMT3A;HRAS;ADNP;GMPPB;ARID1B;UBE3B;DNAH11;DNAI1;ZMYND10;HYDIN;DNAI2;DNAL1;DRC1;LRRC56;GAS2L2;RSPH4A;DNAAF3;FOS;CAVIN1;FOXRED1;SLC25A19;EHMT1;CENPJ;ERCC4;GRM1;CTBP1;RAD51;LONP1;SNRPN;MKRN3;GABRD;DEAF1;CEP152;SASS6;PDGFB;KIDINS220;DKC1;ERCC3;XPR1;FANCE;MFSD2A;GTF2E2;OSTM…	98	0.0256075
C1836542	Depressed nasal bridge	ALL	101/3368	426/21666	7.19398e-06	0.00190292			Finding	4204;57560;79659;478;2629;5277;5573;8573;9772;129563;207;546;2263;2475;2697;5373;6597;6659;6664;9378;9759;11141;25942;54101;54551;1302;3265;6598;23126;23394;51322;57492;60529;89910;124583;203068;60675;84168;128178;1756;2109;2271;63931;79823;84300;5063;5194;5426;55670;2182;5144;5604;9361;2563;6601;7319;10522;26047;81603;57498;8289;9131;57572;64359;166378;9451;9897;4927;4683;54888;196528;6326;84314…	MECP2;IFT80;DYNC2H1;ATP1A3;GBA;PIGA;PRKAR1A;CASK;TMEM94;DIS3L2;AKT1;ATRX;FGFR2;MTOR;GJA1;PMM2;SMARCA4;SOX4;SOX11;NRXN1;HDAC4;IL1RAPL1;SIN3A;RIPK4;MAGEL2;COL11A2;HRAS;SMARCB1;POGZ;ADNP;WAC;ARID1B;ALX4;UBE3B;CANT1;TUBB;PROK2;ANTXR1;EDARADD;DMD;ETFB;FH;MRPS14;CAMKMT;UQCC2;PAK3;PEX13;POLE;PEX26;ACSL4;PDE4D;MAP2K1;LONP1;GABRD;SMARCC2;UBE2A;DEAF1;CNTNAP2;TRIM8;KIDINS220;ARID1A;AIFM1;DOCK6;NXN;SPATA5;EI…	101	0.0263914
C1854114	Short nose	ALL	69/3368	265/21666	7.51476e-06	0.00195622			Finding	2313;4204;324;2629;2969;5573;5982;7461;8573;129563;25;60;546;2263;2475;2697;3313;5048;6496;6664;7546;9401;11141;25942;54101;1302;2245;3265;7204;51322;80816;89910;124583;6857;10269;10013;51067;55210;80324;23545;529;79813;5063;3090;5144;5604;8913;9361;8398;158;10522;10617;64359;6218;9897;6138;2677;2314;9373;7317;3020;9990;4094;4298;51053;4338;154881;10978;340533	FLI1;MECP2;APC;GBA;GTF2I;PRKAR1A;RFC2;CLIP2;CASK;DIS3L2;ABL1;ACTB;ATRX;FGFR2;MTOR;GJA1;HSPA9;PAFAH1B1;SIX3;SOX11;ZIC2;RECQL4;IL1RAPL1;SIN3A;RIPK4;COL11A2;FGD1;HRAS;TRIO;WAC;ASXL3;UBE3B;CANT1;SYT1;ZMPSTE24;HDAC6;YARS2;ATAD3A;PUS1;ATP6V0A2;ATP6V1E1;EHMT1;PAK3;HIC1;PDE4D;MAP2K1;CACNA1G;LONP1;PLA2G6;ADSL;DEAF1;STAMBP;NXN;RPS17;WASHC5;RPL15;GGCX;FLII;PLAA;UBA1;H3-3A;SLC12A6;MAF;MLLT1;GMNN;MOCS2;KCTD7;…	69	0.0180298
C0349204	Nonorganic psychosis	ALL	91/3368	376/21666	8.29749e-06	0.00209352	F03	Mental Disorders	Mental or Behavioral Dysfunction	4204;7454;947;71;207;1869;2263;2332;2643;3313;3480;4524;5048;5159;5649;5915;6772;6899;7040;7064;7295;7421;8997;9378;406;5831;23057;7298;2289;2353;4137;1594;4853;6285;1116;1786;3107;79813;5063;2066;3669;7412;2891;3855;4128;1454;8829;8398;7054;1812;6531;57526;288;4616;57498;2904;3356;4900;2918;1808;5999;80896;84152;7122;10313;4205;8991;196528;3133;411;79947;10452;64288;7976;8140;1745;115004;9638;10…	MECP2;WAS;CD34;ACTG1;AKT1;E2F1;FGFR2;FMR1;GCH1;HSPA9;IGF1R;MTHFR;PAFAH1B1;PDGFRB;RELN;RARB;STAT1;TBX1;TGFB1;THOP1;TXN;VDR;KALRN;NRXN1;ARNTL;PYCR1;NMNAT2;TYMS;FKBP5;FOS;MAPT;CYP27B1;NOTCH2;S100B;CHI3L1;DNMT1;HLA-C;EHMT1;PAK3;ERBB4;ISG20;VCAM1;GRIA2;KRT7;MAOA;CSNK1E;NRP1;PLA2G6;TH;DRD1;SLC6A3;PCDH19;ANK3;GADD45B;KIDINS220;GRIN2B;HTR2A;NRGN;GRM8;DPYSL2;RGS4;NPL;PPP1R1B;CLDN5;RTN3;MEF2A;SELENBP1;ARID…	91	0.0237784
C1384666	hearing impairment	ALL	160/3368	740/21666	8.17595e-06	0.00209352	C09;C10;C23	Otorhinolaryngologic Diseases;Nervous System Diseases;Pathological Conditions, Signs and Symptoms	Disease or Syndrome	2313;4204;324;1910;2629;5277;5573;6390;9319;79728;84059;60;5286;8792;71;207;596;1288;2175;2188;2263;2332;2624;2643;2697;2706;3052;4522;4524;5083;5648;5730;6121;6597;6657;6659;6664;6772;6899;6938;7039;7040;9378;9401;10804;25942;55812;57167;1108;1302;3190;6598;7399;23126;51322;57492;63895;84295;414152;3329;84168;10269;1756;9227;1355;3735;4722;4729;4976;6389;7084;25821;29078;55572;56945;4853;1786;79…	FLI1;MECP2;APC;EDNRB;GBA;PIGA;PRKAR1A;SDHB;TRIP13;PALB2;ADGRV1;ACTB;PIK3C2A;TNFRSF11A;ACTG1;AKT1;BCL2;COL4A6;FANCA;FANCF;FGFR2;FMR1;GATA2;GCH1;GJA1;GJB2;HCCS;MTHFD1;MTHFR;PAX9;MASP1;PTGDS;RPE65;SMARCA4;SOX2;SOX4;SOX11;STAT1;TBX1;TCF12;TGFA;TGFB1;NRXN1;RECQL4;GJB6;SIN3A;SPATA7;SALL4;CHD4;COL11A2;HNRNPK;SMARCB1;USH2A;POGZ;WAC;ARID1B;PIEZO2;PHF6;C10orf105;HSPD1;ANTXR1;ZMPSTE24;DMD;LRAT;COX15;KARS1;N…	160	0.0418082
C0238198	Gastrointestinal Stromal Tumors	ALL	122/3368	538/21666	9.08355e-06	0.00225712	C04;C06	Neoplasms;Digestive System Diseases	Neoplastic Process	2313;324;1604;2064;4292;5743;6390;6750;25;60;947;1030;5286;5770;207;596;1869;2324;2475;2697;3146;3320;3480;5159;5291;6387;7421;8100;9314;10664;57167;6598;4684;7037;51364;5970;1756;5575;2048;6389;7084;79823;6285;604;929;6751;3162;284;5580;7297;9611;320;321;801;805;808;887;896;1000;1839;1969;2118;2534;3429;3488;3659;5156;5315;5604;5715;23373;1462;2249;4739;5888;5925;6624;6790;7428;8622;9429;10671;1…	FLI1;APC;CD55;ERBB2;MLH1;PTGS2;SDHB;SST;ABL1;ACTB;CD34;CDKN2B;PIK3C2A;PTPN1;AKT1;BCL2;E2F1;FLT4;MTOR;GJA1;HMGB1;HSP90AA1;IGF1R;PDGFRB;PIK3CB;CXCL12;VDR;IFT88;KLF4;CTCF;SALL4;SMARCB1;NCAM1;TFRC;ZMYND10;RELA;DMD;PRKAR1B;EPHB2;SDHA;TK2;CAMKMT;S100B;BCL6;CD14;SSTR1;HMOX1;ANGPT1;PRKCD;TYK2;NCOR1;APBA1;APBA2;CALM1;CALM2;CALM3;CCKBR;CCND3;CDH2;HBEGF;EPHA2;ETV4;FYN;IFI27;IGFBP5;IRF1;PDGFRA;PKM;MAP2K1;PSM…	122	0.0318788
C0004106	Astigmatism	ALL	44/3368	148/21666	9.82688e-06	0.00238614	C11	Eye Diseases	Disease or Syndrome	4204;79728;708;1540;2175;2188;2776;7064;23241;26053;1108;1767;23126;23394;51322;57492;63895;89910;7298;5130;2072;5156;5888;81603;57498;388552;2904;3035;2071;166378;1297;2178;2961;29089;57545;55159;22901;160418;3020;55666;79140;84131;206338;401237	MECP2;PALB2;C1QBP;CYLD;FANCA;FANCF;GNAQ;THOP1;PACS2;AUTS2;CHD4;DNAH5;POGZ;ADNP;WAC;ARID1B;PIEZO2;UBE3B;TYMS;PCYT1A;ERCC4;PDGFRA;RAD51;TRIM8;KIDINS220;BLOC1S3;GRIN2B;HARS1;ERCC3;SPATA5;COL9A1;FANCE;GTF2E2;UBE2T;CC2D2A;RFWD3;ARSG;TMTC3;H3-3A;NPLOC4;CCDC28B;CEP78;LVRN;CASC15	44	0.0114973
C1837397	Severe global developmental delay	ALL	40/3368	130/21666	9.89374e-06	0.00238614			Finding	4204;89884;8573;546;2475;2706;5915;7280;9378;10381;10804;54551;2186;6567;6598;23126;23394;57492;80816;11019;26235;60386;5194;55670;132;158;1781;26047;8289;2904;18;1496;10617;3020;1476;8813;54872;57003;340533;25880	MECP2;LHX4;CASK;ATRX;MTOR;GJB2;RARB;TUBB2A;NRXN1;TUBB3;GJB6;MAGEL2;BPTF;SLC16A2;SMARCB1;POGZ;ADNP;ARID1B;ASXL3;LIAS;FBXL4;SLC25A19;PEX13;PEX26;ADK;ADSL;DYNC1I2;CNTNAP2;ARID1A;GRIN2B;ABAT;CTNNA2;STAMBP;H3-3A;CSTB;DPM1;PIGG;CCDC47;NEXMIF;TMEM186	40	0.0104521
C4022120	Aplasia/Hypoplasia of the distal phalanx of the 5th toe	ALL	3368-08-01	10/21666	1.13603e-05	0.00266155			Finding	6597;6659;6664;6598;57492;6601;8289;196528	SMARCA4;SOX4;SOX11;SMARCB1;ARID1B;SMARCC2;ARID1A;ARID2	8	0.00209041
C4024507	Aplasia/Hypoplasia of the distal phalanx of the 5th finger	ALL	3368-08-01	10/21666	1.13603e-05	0.00266155			Anatomical Abnormality	6597;6659;6664;6598;57492;6601;8289;196528	SMARCA4;SOX4;SOX11;SMARCB1;ARID1B;SMARCC2;ARID1A;ARID2	8	0.00209041
C0025362	Mental Retardation	ALL	115/3368	505/21666	1.30965e-05	0.00302511	C10;C16;C23;F01;F03	Nervous System Diseases;Congenital, Hereditary, and Neonatal Diseases and Abnormalities;Pathological Conditions, Signs and Symptoms;Behavior and Behavior Mechanisms;Mental Disorders	Mental or Behavioral Dysfunction	4204;23095;324;2969;7248;8573;60;8936;546;847;1605;1641;2332;3313;3480;4524;4758;5048;5080;5373;6597;6899;6938;7846;9378;9901;10085;10263;10664;11141;26053;51639;3265;5831;6567;10771;23133;23394;23543;29925;51322;361;6857;1756;4137;3028;10921;63931;128989;351;5934;5063;2182;2923;3418;3855;5071;3953;8061;9361;9429;23054;55824;112476;57526;2820;158;2334;7319;26047;55904;2904;1133;4661;6507;57502;43…	MECP2;KIF1B;APC;GTF2I;TSC1;CASK;ACTB;WASF1;ATRX;CAT;DAG1;DCX;FMR1;HSPA9;IGF1R;MTHFR;NEU1;PAFAH1B1;PAX6;PMM2;SMARCA4;TBX1;TCF12;TUBA1A;NRXN1;SRGAP3;EDIL3;CDK2AP2;CTCF;IL1RAPL1;AUTS2;SF3B6;HRAS;PYCR1;SLC16A2;ZMYND11;PHF8;ADNP;RBFOX2;GMPPB;WAC;AQP4;SYT1;DMD;MAPT;HSD17B10;RNPS1;MRPS14;TANGO2;APP;RBL2;PAK3;ACSL4;PDIA3;IDH2;KRT7;PRKN;LEPR;FOSL1;LONP1;ABCG2;NCOA6;PAG1;PRRT2;PCDH19;GPD2;ADSL;AFF2;UBE2A;C…	115	0.0300496
C0025286	Meningioma	ALL	139/3368	634/21666	1.46266e-05	0.00333161	C04;C10	Neoplasms;Nervous System Diseases	Neoplastic Process	324;1604;1910;2064;3077;4292;4436;4594;5743;6390;6750;60;947;1030;29107;207;249;596;708;1641;1950;2348;2475;2697;2706;3105;3480;4524;4552;5159;5291;5730;6387;6938;7039;7040;7295;7421;9314;11235;3265;6598;203068;7298;361;864;6935;2353;1756;4137;2048;10628;79823;4853;6285;1786;604;928;5764;5599;2066;2806;5580;10105;7297;240;801;805;808;887;993;1072;1525;1844;1984;2072;2191;3488;3925;4174;4842;5071;…	APC;CD55;EDNRB;ERBB2;HFE;MLH1;MSH2;MMUT;PTGS2;SDHB;SST;ACTB;CD34;CDKN2B;NXT1;AKT1;ALPL;BCL2;C1QBP;DCX;EGF;FOLR1;MTOR;GJA1;GJB2;HLA-A;IGF1R;MTHFR;MTRR;PDGFRB;PIK3CB;PTGDS;CXCL12;TCF12;TGFA;TGFB1;TXN;VDR;KLF4;PDCD10;HRAS;SMARCB1;TUBB;TYMS;AQP4;RUNX3;ZEB1;FOS;DMD;MAPT;EPHB2;TXNIP;CAMKMT;NOTCH2;S100B;DNMT1;BCL6;CD9;PTN;MAPK8;ERBB4;GOT2;PRKCD;PPIF;TYK2;ALOX5;CALM1;CALM2;CALM3;CCKBR;CDC25A;CFL1;CXADR;D…	139	0.0363209
C0206754	Neuroendocrine Tumors	ALL	112/3368	491/21666	1.55194e-05	0.00348655	C04	Neoplasms	Neoplastic Process	2313;324;2064;2642;4292;5573;6390;6750;79728;947;71;207;546;596;1385;1869;1950;2100;2324;2475;3320;3480;3670;5080;5291;5915;6121;6387;6657;6659;6664;7039;7170;10999;23659;1788;3265;8828;4684;7298;361;7270;2048;7386;1786;5792;6737;6751;6755;10135;5063;3162;284;2066;2965;7108;10855;51164;92737;1191;5130;738;887;898;1072;1616;1844;3642;3855;3925;4128;4345;5079;5156;5713;948;1462;5797;7428;8829;9201;…	FLI1;APC;ERBB2;GCGR;MLH1;PRKAR1A;SDHB;SST;PALB2;CD34;ACTG1;AKT1;ATRX;BCL2;CREB1;E2F1;EGF;ESR2;FLT4;MTOR;HSP90AA1;IGF1R;ISL1;PAX6;PIK3CB;RARB;RPE65;CXCL12;SOX2;SOX4;SOX11;TGFA;TPM3;SLC27A4;PLA2G15;DNMT3A;HRAS;NRP2;NCAM1;TYMS;AQP4;TTF1;EPHB2;UQCRFS1;DNMT1;PTPRF;TRIM21;SSTR1;SSTR5;NAMPT;PAK3;HMOX1;ANGPT1;ERBB4;GTF2H1;TM7SF2;HPSE;DCTN4;DNER;CLU;PCYT1A;VPS51;CCKBR;CCNE1;CFL1;DAXX;DUSP2;INSM1;KRT7;STMN…	112	0.0292657
C1261473	Sarcoma	ALL	179/3368	853/21666	1.65396e-05	0.00361666	C04	Neoplasms	Neoplastic Process	2313;57124;324;1649;2064;2956;4292;4436;4869;5573;5743;6390;6750;25;60;947;1030;29107;207;546;596;1385;1950;2100;2324;2475;3320;3417;3480;4524;5159;5291;6121;6297;6597;6657;6772;7039;7040;7170;9314;9759;10381;53834;1302;2932;3265;6598;7204;4684;7298;5970;6857;6935;7270;2353;7965;10598;26073;1756;4137;2048;6389;79823;6285;929;5934;7072;5599;284;7108;10855;23411;1191;7297;801;805;808;896;898;1072;1…	FLI1;CD248;APC;DDIT3;ERBB2;MSH6;MLH1;MSH2;NPM1;PRKAR1A;PTGS2;SDHB;SST;ABL1;ACTB;CD34;CDKN2B;NXT1;AKT1;ATRX;BCL2;CREB1;EGF;ESR2;FLT4;MTOR;HSP90AA1;IDH1;IGF1R;MTHFR;PDGFRB;PIK3CB;RPE65;SALL2;SMARCA4;SOX2;STAT1;TGFA;TGFB1;TPM3;KLF4;HDAC4;TUBB3;FGFRL1;COL11A2;GSK3B;HRAS;SMARCB1;TRIO;NCAM1;TYMS;RELA;SYT1;ZEB1;TTF1;FOS;AIMP2;AHSA1;POLDIP2;DMD;MAPT;EPHB2;SDHA;CAMKMT;S100B;CD14;RBL2;TIA1;MAPK8;ANGPT1;TM7…	179	0.0467729
C1263846	Attention deficit hyperactivity disorder	ALL	177/3368	842/21666	1.65089e-05	0.00361666	F03	Mental Disorders	Mental or Behavioral Dysfunction	2313;4204;2064;2672;2956;2969;3077;4292;4436;5982;6750;7248;7461;22909;8936;207;847;1213;1950;2332;2643;2706;2776;4522;4524;5291;5624;5649;5730;6899;7295;7421;8997;9378;9759;10194;11141;25942;26053;54551;406;1302;2245;2932;7204;8828;23394;51322;63895;4684;23767;80034;2289;6857;31;9790;1756;6389;6285;351;140767;3710;5792;79068;5063;5580;51083;2182;2891;2911;3855;4084;4128;4804;4842;5071;5144;5216;…	FLI1;MECP2;ERBB2;GFI1;MSH6;GTF2I;HFE;MLH1;MSH2;RFC2;SST;TSC1;CLIP2;FAN1;WASF1;AKT1;CAT;CLTC;EGF;FMR1;GCH1;GJB2;GNAQ;MTHFD1;MTHFR;PIK3CB;PROC;RELN;PTGDS;TBX1;TXN;VDR;KALRN;NRXN1;HDAC4;TSHZ1;IL1RAPL1;SIN3A;AUTS2;MAGEL2;ARNTL;COL11A2;FGD1;GSK3B;TRIO;NRP2;ADNP;WAC;PIEZO2;NCAM1;FLRT3;CSRNP3;FKBP5;SYT1;ACACA;BMS1;DMD;SDHA;S100B;APP;NRSN1;ITPR3;PTPRF;FTO;PAK3;PRKCD;GAL;ACSL4;GRIA2;GRM1;KRT7;MXD1;MAOA;NG…	177	0.0462503
C0233565	Bradykinesia	ALL	40/3368	133/21666	1.80244e-05	0.00388947	C10;C23	Nervous System Diseases;Pathological Conditions, Signs and Symptoms	Sign or Symptom	478;2629;6324;84059;2332;2643;5048;5159;7170;11152;4137;5575;7084;5071;5420;8622;8398;7054;65018;6531;2563;6697;5155;2904;6622;6571;84152;48;8867;4683;1981;6326;23263;79947;10247;10939;84617;23516;9627;84660	ATP1A3;GBA;SCN1B;ADGRV1;FMR1;GCH1;PAFAH1B1;PDGFRB;TPM3;WDR45;MAPT;PRKAR1B;TK2;PRKN;PODXL;PDE8B;PLA2G6;TH;PINK1;SLC6A3;GABRD;SPR;PDGFB;GRIN2B;SNCA;SLC18A2;PPP1R1B;ACO1;SYNJ1;NBN;EIF4G1;SCN2A;MCF2L;DHDDS;RIDA;AFG3L2;TUBB6;SLC39A14;SNCAIP;CCDC62	40	0.0104521
C0431447	Synophrys	ALL	35/3368	111/21666	1.92627e-05	0.00410271	C16;C17	Congenital, Hereditary, and Neonatal Diseases and Abnormalities;Skin and Connective Tissue Diseases	Congenital Abnormality	1910;9772;2263;2706;3313;3480;5373;7546;11141;23241;2186;7204;23133;51322;55690;80816;83550;84300;4853;79813;5718;7319;9853;10522;158326;2904;526;54888;2314;54187;55280;55975;57003;5518;154881	EDNRB;TMEM94;FGFR2;GJB2;HSPA9;IGF1R;PMM2;ZIC2;IL1RAPL1;PACS2;BPTF;TRIO;PHF8;WAC;PACS1;ASXL3;GPR101;UQCC2;NOTCH2;EHMT1;PSMD12;UBE2A;RUSC2;DEAF1;FREM1;GRIN2B;ATP6V1B2;NSUN2;FLII;NANS;CWF19L1;KLHL7;CCDC47;PPP2R1A;KCTD7	35	0.00914554
C0007785	Cerebral Infarction	ALL	148/3368	687/21666	2.08861e-05	0.00433584	C10;C14;C23	Nervous System Diseases;Cardiovascular Diseases;Pathological Conditions, Signs and Symptoms	Disease or Syndrome	1910;3077;5029;5743;60;2043;3589;3783;207;596;847;1385;2100;2475;2697;3146;3480;4524;5291;5891;6387;6597;7039;7040;7295;7421;8313;10085;406;1302;2932;4133;5740;7037;361;3383;31;9790;10220;7097;2353;7965;10598;26073;4137;57192;2048;468;3309;10628;6285;351;929;953;5599;3710;6737;10135;3162;284;4049;5606;7108;7873;10365;23411;338382;5654;5130;8639;738;240;1400;1839;1844;4217;4345;5052;5071;5144;5604…	EDNRB;HFE;P2RY2;PTGS2;ACTB;EPHA4;IL11;KCNN4;AKT1;BCL2;CAT;CREB1;ESR2;MTOR;GJA1;HMGB1;IGF1R;MTHFR;PIK3CB;MOK;CXCL12;SMARCA4;TGFA;TGFB1;TXN;VDR;AXIN2;EDIL3;ARNTL;COL11A2;GSK3B;MAP2;PTGIS;TFRC;AQP4;ICAM1;ACACA;BMS1;GDF11;TLR2;FOS;AIMP2;AHSA1;POLDIP2;MAPT;MCOLN1;EPHB2;ATF4;HSPA5;TXNIP;S100B;APP;CD14;ENTPD1;MAPK8;ITPR3;TRIM21;NAMPT;HMOX1;ANGPT1;LTA;MAP2K3;TM7SF2;MANF;KLF2;SIRT1;RAB7B;HTRA1;PCYT1A;AOC3…	148	0.0386726
C0524528	Pervasive Development Disorder	ALL	80/3368	328/21666	2.0755e-05	0.00433584	F03	Mental Disorders	Mental or Behavioral Dysfunction	4204;324;7248;8573;60;207;2332;2348;4524;5048;5080;5291;5649;6387;6597;6899;7040;7421;7546;9378;11141;26053;54551;55177;3265;6598;7204;23126;23394;57492;4684;2289;4137;2271;6285;351;79813;9447;23411;9611;321;4128;4842;5013;5071;8913;2739;6531;57526;288;2334;6529;26047;3720;54913;2904;3356;6622;2918;57502;23229;58499;23705;22871;6326;8569;54413;57555;8128;2898;57532;378805;84530;64101;51111;340533…	MECP2;APC;TSC1;CASK;ACTB;AKT1;FMR1;FOLR1;MTHFR;PAFAH1B1;PAX6;PIK3CB;RELN;CXCL12;SMARCA4;TBX1;TGFB1;VDR;ZIC2;NRXN1;IL1RAPL1;AUTS2;MAGEL2;RMDN3;HRAS;SMARCB1;TRIO;POGZ;ADNP;ARID1B;NCAM1;FKBP5;MAPT;FH;S100B;APP;EHMT1;AIM2;SIRT1;NCOR1;APBA2;MAOA;NOS1;OTX1;PRKN;CACNA1G;GLO1;SLC6A3;PCDH19;ANK3;AFF2;SLC6A1;CNTNAP2;JARID2;RPP25;GRIN2B;HTR2A;SNCA;GRM8;NLGN4X;ARHGEF9;ZNF462;CADM1;NLGN1;SCN2A;MKNK1;NLGN3;NLG…	80	0.0209041
C0338106	Adenocarcinoma of colon	ALL	95/3368	406/21666	2.28495e-05	0.00468415	C04;C06	Neoplasms;Digestive System Diseases	Neoplastic Process	324;2064;2956;4292;4436;5743;60;71;207;596;1869;1950;3146;5291;5891;6387;7039;7040;7421;8313;3265;6598;7298;2288;2289;3329;5970;6935;2353;2048;7019;7386;79823;6285;100133941;5599;284;2806;7108;10855;23411;51083;51164;51182;5426;801;805;808;2182;3429;4440;5715;1909;5519;5817;6624;8829;9201;9869;10671;11197;4841;6646;51176;9131;151;892;1915;3726;5608;100302736;2235;29927;84687;54822;9123;5789;5783;…	APC;ERBB2;MSH6;MLH1;MSH2;PTGS2;ACTB;ACTG1;AKT1;BCL2;E2F1;EGF;HMGB1;PIK3CB;MOK;CXCL12;TGFA;TGFB1;VDR;AXIN2;HRAS;SMARCB1;TYMS;FKBP4;FKBP5;HSPD1;RELA;ZEB1;FOS;EPHB2;TFAM;UQCRFS1;CAMKMT;S100B;CD24;MAPK8;ANGPT1;GOT2;TM7SF2;HPSE;SIRT1;GAL;DCTN4;HSPA14;POLE;CALM1;CALM2;CALM3;ACSL4;IFI27;MSI1;PSMD9;EDNRA;PPP2R1B;PVR;FSCN1;NRP1;DCLK1;SETDB1;DCTN6;WIF1;NONO;SOAT1;LEF1;AIFM1;ADRA2B;CCNC;EEF1A1;JUNB;MAP2K6;T…	95	0.0248236
C0376532	Epilepsy, Rolandic	ALL	19/3368	46/21666	2.4738e-05	0.00500868	C10	Nervous System Diseases	Disease or Syndrome	950;6324;10512;2332;5649;6709;23543;57526;3786;6529;26047;6326;477;79753;3785;1476;9990;51124;57582	SCARB2;SCN1B;SEMA3C;FMR1;RELN;SPTAN1;RBFOX2;PCDH19;KCNQ3;SLC6A1;CNTNAP2;SCN2A;ATP1A2;SNIP1;KCNQ2;CSTB;SLC12A6;IER3IP1;KCNT1	19	0.00496472
C0037769	West Syndrome	ALL	43/3368	149/21666	2.74735e-05	0.00549469	C10	Nervous System Diseases	Disease or Syndrome	4204;324;5277;7248;8573;60;1641;2475;5048;5373;6709;9759;10564;1788;11152;7965;92609;9863;1072;1454;7025;10015;112476;81603;2904;18;686;727;1749;7355;6326;221692;7532;11011;2782;3785;57038;781;6904;6792;16;57582;284098	MECP2;APC;PIGA;TSC1;CASK;ACTB;DCX;MTOR;PAFAH1B1;PMM2;SPTAN1;HDAC4;ARFGEF2;DNMT3A;WDR45;AIMP2;TIMM50;MAGI2;CFL1;CSNK1E;NR2F1;PDCD6IP;PRRT2;TRIM8;GRIN2B;ABAT;BTD;C5;DLX5;SLC35A2;SCN2A;PHACTR1;YWHAG;TLK2;GNB1;KCNQ2;RARS2;CACNA2D1;TBCD;CDKL5;AARS1;KCNT1;PIGW	43	0.011236
C0003469	Anxiety Disorders	ALL	175/3368	840/21666	3.09496e-05	0.00604254	F03	Mental Disorders	Mental or Behavioral Dysfunction	3988;4204;7038;7454;324;2969;3106;5743;6750;947;5770;8936;249;596;847;1385;1641;2100;2324;2332;2706;4524;5048;5087;5373;6121;6387;7039;7040;7064;9759;10085;10370;55906;2245;2932;3265;23133;7298;2288;2289;31;9790;7097;2353;4137;2048;6285;1786;351;567;4045;7072;5599;1154;79813;55835;2066;9863;10855;23411;51083;94241;9611;5130;738;801;805;808;887;1844;2191;2891;3714;3855;3925;4128;4842;5715;5757;139…	LIPA;MECP2;TG;WAS;APC;GTF2I;HLA-B;PTGS2;SST;CD34;PTPN1;WASF1;ALPL;BCL2;CAT;CREB1;DCX;ESR2;FLT4;FMR1;GJB2;MTHFR;PAFAH1B1;PBX1;PMM2;RPE65;CXCL12;TGFA;TGFB1;THOP1;HDAC4;EDIL3;CITED2;ZC4H2;FGD1;GSK3B;HRAS;PHF8;TYMS;FKBP4;FKBP5;ACACA;BMS1;TLR2;FOS;MAPT;EPHB2;S100B;DNMT1;APP;B2M;LSAMP;TIA1;MAPK8;CISH;EHMT1;CENPJ;ERBB4;MAGI2;HPSE;SIRT1;GAL;TP53INP1;NCOR1;PCYT1A;VPS51;CALM1;CALM2;CALM3;CCKBR;DUSP2;FAP;GR…	175	0.0457277
C0233794	Memory impairment	ALL	161/3368	763/21666	3.07625e-05	0.00604254	C10;C23;F01	Nervous System Diseases;Pathological Conditions, Signs and Symptoms;Behavior and Behavior Mechanisms	Mental or Behavioral Dysfunction	4204;324;2956;3106;4292;4436;5743;9772;22909;60;5770;207;596;847;1385;1641;2100;2332;2475;2697;2706;3065;3146;5080;5159;5291;5649;6772;7040;7170;7295;8997;9759;1788;2932;4133;2289;7097;7965;10598;26073;4137;5575;2048;10013;468;7019;10628;1374;6285;1116;1786;5467;351;953;5599;79813;2066;5580;9863;23411;51083;55213;1191;9611;240;1822;2534;2891;4804;4842;5071;5144;5315;5563;23373;687;1909;5142;5793;…	MECP2;APC;MSH6;HLA-B;MLH1;MSH2;PTGS2;TMEM94;FAN1;ACTB;PTPN1;AKT1;BCL2;CAT;CREB1;DCX;ESR2;FMR1;MTOR;GJA1;GJB2;HDAC1;HMGB1;PAX6;PDGFRB;PIK3CB;RELN;STAT1;TGFB1;TPM3;TXN;KALRN;HDAC4;DNMT3A;GSK3B;MAP2;FKBP5;TLR2;AIMP2;AHSA1;POLDIP2;MAPT;PRKAR1B;EPHB2;HDAC6;ATF4;TFAM;TXNIP;CPT1A;S100B;CHI3L1;DNMT1;PPARD;APP;ENTPD1;MAPK8;EHMT1;ERBB4;PRKCD;MAGI2;SIRT1;GAL;RCBTB1;CLU;NCOR1;ALOX5;ATN1;FYN;GRIA2;NGFR;NOS1;P…	161	0.0420695
C0018777	Conductive hearing loss	ALL	72/3368	291/21666	3.14208e-05	0.00606236	C09;C10;C23	Otorhinolaryngologic Diseases;Nervous System Diseases;Pathological Conditions, Signs and Symptoms	Disease or Syndrome	23095;6390;8792;2263;2697;2706;5648;6121;6899;8100;9401;9759;10194;10804;55812;57167;1302;1767;7399;80816;91147;8701;27019;51364;54768;64446;83544;92749;115399;246176;345895;352909;9227;2271;6389;4853;1909;7428;7703;9361;4191;2563;10522;24;1748;9742;28962;1723;5238;23426;79947;4222;7353;2314;403;26160;9533;2762;3419;6228;55975;63976;10297;51053;6100;6628;9128;9129;388939;49855;57670;79797	KIF1B;SDHB;TNFRSF11A;FGFR2;GJA1;GJB2;MASP1;RPE65;TBX1;IFT88;RECQL4;HDAC4;TSHZ1;GJB6;SPATA7;SALL4;COL11A2;DNAH5;USH2A;ASXL3;TMEM67;DNAH11;DNAI1;ZMYND10;HYDIN;DNAI2;DNAL1;DRC1;LRRC56;GAS2L2;RSPH4A;DNAAF3;LRAT;FH;SDHA;NOTCH2;EDNRA;VHL;PCGF2;LONP1;MDH2;GABRD;DEAF1;ABCA4;DLX4;IFT140;OSTM1;DHODH;PGM3;GRIP1;DHDDS;MEOX1;UFD1;FLII;ARL3;IFT172;POLR1C;GMDS;IDH3A;RPS23;KLHL7;PRDM16;APC2;GMNN;RP9;SNRPB;PRPF4;…	72	0.0188137
C0242422	Parkinsonian Disorders	ALL	88/3368	373/21666	3.21693e-05	0.00613461	C10	Nervous System Diseases	Disease or Syndrome	4204;478;2629;3077;3106;5743;25;2332;2475;2643;2697;3105;3313;5048;5159;5891;2932;11152;7298;5970;4137;5575;4722;4976;7019;351;5599;3162;284;5580;2534;4128;4842;5071;7428;8622;8398;23410;7054;65018;112476;6531;6697;26047;5155;6714;2904;4900;6622;2918;18;6571;10280;84152;7343;9213;862;3337;3300;3798;8867;10724;1981;8862;23263;7184;79947;246213;10452;54822;30849;10939;53354;9001;56902;84549;6489;96…	MECP2;ATP1A3;GBA;HFE;HLA-B;PTGS2;ABL1;FMR1;MTOR;GCH1;GJA1;HLA-A;HSPA9;PAFAH1B1;PDGFRB;MOK;GSK3B;WDR45;TYMS;RELA;MAPT;PRKAR1B;NDUFS3;OPA1;TFAM;APP;MAPK8;HMOX1;ANGPT1;PRKCD;FYN;MAOA;NOS1;PRKN;VHL;PDE8B;PLA2G6;SIRT3;TH;PINK1;PRRT2;SLC6A3;SPR;CNTNAP2;PDGFB;SRC;GRIN2B;NRGN;SNCA;GRM8;ABAT;SLC18A2;SIGMAR1;PPP1R1B;UBTF;XPR1;RUNX1T1;DNAJB1;DNAJB2;KIF5A;SYNJ1;OGA;EIF4G1;APLN;MCF2L;HSP90B1;DHDDS;SLC17A8;TOM…	88	0.0229945
C4024682	Hypoplastic fifth fingernail	ALL	3368-08-01	11/21666	3.59309e-05	0.00677318			Anatomical Abnormality	6597;6659;6664;6598;57492;6601;8289;196528	SMARCA4;SOX4;SOX11;SMARCB1;ARID1B;SMARCC2;ARID1A;ARID2	8	0.00209041
C0013080	Down Syndrome	ALL	161/3368	766/21666	3.81435e-05	0.00709904	C10;C16	Nervous System Diseases;Congenital, Hereditary, and Neonatal Diseases and Abnormalities	Disease or Syndrome	4204;7038;1910;2064;3106;4869;5743;25;60;947;1030;29107;207;596;847;1385;1869;2100;2332;2475;2697;2706;3105;3146;3635;3670;4522;4524;4552;5649;6121;6453;6470;6664;6772;6899;7040;7295;8204;9401;10381;25902;53820;54101;1788;4684;7298;361;3329;3383;5970;6857;7097;10598;1756;4137;3028;4722;7019;6285;1786;351;604;929;5792;5063;3162;2965;3669;4650;6419;9863;51164;1191;51182;5130;598;873;1400;1822;2534;…	MECP2;TG;EDNRB;ERBB2;HLA-B;NPM1;PTGS2;ABL1;ACTB;CD34;CDKN2B;NXT1;AKT1;BCL2;CAT;CREB1;E2F1;ESR2;FMR1;MTOR;GJA1;GJB2;HLA-A;HMGB1;INPP5D;ISL1;MTHFD1;MTHFR;MTRR;RELN;RPE65;ITSN1;SHMT1;SOX11;STAT1;TBX1;TGFB1;TXN;NRIP1;RECQL4;TUBB3;MTHFD1L;RIPPLY3;RIPK4;DNMT3A;NCAM1;TYMS;AQP4;HSPD1;ICAM1;RELA;SYT1;TLR2;AHSA1;DMD;MAPT;HSD17B10;NDUFS3;TFAM;S100B;DNMT1;APP;BCL6;CD14;PTPRF;PAK3;HMOX1;GTF2H1;ISG20;MYO9B;SET…	161	0.0420695
C0683322	Mental impairment	ALL	24/3368	67/21666	3.85253e-05	0.00709904			Mental or Behavioral Dysfunction	546;2332;5649;6938;9759;10382;3265;23394;57492;80816;203068;1756;79152;4128;8913;26047;55904;2904;6326;64506;10752;57532;80311;340533	ATRX;FMR1;RELN;TCF12;HDAC4;TUBB4A;HRAS;ADNP;ARID1B;ASXL3;TUBB;DMD;FA2H;MAOA;CACNA1G;CNTNAP2;KMT2E;GRIN2B;SCN2A;CPEB1;CHL1;NUFIP2;KLHL15;NEXMIF	24	0.00627123
C0033975	Psychotic Disorders	ALL	123/3368	560/21666	3.94909e-05	0.00711705	F03	Mental Disorders	Mental or Behavioral Dysfunction	4204;7454;3077;3106;5573;947;5286;71;207;1869;2263;2332;2643;3105;3313;3480;4524;5048;5159;5649;5915;6772;6899;7040;7064;7295;7421;8997;9378;406;2932;5831;23057;23133;7298;361;2289;4137;1594;4853;6285;1116;1786;928;3107;10959;11261;140767;79068;79813;5063;2066;3669;5580;7412;2891;3855;4128;5144;1454;3953;8829;8398;7054;1812;6531;57526;288;7915;26047;4616;5155;57498;1773;2904;3356;4900;2918;1808;5…	MECP2;WAS;HFE;HLA-B;PRKAR1A;CD34;PIK3C2A;ACTG1;AKT1;E2F1;FGFR2;FMR1;GCH1;HLA-A;HSPA9;IGF1R;MTHFR;PAFAH1B1;PDGFRB;RELN;RARB;STAT1;TBX1;TGFB1;THOP1;TXN;VDR;KALRN;NRXN1;ARNTL;GSK3B;PYCR1;NMNAT2;PHF8;TYMS;AQP4;FKBP5;MAPT;CYP27B1;NOTCH2;S100B;CHI3L1;DNMT1;CD9;HLA-C;TMED2;CHP1;NRSN1;FTO;EHMT1;PAK3;ERBB4;ISG20;PRKCD;VCAM1;GRIA2;KRT7;MAOA;PDE4D;CSNK1E;LEPR;NRP1;PLA2G6;TH;DRD1;SLC6A3;PCDH19;ANK3;ALDH5A1;C…	123	0.0321401
C0376545	Hematologic Neoplasms	ALL	172/3368	827/21666	3.94378e-05	0.00711705	C04;C15	Neoplasms;Hemic and Lymphatic Diseases	Neoplastic Process	2313;3110;324;2064;2956;2969;3077;3106;4292;4436;4869;5573;5743;9319;10019;25;947;1030;8792;207;546;596;1540;2100;2332;2475;2624;3065;3105;3146;3320;3417;3480;3635;4524;5048;5087;5159;5291;6121;6387;6597;7040;7170;8204;9314;9759;406;1788;3190;6598;10771;51322;84295;3135;4684;7298;3383;7097;10013;3309;7386;2042;1116;1786;567;943;3107;3162;3669;6419;10855;23411;92737;415116;9611;5130;801;805;808;10…	FLI1;MNX1;APC;ERBB2;MSH6;GTF2I;HFE;HLA-B;MLH1;MSH2;NPM1;PRKAR1A;PTGS2;TRIP13;SH2B3;ABL1;CD34;CDKN2B;TNFRSF11A;AKT1;ATRX;BCL2;CYLD;ESR2;FMR1;MTOR;GATA2;HDAC1;HLA-A;HMGB1;HSP90AA1;IDH1;IGF1R;INPP5D;MTHFR;PAFAH1B1;PBX1;PDGFRB;PIK3CB;RPE65;CXCL12;SMARCA4;TGFB1;TPM3;NRIP1;KLF4;HDAC4;ARNTL;DNMT3A;HNRNPK;SMARCB1;ZMYND11;WAC;PHF6;HLA-G;NCAM1;TYMS;ICAM1;TLR2;HDAC6;HSPA5;UQCRFS1;EPHA3;CHI3L1;DNMT1;B2M;TNFR…	172	0.0449438
C0029925	Ovarian Carcinoma	ALL	119/3368	539/21666	4.10177e-05	0.00722404	C04;C13;C19	Neoplasms;Female Urogenital Diseases and Pregnancy Complications;Endocrine System Diseases	Neoplastic Process	324;2064;2956;4292;4436;5743;7248;79728;25;1030;207;596;1317;1540;1869;1950;2100;2324;2348;3320;4758;5291;6297;6470;6597;6657;7040;53834;57167;1302;6598;3135;4684;7298;51364;5970;864;6935;9077;2048;3309;7386;5934;9043;5599;3669;10855;23411;51083;92737;1191;5654;51182;5426;240;598;822;898;993;1822;1969;2072;2101;2118;2191;3659;3925;4162;4440;5071;5315;5604;4739;5888;7428;9074;9429;11186;23410;6442…	APC;ERBB2;MSH6;MLH1;MSH2;PTGS2;TSC1;PALB2;ABL1;CDKN2B;AKT1;BCL2;SLC31A1;CYLD;E2F1;EGF;ESR2;FLT4;FOLR1;HSP90AA1;NEU1;PIK3CB;SALL2;SHMT1;SMARCA4;SOX2;TGFB1;FGFRL1;SALL4;COL11A2;SMARCB1;HLA-G;NCAM1;TYMS;ZMYND10;RELA;RUNX3;ZEB1;DIRAS3;EPHB2;HSPA5;UQCRFS1;RBL2;SPAG9;MAPK8;ISG20;HPSE;SIRT1;GAL;DNER;CLU;HTRA1;HSPA14;POLE;ALOX5;BCL2L1;CAPG;CCNE1;CDC25A;ATN1;EPHA2;ERCC4;ESRRA;ETV4;FAP;IRF1;STMN1;MCAM;MSI1…	119	0.0310949
C0423110	Downward slant of palpebral fissure	ALL	91/3368	391/21666	4.13025e-05	0.00722404			Finding	2313;4204;324;9319;79728;60;71;207;546;1213;2263;2475;2697;5048;5159;5648;6899;9401;10381;11141;23241;25942;26053;1302;2186;2245;3190;3265;5831;7204;23394;55690;57492;80816;10269;1756;26235;4853;23545;529;5063;55835;1287;2182;5604;5034;4841;5718;22995;55904;10283;18;815;54453;64359;526;8867;9897;7372;196528;1723;79947;7353;7532;65062;26160;9533;3020;16;8813;9342;22906;51412;7592;7862;55252;55975;…	FLI1;MECP2;APC;TRIP13;PALB2;ACTB;ACTG1;AKT1;ATRX;CLTC;FGFR2;MTOR;GJA1;PAFAH1B1;PDGFRB;MASP1;TBX1;RECQL4;TUBB3;IL1RAPL1;PACS2;SIN3A;AUTS2;COL11A2;BPTF;FGD1;HNRNPK;HRAS;PYCR1;TRIO;ADNP;PACS1;ARID1B;ASXL3;ZMPSTE24;DMD;FBXL4;NOTCH2;ATP6V0A2;ATP6V1E1;PAK3;CENPJ;COL4A5;ACSL4;MAP2K1;P4HB;NONO;PSMD12;CEP152;KMT2E;CWC27;ABAT;CAMK2A;RIN2;NXN;ATP6V1B2;SYNJ1;WASHC5;UMPS;ARID2;DHODH;DHDDS;UFD1;YWHAG;TMEM237;I…	91	0.0237784
C0427460	Red cell distribution width determination	ALL	129/3368	593/21666	4.18466e-05	0.00722404			Laboratory Procedure	3988;2969;3077;115286;25;467;3480;4524;5891;6453;8204;8997;10767;55691;1108;1785;7037;55244;79068;4650;896;898;1870;4084;5292;948;4218;8398;2621;9415;9859;22864;57480;221955;115;9674;11092;83988;1915;3560;164045;7357;84879;3633;57491;23598;2235;4756;8451;51312;151176;659;9780;140885;8630;55062;64115;23264;27115;57142;6793;55666;3021;55722;57532;55252;221264;84870;7586;8019;9779;9425;7083;1787;566…	LIPA;GTF2I;HFE;SLC25A26;ABL1;ATF3;IGF1R;MTHFR;MOK;ITSN1;NRIP1;KALRN;HBS1L;FRMD4A;CHD4;DNM2;TFRC;SLC47A1;FTO;MYO9B;CCND3;CCNE1;E2F2;MXD1;PIM1;CD36;RAB8A;PLA2G6;GAS6;FADS2;CEP170;R3HDM2;PLEKHG1;DAGLB;ADCY9;KIAA0040;SPACA9;NCALD;EEF1A1;IL2RB;HFM1;UGCG;MFSD2A;INPP5B;AHRR;PATZ1;FECH;NEO1;CUL4A;SLC25A37;ERFE;BMPR2;PIEZO1;SIRPA;HSD17B6;WIPI1;VSIR;ZC3H7B;PDE7B;RTN4;STK10;NPLOC4;H3-3B;CEP72;NUFIP2;ASXL2;A…	129	0.0337079
C1304746	RDW - Red blood cell distribution width result	ALL	129/3368	593/21666	4.18466e-05	0.00722404			Laboratory or Test Result	3988;2969;3077;115286;25;467;3480;4524;5891;6453;8204;8997;10767;55691;1108;1785;7037;55244;79068;4650;896;898;1870;4084;5292;948;4218;8398;2621;9415;9859;22864;57480;221955;115;9674;11092;83988;1915;3560;164045;7357;84879;3633;57491;23598;2235;4756;8451;51312;151176;659;9780;140885;8630;55062;64115;23264;27115;57142;6793;55666;3021;55722;57532;55252;221264;84870;7586;8019;9779;9425;7083;1787;566…	LIPA;GTF2I;HFE;SLC25A26;ABL1;ATF3;IGF1R;MTHFR;MOK;ITSN1;NRIP1;KALRN;HBS1L;FRMD4A;CHD4;DNM2;TFRC;SLC47A1;FTO;MYO9B;CCND3;CCNE1;E2F2;MXD1;PIM1;CD36;RAB8A;PLA2G6;GAS6;FADS2;CEP170;R3HDM2;PLEKHG1;DAGLB;ADCY9;KIAA0040;SPACA9;NCALD;EEF1A1;IL2RB;HFM1;UGCG;MFSD2A;INPP5B;AHRR;PATZ1;FECH;NEO1;CUL4A;SLC25A37;ERFE;BMPR2;PIEZO1;SIRPA;HSD17B6;WIPI1;VSIR;ZC3H7B;PDE7B;RTN4;STK10;NPLOC4;H3-3B;CEP72;NUFIP2;ASXL2;A…	129	0.0337079
C0270824	Visual seizure	ALL	55/3368	209/21666	4.31575e-05	0.00728269	C10;C23	Nervous System Diseases;Pathological Conditions, Signs and Symptoms	Disease or Syndrome	4204;4436;5743;6750;7248;249;847;1641;2697;5048;5354;10804;8828;6857;2353;3309;6285;5764;2066;5580;1191;3418;4082;4217;4804;4842;8061;1812;6529;26047;5155;6546;4900;9531;2918;2897;18;2558;2596;10280;4131;7466;6721;10991;51780;57142;3785;6904;6792;147;1476;65108;6860;54407;54886	MECP2;MSH2;PTGS2;SST;TSC1;ALPL;CAT;DCX;GJA1;PAFAH1B1;PLP1;GJB6;NRP2;SYT1;FOS;HSPA5;S100B;PTN;ERBB4;PRKCD;CLU;IDH2;MARCKS;MAP3K5;NGFR;NOS1;FOSL1;DRD1;SLC6A1;CNTNAP2;PDGFB;SLC8A1;NRGN;BAG3;GRM8;GRIK1;ABAT;GABRA5;GAP43;SIGMAR1;MAP1B;WFS1;SREBF2;SLC38A3;KDM3B;RTN4;KCNQ2;TBCD;CDKL5;ADRA1B;CSTB;MARCKSL1;SYT4;SLC38A2;PLPPR1	55	0.0143716
C1837249	Malformations of Cortical Development, Group II	ALL	49/3368	180/21666	4.31808e-05	0.00728269	C10;C16	Nervous System Diseases;Congenital, Hereditary, and Neonatal Diseases and Abnormalities	Congenital Abnormality	9772;25;60;2043;1605;1641;2332;2475;5048;5159;5649;6121;6657;7846;10376;10381;10564;23299;23322;55812;91147;6935;60675;1756;9227;5130;5194;55670;1000;5604;4218;79583;5155;9213;727;1363;3769;9451;9897;10747;4683;9742;57545;477;65062;2846;6091;9425;27229	TMEM94;ABL1;ACTB;EPHA4;DAG1;DCX;FMR1;MTOR;PAFAH1B1;PDGFRB;RELN;RPE65;SOX2;TUBA1A;TUBA1B;TUBB3;ARFGEF2;BICD2;RPGRIP1L;SPATA7;TMEM67;ZEB1;PROK2;DMD;LRAT;PCYT1A;PEX13;PEX26;CDH2;MAP2K1;RAB8A;TMEM231;PDGFB;XPR1;C5;CPE;KCNJ13;EIF2AK3;WASHC5;MASP2;NBN;IFT140;CC2D2A;ATP1A2;TMEM237;LPAR4;ROBO1;CDYL;TUBGCP4	49	0.0128038
C1963184	Nystagmus, CTCAE 3.0	ALL	163/3368	779/21666	4.39626e-05	0.00728269			Finding	324;478;1910;6390;8573;79728;84059;8792;1213;1641;2175;2188;2332;2697;4552;4758;5080;5354;5373;6121;6297;6597;6657;6659;6664;8100;9401;10381;23241;23322;25942;53834;55812;57167;6598;7399;29925;55690;57492;60529;64207;84295;23767;3329;6857;60675;84168;9227;79152;57192;1352;1355;3028;4715;4722;4729;4976;5393;6389;7284;29078;51067;51300;55210;55572;1786;529;5130;5194;55670;1822;2072;5052;5604;1487;5…	APC;ATP1A3;EDNRB;SDHB;CASK;PALB2;ADGRV1;TNFRSF11A;CLTC;DCX;FANCA;FANCF;FMR1;GJA1;MTRR;NEU1;PAX6;PLP1;PMM2;RPE65;SALL2;SMARCA4;SOX2;SOX4;SOX11;IFT88;RECQL4;TUBB3;PACS2;RPGRIP1L;SIN3A;FGFRL1;SPATA7;SALL4;SMARCB1;USH2A;GMPPB;PACS1;ARID1B;ALX4;IRF2BPL;PHF6;FLRT3;HSPD1;SYT1;PROK2;ANTXR1;LRAT;FA2H;MCOLN1;COX10;COX15;HSD17B10;NDUFB9;NDUFS3;NDUFV2;OPA1;EXOSC9;SDHA;TUFM;NDUFAF4;YARS2;TIMMDC1;ATAD3A;FOXRED…	163	0.0425921
C4554036	Nystagmus, CTCAE 5.0	ALL	163/3368	779/21666	4.39626e-05	0.00728269			Finding	324;478;1910;6390;8573;79728;84059;8792;1213;1641;2175;2188;2332;2697;4552;4758;5080;5354;5373;6121;6297;6597;6657;6659;6664;8100;9401;10381;23241;23322;25942;53834;55812;57167;6598;7399;29925;55690;57492;60529;64207;84295;23767;3329;6857;60675;84168;9227;79152;57192;1352;1355;3028;4715;4722;4729;4976;5393;6389;7284;29078;51067;51300;55210;55572;1786;529;5130;5194;55670;1822;2072;5052;5604;1487;5…	APC;ATP1A3;EDNRB;SDHB;CASK;PALB2;ADGRV1;TNFRSF11A;CLTC;DCX;FANCA;FANCF;FMR1;GJA1;MTRR;NEU1;PAX6;PLP1;PMM2;RPE65;SALL2;SMARCA4;SOX2;SOX4;SOX11;IFT88;RECQL4;TUBB3;PACS2;RPGRIP1L;SIN3A;FGFRL1;SPATA7;SALL4;SMARCB1;USH2A;GMPPB;PACS1;ARID1B;ALX4;IRF2BPL;PHF6;FLRT3;HSPD1;SYT1;PROK2;ANTXR1;LRAT;FA2H;MCOLN1;COX10;COX15;HSD17B10;NDUFB9;NDUFS3;NDUFV2;OPA1;EXOSC9;SDHA;TUFM;NDUFAF4;YARS2;TIMMDC1;ATAD3A;FOXRED…	163	0.0425921
C0036857	Severe intellectual disability	ALL	98/3368	429/21666	4.71031e-05	0.0077249	C10;C23;F01;F03	Nervous System Diseases;Pathological Conditions, Signs and Symptoms;Behavior and Behavior Mechanisms;Mental Disorders	Mental or Behavioral Dysfunction	2304;4204;7248;8573;546;1213;1605;1641;2332;2475;3480;4524;6453;6709;6899;7846;9378;9901;10564;11141;53834;55691;1788;2245;3265;5831;6567;6598;23126;23394;29925;57492;80816;84295;89910;91147;1756;1355;4722;4729;6389;55572;92609;79813;5063;55835;132;2182;4128;5604;1487;5925;8913;57526;1781;6301;7319;7915;22995;26047;79583;163786;2904;815;1496;23229;166378;84879;54888;7355;6326;84314;54187;65062;79…	FOXE1;MECP2;TSC1;CASK;ATRX;CLTC;DAG1;DCX;FMR1;MTOR;IGF1R;MTHFR;ITSN1;SPTAN1;TBX1;TUBA1A;NRXN1;SRGAP3;ARFGEF2;IL1RAPL1;FGFRL1;FRMD4A;DNMT3A;FGD1;HRAS;PYCR1;SLC16A2;SMARCB1;POGZ;ADNP;GMPPB;ARID1B;ASXL3;PHF6;UBE3B;TMEM67;DMD;COX15;NDUFS3;NDUFV2;SDHA;FOXRED1;TIMM50;EHMT1;PAK3;CENPJ;ADK;ACSL4;MAOA;MAP2K1;CTBP1;RB1;CACNA1G;PCDH19;DYNC1I2;SARS1;UBE2A;ALDH5A1;CEP152;CNTNAP2;TMEM231;SASS6;GRIN2B;CAMK2A;CT…	98	0.0256075
C4505456	HIV Coinfection	ALL	38/3368	129/21666	4.77513e-05	0.00775368	C01;C20	Infections;Immune System Diseases	Disease or Syndrome	3106;71;3313;3320;6387;3329;5692;929;3107;5714;23411;397;1192;5686;3566;9531;10280;55729;4927;2971;5705;5709;5719;5479;5702;396;9230;5685;22948;10808;5902;9861;80273;393;6634;6880;8662;23198	HLA-B;ACTG1;HSPA9;HSP90AA1;CXCL12;HSPD1;PSMB4;CD14;HLA-C;PSMD8;SIRT1;ARHGDIB;CLIC1;PSMA5;IL4R;BAG3;SIGMAR1;ATF7IP;NUP88;GTF3A;PSMC5;PSMD3;PSMD13;PPIB;PSMC3;ARHGDIA;RAB11B;PSMA4;CCT5;HSPH1;RANBP1;PSMD6;GRPEL1;ARHGAP4;SNRPD3;TAF9;EIF3B;PSME4	38	0.00992945
C0023524	Leukoencephalopathy, Progressive Multifocal	ALL	61/3368	240/21666	5.25272e-05	0.00828313	C01;C10	Infections;Nervous System Diseases	Disease or Syndrome	4869;25;207;546;596;847;1950;2100;2475;3065;3105;5915;6772;7040;9636;1302;5970;6857;7965;10598;26073;1786;351;928;929;10959;11261;140767;1154;2965;5580;51164;9611;1616;3429;4084;5071;5079;5715;5888;7035;10671;1051;6646;3356;9213;132320;862;6612;6613;100302736;4683;8569;79753;59342;7317;10608;3508;5794;100289545;5001	NPM1;ABL1;AKT1;ATRX;BCL2;CAT;EGF;ESR2;MTOR;HDAC1;HLA-A;RARB;STAT1;TGFB1;ISG15;COL11A2;RELA;SYT1;AIMP2;AHSA1;POLDIP2;DNMT1;APP;CD9;CD14;TMED2;CHP1;NRSN1;CISH;GTF2H1;PRKCD;DCTN4;NCOR1;DAXX;IFI27;MXD1;PRKN;PAX5;PSMD9;RAD51;TFPI;DCTN6;CEBPB;SOAT1;HTR2A;XPR1;SCLT1;RUNX1T1;SUMO3;SUMO2;TMED7-TICAM2;NBN;MKNK1;SNIP1;SCPEP1;UBA1;MXD4;IGHMBP2;PTPRH;H3C9P;ORC5	61	0.0159394
C0265535	Trigonocephaly	ALL	20/3368	52/21666	5.22544e-05	0.00828313	C05;C16	Musculoskeletal Diseases;Congenital, Hereditary, and Neonatal Diseases and Abnormalities	Congenital Abnormality	2313;4204;60;71;2263;6664;6938;7546;54551;1108;23394;60529;8050;5925;158326;23229;9742;55764;55975;27241	FLI1;MECP2;ACTB;ACTG1;FGFR2;SOX11;TCF12;ZIC2;MAGEL2;CHD4;ADNP;ALX4;PDHX;RB1;FREM1;ARHGEF9;IFT140;IFT122;KLHL7;BBS9	20	0.00522603
C0751396	Well Differentiated Oligodendroglioma	ALL	67/3368	270/21666	5.23247e-05	0.00828313	C04	Neoplasms	Neoplastic Process	8022;23095;324;2956;4594;5743;6390;6750;60;947;1030;29107;207;546;596;1385;1641;3146;3417;5080;5291;6597;6657;10085;10381;9077;2048;4853;1116;10855;7297;1072;1822;1844;2118;3418;4842;5154;5156;5925;6790;5686;2334;23040;26047;1773;1363;3178;3560;5724;8624;7975;9521;10168;3020;3021;8038;8848;10608;664709;8438;80013;2909;10777;27239;54454;57670	LHX3;KIF1B;APC;MSH6;MMUT;PTGS2;SDHB;SST;ACTB;CD34;CDKN2B;NXT1;AKT1;ATRX;BCL2;CREB1;DCX;HMGB1;IDH1;PAX6;PIK3CB;SMARCA4;SOX2;EDIL3;TUBB3;DIRAS3;EPHB2;NOTCH2;CHI3L1;HPSE;TYK2;CFL1;ATN1;DUSP2;ETV4;IDH2;NOS1;PDGFA;PDGFRA;RB1;AURKA;PSMA5;AFF2;MYT1L;CNTNAP2;DNASE1;CPE;HNRNPA1;IL2RB;PTAFR;PSMG1;MAFK;EEF1E1;ZNF197;H3-3A;H3-3B;ADAM12;TSC22D1;MXD4;HNRNPA1P10;RAD54L;MINDY3;ARHGAP35;ARPP21;GPR162;ATAD2B;KIAA1…	67	0.0175072
C0026034	Microstomia	ALL	47/3368	172/21666	5.51135e-05	0.0086082	C07;C16	Stomatognathic Diseases;Congenital, Hereditary, and Neonatal Diseases and Abnormalities	Congenital Abnormality	4204;324;2629;5277;25;207;2263;2697;3480;5048;6899;9401;9775;25942;26053;54101;1302;2186;23126;63895;89910;124583;203068;10269;4853;23545;990;4174;7703;2563;4841;340419;221692;9244;7353;11011;9533;6134;56033;7862;4094;63976;51053;81620;80204;29980;23594	MECP2;APC;GBA;PIGA;ABL1;AKT1;FGFR2;GJA1;IGF1R;PAFAH1B1;TBX1;RECQL4;EIF4A3;SIN3A;AUTS2;RIPK4;COL11A2;BPTF;POGZ;PIEZO2;UBE3B;CANT1;TUBB;ZMPSTE24;NOTCH2;ATP6V0A2;CDC6;MCM5;PCGF2;GABRD;NONO;RSPO2;PHACTR1;CRLF1;UFD1;TLK2;POLR1C;RPL10;BARX1;BRPF1;MAF;PRDM16;GMNN;CDT1;FBXO11;DONSON;ORC6	47	0.0122812
C1865017	Thin upper lip vermilion	ALL	55/3368	211/21666	5.71982e-05	0.00884953			Finding	4204;9772;60;71;546;1213;2475;2706;3480;4281;5087;5159;5373;6664;9378;11141;23241;54551;2186;23126;23394;51322;51651;55690;57492;63895;89910;6857;1756;5063;55835;1822;2182;7703;6638;7681;158;4841;5718;6601;22995;26047;163786;84879;23221;6134;7592;4094;23141;2664;79087;10978;9276;84188;6884	MECP2;TMEM94;ACTB;ACTG1;ATRX;CLTC;MTOR;GJB2;IGF1R;MID1;PBX1;PDGFRB;PMM2;SOX11;NRXN1;IL1RAPL1;PACS2;MAGEL2;BPTF;POGZ;ADNP;WAC;PTRH2;PACS1;ARID1B;PIEZO2;UBE3B;SYT1;DMD;PAK3;CENPJ;ATN1;ACSL4;PCGF2;SNRPN;MKRN3;ADSL;NONO;PSMD12;SMARCC2;CEP152;CNTNAP2;SASS6;MFSD2A;RHOBTB2;RPL10;ZNF41;MAF;ANKLE2;GDI1;ALG12;CLP1;COPB2;FAR1;TAF13	55	0.0143716
C0041696	Unipolar Depression	ALL	137/3368	641/21666	6.01826e-05	0.00922425	F03	Mental Disorders	Mental or Behavioral Dysfunction	4204;7038;2064;5743;6750;947;3589;596;653;847;1385;1950;2100;2332;2475;2643;2697;3320;3480;4524;5649;5730;7040;7064;7421;8997;2932;4133;4684;7298;361;2288;2289;60675;5692;4729;6285;4045;408;6755;79068;2066;3669;4049;7412;10855;23411;51083;7297;2182;2891;2911;2923;4128;4804;4842;5604;1395;1454;4969;5142;23345;7054;1812;65018;2739;6531;288;10522;23040;26047;9415;2904;3356;4900;6622;2918;113;815;492…	MECP2;TG;ERBB2;PTGS2;SST;CD34;IL11;BCL2;BMP5;CAT;CREB1;EGF;ESR2;FMR1;MTOR;GCH1;GJA1;HSP90AA1;IGF1R;MTHFR;RELN;PTGDS;TGFB1;THOP1;VDR;KALRN;GSK3B;MAP2;NCAM1;TYMS;AQP4;FKBP4;FKBP5;PROK2;PSMB4;NDUFV2;S100B;LSAMP;ARRB1;SSTR5;FTO;ERBB4;ISG20;LTA;VCAM1;HPSE;SIRT1;GAL;TYK2;ACSL4;GRIA2;GRM1;PDIA3;MAOA;NGFR;NOS1;MAP2K1;CRHR2;CSNK1E;OGN;PDE4B;SYNE1;TH;DRD1;PINK1;GLO1;SLC6A3;ANK3;DEAF1;MYT1L;CNTNAP2;FADS2;GR…	137	0.0357983
C0280483	Adult Anaplastic Astrocytoma	ALL	29/3368	90/21666	6.18034e-05	0.00929885	C04	Neoplasms	Neoplastic Process	1030;207;546;596;1641;1950;2263;3417;5730;6387;6657;9314;4133;361;1116;604;10855;3418;3488;5052;5925;3678;3020;482;3021;8848;10446;10988;27239	CDKN2B;AKT1;ATRX;BCL2;DCX;EGF;FGFR2;IDH1;PTGDS;CXCL12;SOX2;KLF4;MAP2;AQP4;CHI3L1;BCL6;HPSE;IDH2;IGFBP5;PRDX1;RB1;ITGA5;H3-3A;ATP1B2;H3-3B;TSC22D1;LRRN2;METAP2;GPR162	29	0.00757774
C4551548	Grade III Childhood Astrocytoma	ALL	29/3368	90/21666	6.18034e-05	0.00929885	C04	Neoplasms	Neoplastic Process	1030;207;546;596;1641;1950;2263;3417;5730;6387;6657;9314;4133;361;1116;604;10855;3418;3488;5052;5925;3678;3020;482;3021;8848;10446;10988;27239	CDKN2B;AKT1;ATRX;BCL2;DCX;EGF;FGFR2;IDH1;PTGDS;CXCL12;SOX2;KLF4;MAP2;AQP4;CHI3L1;BCL6;HPSE;IDH2;IGFBP5;PRDX1;RB1;ITGA5;H3-3A;ATP1B2;H3-3B;TSC22D1;LRRN2;METAP2;GPR162	29	0.00757774
C1865014	Long philtrum	ALL	69/3368	282/21666	6.55824e-05	0.00974314			Finding	2313;4204;57560;79659;324;2969;5982;7461;8573;60;71;1213;2263;2475;2697;3480;5373;6899;7170;9378;11141;25942;55906;1302;2245;3265;7204;57492;63895;203068;84168;1756;51067;80324;4853;23545;529;5063;55670;990;1822;2182;5604;158;2563;26047;8289;54453;64359;9244;7353;9373;7317;6792;6134;7592;7862;4094;55714;63976;4338;2664;80204;6628;126792;84188;28981;23363;8812	FLI1;MECP2;IFT80;DYNC2H1;APC;GTF2I;RFC2;CLIP2;CASK;ACTB;ACTG1;CLTC;FGFR2;MTOR;GJA1;IGF1R;PMM2;TBX1;TPM3;NRXN1;IL1RAPL1;SIN3A;ZC4H2;COL11A2;FGD1;HRAS;TRIO;ARID1B;PIEZO2;TUBB;ANTXR1;DMD;YARS2;PUS1;NOTCH2;ATP6V0A2;ATP6V1E1;PAK3;PEX26;CDC6;ATN1;ACSL4;MAP2K1;ADSL;GABRD;CNTNAP2;ARID1A;RIN2;NXN;CRLF1;UFD1;PLAA;UBA1;CDKL5;RPL10;ZNF41;BRPF1;MAF;TENM3;PRDM16;MOCS2;GDI1;FBXO11;SNRPB;B3GALT6;FAR1;IFT81;OBSL1…	69	0.0180298
C4086152	Childhood Astrocytoma	ALL	132/3368	615/21666	6.59444e-05	0.00974314	C04	Neoplasms	Neoplastic Process	2313;950;1604;2956;3077;4869;5029;5743;7248;60;947;1030;29107;207;546;847;1385;1641;1950;2332;2475;2697;3417;5159;5291;5354;5915;6387;6496;6597;6657;6659;7026;7039;7040;7155;7295;2932;3265;3135;7037;51364;361;1491;3383;7097;2353;7965;10598;26073;2048;3309;6285;1116;351;9043;5599;3162;284;7108;7412;8767;9447;10855;23411;7297;132;240;1822;1874;2891;3336;3418;4084;4345;4842;5292;5420;5604;5733;1462;…	FLI1;SCARB2;CD55;MSH6;HFE;NPM1;P2RY2;PTGS2;TSC1;ACTB;CD34;CDKN2B;NXT1;AKT1;ATRX;CAT;CREB1;DCX;EGF;FMR1;MTOR;GJA1;IDH1;PDGFRB;PIK3CB;PLP1;RARB;CXCL12;SIX3;SMARCA4;SOX2;SOX4;NR2F2;TGFA;TGFB1;TOP2B;TXN;GSK3B;HRAS;HLA-G;TFRC;ZMYND10;AQP4;CTH;ICAM1;TLR2;FOS;AIMP2;AHSA1;POLDIP2;EPHB2;HSPA5;S100B;CHI3L1;APP;SPAG9;MAPK8;HMOX1;ANGPT1;TM7SF2;VCAM1;RIPK2;AIM2;HPSE;SIRT1;TYK2;ADK;ALOX5;ATN1;E2F4;GRIA2;HSPE1;…	132	0.0344918
C0426970	Spastic Quadriplegia	ALL	28/3368	86/21666	6.67936e-05	0.00978049	C10;C23	Nervous System Diseases;Pathological Conditions, Signs and Symptoms	Disease or Syndrome	4204;3800;6657;6709;7846;10381;10382;6567;64207;8050;57192;3028;11019;29078;56945;4842;8398;1496;120;8867;28962;6326;6904;23141;440;8436;4338;79709	MECP2;KIF5C;SOX2;SPTAN1;TUBA1A;TUBB3;TUBB4A;SLC16A2;IRF2BPL;PDHX;MCOLN1;HSD17B10;LIAS;NDUFAF4;MRPS22;NOS1;PLA2G6;CTNNA2;ADD3;SYNJ1;OSTM1;SCN2A;TBCD;ANKLE2;ASNS;CAVIN2;MOCS2;COLGALT1	28	0.00731644
C0235946	Cerebral atrophy	ALL	102/3368	454/21666	6.73968e-05	0.00978148	C10;C23	Nervous System Diseases;Pathological Conditions, Signs and Symptoms	Disease or Syndrome	2313;4204;2629;3077;546;1213;2332;4552;5354;5373;6387;6709;7040;55906;3265;11152;23126;23394;64207;7097;7965;1756;4137;2271;3309;4729;5393;7084;26235;92609;128989;1786;351;929;79068;4049;1191;132;1822;2534;5420;5817;8398;5034;158;288;1781;6301;5917;57498;4900;6622;9131;10617;166378;3178;2058;8867;7466;28962;54888;57511;7355;6326;374354;79947;7532;54187;3785;57038;80055;114034;30849;10195;6792;16;…	FLI1;MECP2;GBA;HFE;ATRX;CLTC;FMR1;MTRR;PLP1;PMM2;CXCL12;SPTAN1;TGFB1;ZC4H2;HRAS;WDR45;POGZ;ADNP;IRF2BPL;TLR2;AIMP2;DMD;MAPT;FH;HSPA5;NDUFV2;EXOSC9;TK2;FBXL4;TIMM50;TANGO2;DNMT1;APP;CD14;FTO;LTA;CLU;ADK;ATN1;FYN;PODXL;PVR;PLA2G6;P4HB;ADSL;ANK3;DYNC1I2;SARS1;RARS1;KIDINS220;NRGN;SNCA;AIFM1;STAMBP;SPATA5;HNRNPA1;EPRS1;SYNJ1;WFS1;OSTM1;NSUN2;COG6;SLC35A2;SCN2A;NHLRC2;DHDDS;YWHAG;NANS;KCNQ2;RARS2;PGAP…	102	0.0266527
C0031511	Pheochromocytoma	ALL	81/3368	344/21666	6.88458e-05	0.00990413	C04	Neoplasms	Neoplastic Process	23095;324;1910;2064;2642;4292;4436;4902;5573;5743;6390;6750;60;207;546;596;847;1950;2475;3320;3417;3480;3670;5159;5291;6387;7039;7295;1302;2932;3265;347689;6857;31;9077;9790;10013;2271;6389;2042;351;5599;5792;6751;6755;10855;51083;91;2101;3090;3418;3429;3925;4128;4610;5715;1909;3953;7428;8622;10671;11186;7054;5367;4191;6531;6714;6622;2596;6571;5126;48;1363;51094;161835;100302736;8451;55534;6199;6…	KIF1B;APC;EDNRB;ERBB2;GCGR;MLH1;MSH2;NRTN;PRKAR1A;PTGS2;SDHB;SST;ACTB;AKT1;ATRX;BCL2;CAT;EGF;MTOR;HSP90AA1;IDH1;IGF1R;ISL1;PDGFRB;PIK3CB;CXCL12;TGFA;TXN;COL11A2;GSK3B;HRAS;SOX2-OT;SYT1;ACACA;DIRAS3;BMS1;HDAC6;FH;SDHA;EPHA3;APP;MAPK8;PTPRF;SSTR1;SSTR5;HPSE;GAL;ACVR1B;ESRRA;HIC1;IDH2;IFI27;STMN1;MAOA;MYCL;PSMD9;EDNRA;LEPR;VHL;PDE8B;DCTN6;RASSF1;TH;PMCH;MDH2;SLC6A3;SRC;SNCA;GAP43;SLC18A2;PCSK2;ACO1;…	81	0.0211654
C0205646	Adenoma, Basal Cell	ALL	19/3368	49/21666	7.01476e-05	0.0100037	C04	Neoplasms	Neoplastic Process	324;596;1540;2697;4552;8313;132;240;489;598;4842;5757;7296;7428;9429;51176;55107;54822;7088	APC;BCL2;CYLD;GJA1;MTRR;AXIN2;ADK;ALOX5;ATP2A3;BCL2L1;NOS1;PTMA;TXNRD1;VHL;ABCG2;LEF1;ANO1;TRPM7;TLE1	19	0.00496472
C0153633	Malignant neoplasm of brain	ALL	71/3368	294/21666	8.08165e-05	0.0114258	C04;C10	Neoplasms;Nervous System Diseases	Neoplastic Process	2313;2064;2956;4292;4869;5573;6750;207;596;708;1869;1950;2475;3320;3417;5291;6657;6772;6938;7421;10376;11235;3265;7037;361;3383;5970;6935;4137;2048;6285;780;7942;23411;92737;5426;1525;1844;1969;3418;5156;7538;9429;10206;11186;1111;7262;5034;51176;7984;2224;51330;81848;10558;8624;54413;80310;832;27250;2137;5274;8745;56647;27436;80204;57291;100289545;30845;8717;146664;154796	FLI1;ERBB2;MSH6;MLH1;NPM1;PRKAR1A;SST;AKT1;BCL2;C1QBP;E2F1;EGF;MTOR;HSP90AA1;IDH1;PIK3CB;SOX2;STAT1;TCF12;VDR;TUBA1B;PDCD10;HRAS;TFRC;AQP4;ICAM1;RELA;ZEB1;MAPT;EPHB2;S100B;DDR1;TFEB;SIRT1;DNER;POLE;CXADR;DUSP2;EPHA2;IDH2;PDGFRA;ZFP36;ABCG2;TRIM13;RASSF1;CHEK1;PHLDA2;P4HB;LEF1;ARHGEF5;FDPS;TNFRSF12A;SPRY4;SPTLC1;PSMG1;NLGN3;PDGFD;CAPZB;PDCD4;EXTL3;SERPINI1;ADAM23;BCCIP;EML4;FBXO11;DANCR;H3C9P;EHD3…	71	0.0185524
C0026837	Muscle Rigidity	ALL	76/3368	320/21666	8.37718e-05	0.0114488	C05;C10;C23	Musculoskeletal Diseases;Nervous System Diseases;Pathological Conditions, Signs and Symptoms	Sign or Symptom	4204;8022;2064;2629;7148;8573;60;5770;1213;1540;2332;2643;5048;5159;6659;6899;7040;10370;10382;5831;11152;80816;1785;7298;1756;4137;55572;351;5599;284;5654;1984;5071;5292;5420;948;5888;6624;8622;9361;8398;7054;65018;112476;6531;6697;5155;8315;3356;6622;6571;7343;3337;56896;8867;3652;1981;79947;7532;51763;6329;9373;57190;10939;16;22906;51412;6520;9270;11078;6541;84171;9627;25953;84660;64216	MECP2;LHX3;ERBB2;GBA;TNXB;CASK;ACTB;PTPN1;CLTC;CYLD;FMR1;GCH1;PAFAH1B1;PDGFRB;SOX4;TBX1;TGFB1;CITED2;TUBB4A;PYCR1;WDR45;ASXL3;DNM2;TYMS;DMD;MAPT;FOXRED1;APP;MAPK8;ANGPT1;HTRA1;EIF5A;PRKN;PIM1;PODXL;CD36;RAD51;FSCN1;PDE8B;LONP1;PLA2G6;TH;PINK1;PRRT2;SLC6A3;SPR;PDGFB;BRAP;HTR2A;SNCA;SLC18A2;UBTF;DNAJB1;DPYSL5;SYNJ1;IPP;EIF4G1;DHDDS;YWHAG;INPP5K;SCN4A;PLAA;SELENON;AFG3L2;AARS1;TRAK1;ACTL6B;SLC3A2;IT…	76	0.0198589
C0026847	Spinal Muscular Atrophy	ALL	76/3368	320/21666	8.37718e-05	0.0114488	C10	Nervous System Diseases	Disease or Syndrome	4204;23095;5743;60;2043;93;207;596;847;1385;3480;6578;9314;9759;23299;2932;7037;5970;6857;7965;10598;26073;1756;7084;55210;6285;7072;11261;2066;2965;51164;598;3925;4842;5216;948;4218;11171;6638;51176;57498;6622;6507;10280;83988;1311;2071;2531;28999;55135;526;1996;3178;4744;8851;9587;2617;3300;4131;6281;821;6904;7317;89874;6199;664709;10659;3508;167410;10248;56301;10498;11218;10285;54960;728492	MECP2;KIF1B;PTGS2;ACTB;EPHA4;ACVR2B;AKT1;BCL2;CAT;CREB1;IGF1R;SLCO2A1;KLF4;HDAC4;BICD2;GSK3B;TFRC;RELA;SYT1;AIMP2;AHSA1;POLDIP2;DMD;TK2;ATAD3A;S100B;TIA1;CHP1;ERBB4;GTF2H1;DCTN4;BCL2L1;STMN1;NOS1;PFN1;CD36;RAB8A;STRAP;SNRPN;LEF1;KIDINS220;SNCA;SLC1A3;SIGMAR1;NCALD;COMP;ERCC3;KDSR;KLF15;WRAP53;ATP6V1B2;ELAVL4;HNRNPA1;NEFH;CDK5R1;MAD2L1BP;GARS1;DNAJB2;MAP1B;S100A10;CANX;TBCD;UBA1;SLC25A21;RPS6KB2;H…	76	0.0198589
C0030421	Paraganglioma	ALL	45/3368	165/21666	8.22781e-05	0.0114488	C04	Neoplasms	Neoplastic Process	2064;4902;5743;6390;6750;546;596;3417;5159;1302;1788;2932;3265;31;9790;2271;6389;23479;79823;6285;7412;801;805;808;1616;3418;3429;3642;3714;3925;5156;5715;1909;5519;7428;8622;10671;11186;7054;4191;6571;57502;100302736;9112;55534	ERBB2;NRTN;PTGS2;SDHB;SST;ATRX;BCL2;IDH1;PDGFRB;COL11A2;DNMT3A;GSK3B;HRAS;ACACA;BMS1;FH;SDHA;ISCU;CAMKMT;S100B;VCAM1;CALM1;CALM2;CALM3;DAXX;IDH2;IFI27;INSM1;JAG2;STMN1;PDGFRA;PSMD9;EDNRA;PPP2R1B;VHL;PDE8B;DCTN6;RASSF1;TH;MDH2;SLC18A2;NLGN4X;TMED7-TICAM2;MTA1;MAML3	45	0.0117586
C0751651	Mitochondrial Diseases	ALL	69/3368	284/21666	8.27504e-05	0.0114488	C18	Nutritional and Metabolic Diseases	Disease or Syndrome	6390;60;708;1869;2348;2475;3065;3313;5080;5354;23057;124583;31;1352;1355;3028;3735;4722;4976;6389;7019;7084;7386;23479;25821;26235;29078;51067;54931;55572;56945;60528;80324;3162;5580;23411;4345;5071;7035;7296;9361;23410;85476;788;6646;9131;6832;166378;1962;22861;2617;7466;133522;8630;4885;57038;7156;10939;83853;84340;65108;246243;10440;253782;51116;160760;8192;285521;4702	SDHB;ACTB;C1QBP;E2F1;FOLR1;MTOR;HDAC1;HSPA9;PAX6;PLP1;NMNAT2;CANT1;ACACA;COX10;COX15;HSD17B10;KARS1;NDUFS3;OPA1;SDHA;TFAM;TK2;UQCRFS1;ISCU;MTO1;FBXL4;NDUFAF4;YARS2;TRMT10C;FOXRED1;MRPS22;ELAC2;PUS1;HMOX1;PRKCD;SIRT1;CD200;PRKN;TFPI;TXNRD1;LONP1;SIRT3;GFM1;SLC25A20;SOAT1;AIFM1;SUPV3L1;SPATA5;EHHADH;NLRP1;GARS1;WFS1;PPARGC1B;HSD17B6;NPTX2;RARS2;TOP3A;AFG3L2;ROPN1L;GFM2;MARCKSL1;RNASEH1;TIMM17A;CERS…	69	0.0180298
C0032000	Pituitary Adenoma	ALL	46/3368	170/21666	8.49304e-05	0.0115112	C04;C10;C19	Neoplasms;Nervous System Diseases;Endocrine System Diseases	Neoplastic Process	324;2956;3106;4292;4436;5573;6390;6750;22909;207;1950;2100;2263;2348;3417;3480;6387;6574;6657;7040;51162;1788;54567;7965;10598;26073;83550;2048;4853;1786;780;5599;6751;6755;23411;1616;3418;2249;8829;11197;22915;8289;10752;63973;2834;25992	APC;MSH6;HLA-B;MLH1;MSH2;PRKAR1A;SDHB;SST;FAN1;AKT1;EGF;ESR2;FGFR2;FOLR1;IDH1;IGF1R;CXCL12;SLC20A1;SOX2;TGFB1;EGFL7;DNMT3A;DLL4;AIMP2;AHSA1;POLDIP2;GPR101;EPHB2;NOTCH2;DNMT1;DDR1;MAPK8;SSTR1;SSTR5;SIRT1;DAXX;IDH2;FGF4;NRP1;WIF1;MMRN1;ARID1A;CHL1;NEUROG2;PRLHR;SNED1	46	0.0120199
C3887551	Memory dysfunction	ALL	24/3368	70/21666	8.64295e-05	0.0116184	F03	Mental Disorders	Mental or Behavioral Dysfunction	207;1385;2100;5291;1302;7298;7097;2353;1116;351;10135;3162;10105;738;320;2891;5563;23410;2904;4900;51094;7425;9451;5360	AKT1;CREB1;ESR2;PIK3CB;COL11A2;TYMS;TLR2;FOS;CHI3L1;APP;NAMPT;HMOX1;PPIF;VPS51;APBA1;GRIA2;PRKAA2;SIRT3;GRIN2B;NRGN;ADIPOR1;VGF;EIF2AK3;PLTP	24	0.00627123
C0334586	Pleomorphic Xanthoastrocytoma	ALL	17/3368	42/21666	8.89466e-05	0.0117639	C04	Neoplasms	Neoplastic Process	7248;947;1030;207;546;2175;3417;22858;6598;2048;5426;3418;5604;5817;3020;3021;55714	TSC1;CD34;CDKN2B;AKT1;ATRX;FANCA;IDH1;CILK1;SMARCB1;EPHB2;POLE;IDH2;MAP2K1;PVR;H3-3A;H3-3B;TENM3	17	0.00444212
C3899645	Childhood Pleomorphic Xanthoastrocytoma	ALL	17/3368	42/21666	8.89466e-05	0.0117639			Neoplastic Process	7248;947;1030;207;546;2175;3417;22858;6598;2048;5426;3418;5604;5817;3020;3021;55714	TSC1;CD34;CDKN2B;AKT1;ATRX;FANCA;IDH1;CILK1;SMARCB1;EPHB2;POLE;IDH2;MAP2K1;PVR;H3-3A;H3-3B;TENM3	17	0.00444212
C0029227	Delirium, Dementia, Amnestic, Cognitive Disorders	ALL	27/3368	83/21666	9.08688e-05	0.011922	F03	Mental Disorders	Mental or Behavioral Dysfunction	5573;3146;6772;26053;361;4137;351;929;3107;3162;1525;3482;7538;10206;1051;23410;6531;64421;2904;4900;153;1363;1627;10153;56902;84549;154881	PRKAR1A;HMGB1;STAT1;AUTS2;AQP4;MAPT;APP;CD14;HLA-C;HMOX1;CXADR;IGF2R;ZFP36;TRIM13;CEBPB;SIRT3;SLC6A3;DCLRE1C;GRIN2B;NRGN;ADRB1;CPE;DBN1;CEBPZ;PNO1;MAK16;KCTD7	27	0.00705513
C0015625	Fanconi Anemia	ALL	90/3368	394/21666	9.28577e-05	0.012011	C15;C16;C18	Hemic and Lymphatic Diseases;Congenital, Hereditary, and Neonatal Diseases and Abnormalities;Nutritional and Metabolic Diseases	Disease or Syndrome	4204;2064;2956;4292;4436;4869;10019;22909;79728;25;947;546;847;1869;2175;2188;2475;3320;4524;5080;5159;6597;6709;6772;6899;7040;7158;7295;9401;10085;57167;1302;2932;4684;3383;5970;6857;864;6935;7965;10598;26073;2048;604;5599;7412;898;1072;1616;2072;2487;3090;3925;4199;5071;5563;1487;5888;5925;10769;1111;55824;7054;7465;6646;8315;6507;55729;9213;2803;2178;79071;5610;5688;6711;4683;29089;55159;638;…	MECP2;ERBB2;MSH6;MLH1;MSH2;NPM1;SH2B3;FAN1;PALB2;ABL1;CD34;ATRX;CAT;E2F1;FANCA;FANCF;MTOR;HSP90AA1;MTHFR;PAX6;PDGFRB;SMARCA4;SPTAN1;STAT1;TBX1;TGFB1;TP53BP1;TXN;RECQL4;EDIL3;SALL4;COL11A2;GSK3B;NCAM1;ICAM1;RELA;SYT1;RUNX3;ZEB1;AIMP2;AHSA1;POLDIP2;EPHB2;BCL6;MAPK8;VCAM1;CCNE1;CFL1;DAXX;ERCC4;FRZB;HIC1;STMN1;ME1;PRKN;PRKAA2;CTBP1;RAD51;RB1;PLK2;CHEK1;PAG1;TH;WEE1;SOAT1;BRAP;SLC1A3;ATF7IP;XPR1;GOLGA…	90	0.0235171
C4023116	Hypoplastic fifth toenail	ALL	3368-08-01	12/21666	9.30121e-05	0.012011			Anatomical Abnormality	6597;6659;6664;6598;57492;6601;8289;196528	SMARCA4;SOX4;SOX11;SMARCB1;ARID1B;SMARCC2;ARID1A;ARID2	8	0.00209041
C4317146	Acid reflux	ALL	19/3368	50/21666	9.67488e-05	0.0123959			Finding	4204;9772;2475;26053;6598;23394;8701;4853;7703;10522;134728;2904;7355;10939;84617;23221;3020;93627;23332	MECP2;TMEM94;MTOR;AUTS2;SMARCB1;ADNP;DNAH11;NOTCH2;PCGF2;DEAF1;IRAK1BP1;GRIN2B;SLC35A2;AFG3L2;TUBB6;RHOBTB2;H3-3A;TBCK;CLASP1	19	0.00496472
C0949664	Tauopathies	ALL	61/3368	245/21666	9.90176e-05	0.0125883	C10	Nervous System Diseases	Disease or Syndrome	4204;5743;7248;60;207;1385;2475;3320;4281;5354;55177;406;2932;23057;23394;84295;4133;2288;2289;5970;6857;7965;10598;26073;4137;10013;1116;351;7072;5599;3162;2965;7942;23411;51164;240;2534;3312;4804;4842;5071;5563;948;7054;26047;6646;6622;4240;8867;9451;10724;7466;10247;51763;9099;58155;22938;402665;10808;80331;51451	MECP2;PTGS2;TSC1;ACTB;AKT1;CREB1;MTOR;HSP90AA1;MID1;PLP1;RMDN3;ARNTL;GSK3B;NMNAT2;ADNP;PHF6;MAP2;FKBP4;FKBP5;RELA;SYT1;AIMP2;AHSA1;POLDIP2;MAPT;HDAC6;CHI3L1;APP;TIA1;MAPK8;HMOX1;GTF2H1;TFEB;SIRT1;DCTN4;ALOX5;FYN;HSPA8;NGFR;NOS1;PRKN;PRKAA2;CD36;TH;CNTNAP2;SOAT1;SNCA;MFGE8;SYNJ1;EIF2AK3;OGA;WFS1;RIDA;INPP5K;USP2;PTBP2;SNW1;IGLON5;HSPH1;DNAJC5;LCMT1	61	0.0159394
C0015544	Failure to Thrive	ALL	172/3368	842/21666	0.000106045	0.013378	C23	Pathological Conditions, Signs and Symptoms	Disease or Syndrome	3988;4204;7454;51128;89884;23095;2629;4594;6390;6729;8573;25;60;71;207;249;1213;2332;2697;3052;3480;4552;4880;5048;5354;5373;5915;6574;6899;7040;7170;7421;9378;53834;55858;2245;3265;5831;6307;7204;23543;51651;54567;55690;57492;63895;80816;89910;1591;2353;5692;10269;11005;10013;1594;4141;1352;1355;2271;4715;4722;4729;5393;6389;7019;25821;26235;29078;51067;51081;51300;51520;54931;55572;60528;63931;…	LIPA;MECP2;WAS;SAR1B;LHX4;KIF1B;GBA;MMUT;SDHB;SRP54;CASK;ABL1;ACTB;ACTG1;AKT1;ALPL;CLTC;FMR1;GJA1;HCCS;IGF1R;MTRR;NPPC;PAFAH1B1;PLP1;PMM2;RARB;SLC20A1;TBX1;TGFB1;TPM3;VDR;NRXN1;FGFRL1;TMEM165;FGD1;HRAS;PYCR1;MSMO1;TRIO;RBFOX2;PTRH2;DLL4;PACS1;ARID1B;PIEZO2;ASXL3;UBE3B;CYP24A1;FOS;PSMB4;ZMPSTE24;SPINK5;HDAC6;CYP27B1;MARS1;COX10;COX15;FH;NDUFB9;NDUFS3;NDUFV2;EXOSC9;SDHA;TFAM;MTO1;FBXL4;NDUFAF4;YARS…	172	0.0449438
C0008925	Cleft Palate	ALL	130/3368	611/21666	0.000111353	0.0139403	C05;C07;C16	Musculoskeletal Diseases;Stomatognathic Diseases;Congenital, Hereditary, and Neonatal Diseases and Abnormalities	Congenital Abnormality	2304;8573;9319;79728;60;2043;546;847;1147;1950;2175;2188;2263;2697;2706;4281;4522;4524;5083;5159;5648;5891;6121;6496;6597;6657;6659;6664;6899;7039;7040;7546;8100;8313;8458;9401;9759;9775;22858;23322;53834;54101;57167;1302;2245;3190;6598;23057;23133;23543;29925;57492;63895;91147;124583;203068;7298;23767;60675;2048;3309;4853;79068;9611;1822;2072;3714;5071;5156;1487;1909;5888;5925;6601;10522;79583;8…	FOXE1;CASK;TRIP13;PALB2;ACTB;EPHA4;ATRX;CAT;CHUK;EGF;FANCA;FANCF;FGFR2;GJA1;GJB2;MID1;MTHFD1;MTHFR;PAX9;PDGFRB;MASP1;MOK;RPE65;SIX3;SMARCA4;SOX2;SOX4;SOX11;TBX1;TGFA;TGFB1;ZIC2;IFT88;AXIN2;TTF2;RECQL4;HDAC4;EIF4A3;CILK1;RPGRIP1L;FGFRL1;RIPK4;SALL4;COL11A2;FGD1;HNRNPK;SMARCB1;NMNAT2;PHF8;RBFOX2;GMPPB;ARID1B;PIEZO2;TMEM67;CANT1;TUBB;TYMS;FLRT3;PROK2;EPHB2;HSPA5;NOTCH2;FTO;NCOR1;ATN1;ERCC4;JAG2;PRKN…	130	0.0339692
C0035334	Retinitis Pigmentosa	ALL	118/3368	546/21666	0.000113561	0.0141091	C11;C16	Eye Diseases;Congenital, Hereditary, and Neonatal Diseases and Abnormalities	Disease or Syndrome	2064;6390;7248;84059;60;596;708;1540;1869;1950;2188;2263;2706;3052;3320;4849;5159;5373;6121;8100;9759;55812;1788;7399;29925;22924;7965;10598;26073;9227;1352;1355;4722;4729;6389;55572;116228;79068;3162;3669;23411;55213;92737;1191;5654;1822;2487;2911;3418;5052;5292;1909;4218;6423;7538;112476;2739;57498;10283;8315;2904;6622;10280;9131;2071;28999;24;151;1675;79071;51094;58157;8867;9451;7466;9742;2342…	ERBB2;SDHB;TSC1;ADGRV1;ACTB;BCL2;C1QBP;CYLD;E2F1;EGF;FANCF;FGFR2;GJB2;HCCS;HSP90AA1;CNOT3;PDGFRB;PMM2;RPE65;IFT88;HDAC4;SPATA7;DNMT3A;USH2A;GMPPB;MAPRE3;AIMP2;AHSA1;POLDIP2;LRAT;COX10;COX15;NDUFS3;NDUFV2;SDHA;FOXRED1;COX20;FTO;HMOX1;ISG20;SIRT1;RCBTB1;DNER;CLU;HTRA1;ATN1;FRZB;GRM1;IDH2;PRDX1;PIM1;EDNRA;RAB8A;SFRP2;ZFP36;PRRT2;GLO1;KIDINS220;CWC27;BRAP;GRIN2B;SNCA;SIGMAR1;AIFM1;ERCC3;KLF15;ABCA4;A…	118	0.0308336
C0206695	Carcinoma, Neuroendocrine	ALL	48/3368	182/21666	0.000119825	0.0147534	C04	Neoplasms	Neoplastic Process	2313;324;2064;6390;6750;947;207;596;1950;2348;2475;3146;3670;5080;5291;6121;6597;6657;6664;57167;1302;6598;4133;4684;7298;7270;79152;2271;6389;1191;445;2891;3418;3642;4345;5079;5156;5925;7428;9429;5126;56896;7494;55107;2314;375;9189;6713	FLI1;APC;ERBB2;SDHB;SST;CD34;AKT1;BCL2;EGF;FOLR1;MTOR;HMGB1;ISL1;PAX6;PIK3CB;RPE65;SMARCA4;SOX2;SOX11;SALL4;COL11A2;SMARCB1;MAP2;NCAM1;TYMS;TTF1;FA2H;FH;SDHA;CLU;ASS1;GRIA2;IDH2;INSM1;CD200;PAX5;PDGFRA;RB1;VHL;ABCG2;PCSK2;DPYSL5;XBP1;ANO1;FLII;ARF1;ZBED1;SQLE	48	0.0125425
C3469521	FANCONI ANEMIA, COMPLEMENTATION GROUP A (disorder)	ALL	83/3368	360/21666	0.000121445	0.0147534	C15;C16;C18	Hemic and Lymphatic Diseases;Congenital, Hereditary, and Neonatal Diseases and Abnormalities;Nutritional and Metabolic Diseases	Disease or Syndrome	4204;2064;2956;4292;4436;4869;10019;22909;79728;25;947;546;847;1869;2175;2188;2475;3320;4524;5080;5159;6597;6709;6772;6899;7040;7158;7295;9401;10085;57167;1302;2932;4684;3383;5970;6857;864;7965;10598;26073;2048;604;5599;7412;1616;2072;2487;3090;3925;4199;5071;5563;1487;5888;5925;10769;1111;55824;7054;7465;6646;8315;6507;55729;2803;2178;79071;5610;5688;6711;4683;29089;55159;2237;7517;56996;8237;25…	MECP2;ERBB2;MSH6;MLH1;MSH2;NPM1;SH2B3;FAN1;PALB2;ABL1;CD34;ATRX;CAT;E2F1;FANCA;FANCF;MTOR;HSP90AA1;MTHFR;PAX6;PDGFRB;SMARCA4;SPTAN1;STAT1;TBX1;TGFB1;TP53BP1;TXN;RECQL4;EDIL3;SALL4;COL11A2;GSK3B;NCAM1;ICAM1;RELA;SYT1;RUNX3;AIMP2;AHSA1;POLDIP2;EPHB2;BCL6;MAPK8;VCAM1;DAXX;ERCC4;FRZB;HIC1;STMN1;ME1;PRKN;PRKAA2;CTBP1;RAD51;RB1;PLK2;CHEK1;PAG1;TH;WEE1;SOAT1;BRAP;SLC1A3;ATF7IP;GOLGA4;FANCE;ELOVL6;EIF2AK…	83	0.021688
C4721414	Mantle cell lymphoma	ALL	103/3368	466/21666	0.000121318	0.0147534	C04;C15;C20	Neoplasms;Hemic and Lymphatic Diseases;Immune System Diseases	Neoplastic Process	3110;324;1649;4292;4436;4869;5573;5743;25;60;1030;29107;207;596;1869;2100;2475;3065;3105;3146;3320;5291;6387;6659;6664;6666;6772;9314;10381;10664;1302;54567;4133;6935;10013;2271;3309;79823;4853;1786;567;604;5599;4049;5580;6419;10365;92737;94241;240;801;805;808;896;990;1525;1616;1822;1844;3429;4345;4919;5052;5071;5079;5292;5715;948;5519;5888;5925;6790;8797;9429;10206;10671;1111;55824;7465;5367;104…	MNX1;APC;DDIT3;MLH1;MSH2;NPM1;PRKAR1A;PTGS2;ABL1;ACTB;CDKN2B;NXT1;AKT1;BCL2;E2F1;ESR2;MTOR;HDAC1;HLA-A;HMGB1;HSP90AA1;PIK3CB;CXCL12;SOX4;SOX11;SOX12;STAT1;KLF4;TUBB3;CTCF;COL11A2;DLL4;MAP2;ZEB1;HDAC6;FH;HSPA5;CAMKMT;NOTCH2;DNMT1;B2M;BCL6;MAPK8;LTA;PRKCD;SETMAR;KLF2;DNER;TP53INP1;ALOX5;CALM1;CALM2;CALM3;CCND3;CDC6;CXADR;DAXX;ATN1;DUSP2;IFI27;CD200;ROR1;PRDX1;PRKN;PAX5;PIM1;PSMD9;CD36;PPP2R1B;RAD51…	103	0.026914
C0008780	Ciliary Motility Disorders	ALL	21/3368	59/21666	0.000127818	0.0153008	C08;C09;C16	Respiratory Tract Diseases;Otorhinolaryngologic Diseases;Congenital, Hereditary, and Neonatal Diseases and Abnormalities	Disease or Syndrome	5125;23322;1767;203068;8701;27019;51364;54768;64446;83544;92749;246176;345895;352909;5575;55764;2302;25776;25809;25911;79925	PCSK5;RPGRIP1L;DNAH5;TUBB;DNAH11;DNAI1;ZMYND10;HYDIN;DNAI2;DNAL1;DRC1;GAS2L2;RSPH4A;DNAAF3;PRKAR1B;IFT122;FOXJ1;CBY1;TTLL1;DPCD;SPEF2	21	0.00548733
C0302142	Deformity	ALL	81/3368	350/21666	0.000127226	0.0153008	C16;C23	Congenital, Hereditary, and Neonatal Diseases and Abnormalities;Pathological Conditions, Signs and Symptoms	Anatomical Abnormality	3110;3988;4204;7038;57560;89884;8573;60;1030;29107;71;93;207;467;596;1147;1288;1385;1605;1641;1869;2100;2263;2475;2624;2706;2776;3065;3480;3670;3800;4281;4522;4524;4552;5048;5080;5083;5291;5354;5648;5649;5730;5915;6121;6453;6657;6899;7039;7040;7155;7158;7280;7295;7546;8100;8313;9401;9686;10085;10286;10381;10564;11079;23299;23322;23659;26033;51162;53820;55177;55906;57167;79068;64220;79035;80176;34…	MNX1;LIPA;MECP2;TG;IFT80;LHX4;CASK;ACTB;CDKN2B;NXT1;ACTG1;ACVR2B;AKT1;ATF3;BCL2;CHUK;COL4A6;CREB1;DAG1;DCX;E2F1;ESR2;FGFR2;MTOR;GATA2;GJB2;GNAQ;HDAC1;IGF1R;ISL1;KIF5C;MID1;MTHFD1;MTHFR;MTRR;PAFAH1B1;PAX6;PAX9;PIK3CB;PLP1;MASP1;RELN;PTGDS;RARB;RPE65;ITSN1;SOX2;TBX1;TGFA;TGFB1;TOP2B;TP53BP1;TUBB2A;TXN;ZIC2;IFT88;AXIN2;RECQL4;VGLL4;EDIL3;BCAS2;TUBB3;ARFGEF2;RER1;BICD2;RPGRIP1L;PLA2G15;ATRNL1;EGFL7;R…	81	0.0211654
C0025149	Medulloblastoma	ALL	175/3368	862/21666	0.00013027	0.0154356	C04	Neoplasms	Neoplastic Process	2313;23095;324;2064;2672;2956;4292;4436;4594;5573;5743;6750;7248;60;1030;207;546;596;1605;1641;1869;1950;2100;2348;2475;2697;2706;3065;3105;3146;3320;3417;3480;5048;5080;5159;5291;5730;6387;6597;6657;6659;6664;7155;7158;7170;7546;8313;9314;10263;10381;22858;51639;1788;2932;6598;8828;60529;4133;4324;7037;7298;5970;6857;7965;10598;26073;2048;2042;4853;6285;1786;5467;54984;5599;3162;2066;10855;23411…	FLI1;KIF1B;APC;ERBB2;GFI1;MSH6;MLH1;MSH2;MMUT;PRKAR1A;PTGS2;SST;TSC1;ACTB;CDKN2B;AKT1;ATRX;BCL2;DAG1;DCX;E2F1;EGF;ESR2;FOLR1;MTOR;GJA1;GJB2;HDAC1;HLA-A;HMGB1;HSP90AA1;IDH1;IGF1R;PAFAH1B1;PAX6;PDGFRB;PIK3CB;PTGDS;CXCL12;SMARCA4;SOX2;SOX4;SOX11;TOP2B;TP53BP1;TPM3;ZIC2;AXIN2;KLF4;CDK2AP2;TUBB3;CILK1;SF3B6;DNMT3A;GSK3B;SMARCB1;NRP2;ALX4;MAP2;MMP15;TFRC;TYMS;RELA;SYT1;AIMP2;AHSA1;POLDIP2;EPHB2;EPHA3;N…	175	0.0457277
C1860236	Irregular hyperpigmentation	ALL	20/3368	55/21666	0.000130826	0.0154356	C17	Skin and Connective Tissue Diseases	Finding	2767;6390;79728;207;2175;2188;2475;2776;5159;10804;3265;203068;11005;6389;2072;5156;5888;2178;29089;55159	GNA11;SDHB;PALB2;AKT1;FANCA;FANCF;MTOR;GNAQ;PDGFRB;GJB6;HRAS;TUBB;SPINK5;SDHA;ERCC4;PDGFRA;RAD51;FANCE;UBE2T;RFWD3	20	0.00522603
C0549629	Abnormal delivery	ALL	14/3368	32/21666	0.000137101	0.0160604			Pathologic Function	26053;54551;3190;51322;64207;80816;79152;81603;166378;6326;6329;51371;55252;93627	AUTS2;MAGEL2;HNRNPK;WAC;IRF2BPL;ASXL3;FA2H;TRIM8;SPATA5;SCN2A;SCN4A;POMP;ASXL2;TBCK	14	0.00365822
C0032580	Adenomatous Polyposis Coli	ALL	129/3368	609/21666	0.00014404	0.0166356	C04;C06;C16	Neoplasms;Digestive System Diseases;Congenital, Hereditary, and Neonatal Diseases and Abnormalities	Neoplastic Process	324;1604;2064;2956;4292;4436;5573;5743;6750;7248;79728;60;1030;207;596;1147;1540;2100;2324;2332;2475;3105;3320;4524;5048;5080;5291;5624;5915;6578;6772;7040;8313;9314;10263;51639;55177;1788;2932;3265;22924;5970;6857;864;6935;2353;4137;2048;3309;51520;60386;1786;5467;567;3107;100133941;100507436;5599;6737;2066;1191;5426;320;321;489;873;898;2191;3659;4084;4440;5071;5154;5563;5733;948;1487;1965;5925;…	APC;CD55;ERBB2;MSH6;MLH1;MSH2;PRKAR1A;PTGS2;SST;TSC1;PALB2;ACTB;CDKN2B;AKT1;BCL2;CHUK;CYLD;ESR2;FLT4;FMR1;MTOR;HLA-A;HSP90AA1;MTHFR;PAFAH1B1;PAX6;PIK3CB;PROC;RARB;SLCO2A1;STAT1;TGFB1;AXIN2;KLF4;CDK2AP2;SF3B6;RMDN3;DNMT3A;GSK3B;HRAS;MAPRE3;RELA;SYT1;RUNX3;ZEB1;FOS;MAPT;EPHB2;HSPA5;LARS1;SLC25A19;DNMT1;PPARD;B2M;HLA-C;CD24;MICA;MAPK8;TRIM21;ERBB4;CLU;POLE;APBA1;APBA2;ATP2A3;CBR1;CCNE1;FAP;IRF1;MXD1…	129	0.0337079
C4049796	Abnormality of cardiovascular system morphology	ALL	51/3368	198/21666	0.000143228	0.0166356	C14;C16	Cardiovascular Diseases;Congenital, Hereditary, and Neonatal Diseases and Abnormalities	Congenital Abnormality	57560;79659;9772;2175;2263;2697;3670;4281;5915;6597;6657;6659;6664;7026;9401;23322;25942;54101;2245;6598;23394;57492;203068;23767;60675;3309;4985;5925;6845;6601;10522;79583;3720;8289;2531;526;2178;54756;54888;196528;1723;64220;57545;23426;81848;2314;65062;55975;285590;166379;55803	IFT80;DYNC2H1;TMEM94;FANCA;FGFR2;GJA1;ISL1;MID1;RARB;SMARCA4;SOX2;SOX4;SOX11;NR2F2;RECQL4;RPGRIP1L;SIN3A;RIPK4;FGD1;SMARCB1;ADNP;ARID1B;TUBB;FLRT3;PROK2;HSPA5;OPRD1;RB1;VAMP7;SMARCC2;DEAF1;TMEM231;JARID2;ARID1A;KDSR;ATP6V1B2;FANCE;IL17RD;NSUN2;ARID2;DHODH;STRA6;CC2D2A;GRIP1;SPRY4;FLII;TMEM237;KLHL7;SH3PXD2B;BBS12;ADAP2	51	0.0133264
C1853242	Midface retrusion	ALL	57/3368	228/21666	0.000145477	0.0166841			Finding	4204;5573;60;546;2263;2475;3052;3313;5159;6496;6664;6899;6938;9759;11141;22858;23299;1302;2186;5831;23126;51322;51651;124583;84168;1756;63931;23545;79813;5063;2182;5144;5034;2563;5718;7319;10522;9131;64359;79650;1748;114803;55159;2314;9533;83737;7592;4094;57003;63976;51053;2664;126792;79087;9871;28981;23363	MECP2;PRKAR1A;ACTB;ATRX;FGFR2;MTOR;HCCS;HSPA9;PDGFRB;SIX3;SOX11;TBX1;TCF12;HDAC4;IL1RAPL1;CILK1;BICD2;COL11A2;BPTF;PYCR1;POGZ;WAC;PTRH2;CANT1;ANTXR1;DMD;MRPS14;ATP6V0A2;EHMT1;PAK3;ACSL4;PDE4D;P4HB;GABRD;PSMD12;UBE2A;DEAF1;AIFM1;NXN;USB1;DLX4;MYSM1;RFWD3;FLII;POLR1C;ITCH;ZNF41;MAF;CCDC47;PRDM16;GMNN;GDI1;B3GALT6;ALG12;SEC24D;IFT81;OBSL1	57	0.0148942
C0162635	Angelman Syndrome	ALL	29/3368	94/21666	0.000147293	0.0167751	C10;C16	Nervous System Diseases;Congenital, Hereditary, and Neonatal Diseases and Abnormalities	Disease or Syndrome	4204;8573;60;2332;3065;4524;5048;80816;351;2066;1072;5071;6638;7681;6531;3786;6529;815;2558;123606;7975;9521;10168;6792;9001;64067;161003;9318;81614	MECP2;CASK;ACTB;FMR1;HDAC1;MTHFR;PAFAH1B1;ASXL3;APP;ERBB4;CFL1;PRKN;SNRPN;MKRN3;SLC6A3;KCNQ3;SLC6A1;CAMK2A;GABRA5;NIPA1;MAFK;EEF1E1;ZNF197;CDKL5;HAP1;NPAS3;STOML3;COPS2;NIPA2	29	0.00757774
C0175754	Agenesis of corpus callosum	ALL	130/3368	615/21666	0.000149708	0.0169325	C10;C16;C23	Nervous System Diseases;Congenital, Hereditary, and Neonatal Diseases and Abnormalities;Pathological Conditions, Signs and Symptoms	Congenital Abnormality	2313;57560;79659;89884;23095;324;2064;4436;5573;5743;6390;6750;7248;129563;60;71;207;546;596;1605;1641;1869;1950;2263;2475;3052;3313;3320;3480;4281;5291;6496;6657;6659;6899;7039;7546;7846;8313;9401;10381;23322;25942;26053;55691;5831;23394;29925;57492;60529;63895;91147;3135;7298;3329;31;864;6935;9790;2353;2048;2271;60386;6285;929;5599;79813;5063;55835;132;1000;2101;3397;3429;3482;3925;4082;4162;48…	FLI1;IFT80;DYNC2H1;LHX4;KIF1B;APC;ERBB2;MSH2;PRKAR1A;PTGS2;SDHB;SST;TSC1;DIS3L2;ACTB;ACTG1;AKT1;ATRX;BCL2;DAG1;DCX;E2F1;EGF;FGFR2;MTOR;HCCS;HSPA9;HSP90AA1;IGF1R;MID1;PIK3CB;SIX3;SOX2;SOX4;TBX1;TGFA;ZIC2;TUBA1A;AXIN2;RECQL4;TUBB3;RPGRIP1L;SIN3A;AUTS2;FRMD4A;PYCR1;ADNP;GMPPB;ARID1B;ALX4;PIEZO2;TMEM67;HLA-G;TYMS;HSPD1;ACACA;RUNX3;ZEB1;BMS1;FOS;EPHB2;FH;SLC25A19;S100B;CD14;MAPK8;EHMT1;PAK3;CENPJ;ADK;…	130	0.0339692
C0279068	Childhood Solid Neoplasm	ALL	45/3368	169/21666	0.00015099	0.0169605			Neoplastic Process	57124;1649;2064;4869;5573;5743;207;596;847;1540;1950;3417;4524;5291;6387;6470;7170;9314;54567;7298;3329;10013;2042;10855;51182;1525;1822;3418;3925;4162;5071;5292;3838;6624;9361;10206;11186;6714;79947;54797;26155;4209;27250;10962;79805	CD248;DDIT3;ERBB2;NPM1;PRKAR1A;PTGS2;AKT1;BCL2;CAT;CYLD;EGF;IDH1;MTHFR;PIK3CB;CXCL12;SHMT1;TPM3;KLF4;DLL4;TYMS;HSPD1;HDAC6;EPHA3;HPSE;HSPA14;CXADR;ATN1;IDH2;STMN1;MCAM;PRKN;PIM1;KPNA2;FSCN1;LONP1;TRIM13;RASSF1;SRC;DHDDS;MED18;NOC2L;MEF2D;PDCD4;MLLT11;VASH2	45	0.0117586
C0011168	Deglutition Disorders	ALL	88/3368	389/21666	0.000156777	0.0173726	C06;C09	Digestive System Diseases;Otorhinolaryngologic Diseases	Disease or Syndrome	3663;4204;478;950;2629;3106;5277;6390;60;1950;2332;2643;2776;3417;4281;5048;5083;5354;6659;7170;9378;10382;54551;57492;64207;284119;1756;4137;79152;4722;4976;5393;6389;7084;26235;51067;351;6737;1822;2911;3418;5156;5216;5888;6843;8622;8913;8398;29926;2563;26047;79581;84894;2904;6622;7343;120;2058;3798;5688;8867;9468;4683;7466;1981;6329;9373;3752;7156;57190;10939;84617;90268;2673;6904;3020;10528;65…	IRF5;MECP2;ATP1A3;SCARB2;GBA;HLA-B;PIGA;SDHB;ACTB;EGF;FMR1;GCH1;GNAQ;IDH1;MID1;PAFAH1B1;PAX9;PLP1;SOX4;TPM3;NRXN1;TUBB4A;MAGEL2;ARID1B;IRF2BPL;CAVIN1;DMD;MAPT;FA2H;NDUFS3;OPA1;EXOSC9;SDHA;TK2;FBXL4;YARS2;APP;TRIM21;ATN1;GRM1;IDH2;PDGFRA;PFN1;RAD51;VAMP1;PDE8B;CACNA1G;PLA2G6;GMPPA;GABRD;CNTNAP2;SLC52A2;LINGO1;GRIN2B;SNCA;UBTF;ADD3;EPRS1;KIF5A;PSMA7;SYNJ1;PCYT1B;NBN;WFS1;EIF4G1;SCN4A;PLAA;KCND3;TOP…	88	0.0229945
C0027859	Acoustic Neuroma	ALL	37/3368	131/21666	0.000155994	0.0173726	C04;C09;C10	Neoplasms;Otorhinolaryngologic Diseases;Nervous System Diseases	Neoplastic Process	2064;4902;5573;5743;6331;7248;207;596;847;1950;2475;6772;7039;7040;55858;3265;6598;361;2048;3735;2066;896;3429;5715;5925;8829;9429;10671;11186;435;100302736;9780;1981;9244;21;23089;10409	ERBB2;NRTN;PRKAR1A;PTGS2;SCN5A;TSC1;AKT1;BCL2;CAT;EGF;MTOR;STAT1;TGFA;TGFB1;TMEM165;HRAS;SMARCB1;AQP4;EPHB2;KARS1;ERBB4;CCND3;IFI27;PSMD9;RB1;NRP1;ABCG2;DCTN6;RASSF1;ASL;TMED7-TICAM2;PIEZO1;EIF4G1;CRLF1;ABCA3;PEG10;BASP1	37	0.00966815
C1266025	Traditional Serrated Adenoma	ALL	28/3368	90/21666	0.000162024	0.0178335	C04	Neoplasms	Neoplastic Process	324;2064;4292;4436;4594;60;1869;2475;3065;7040;10376;3383;2048;5599;6737;1191;489;3855;4842;9429;55824;340419;9780;5789;5796;84870;7088;23277	APC;ERBB2;MLH1;MSH2;MMUT;ACTB;E2F1;MTOR;HDAC1;TGFB1;TUBA1B;ICAM1;EPHB2;MAPK8;TRIM21;CLU;ATP2A3;KRT7;NOS1;ABCG2;PAG1;RSPO2;PIEZO1;PTPRD;PTPRK;RSPO3;TLE1;CLUH	28	0.00731644
C4551683	Adrenal Gland Pheochromocytoma	ALL	93/3368	416/21666	0.000163432	0.0178686	C04;C19	Neoplasms;Endocrine System Diseases	Neoplastic Process	23095;324;1649;1910;2064;2642;4292;4436;4902;5573;5743;6390;6750;60;207;546;596;847;1950;2475;3320;3417;3480;3670;5159;5291;6387;7039;7040;7295;1302;2932;3265;347689;6857;31;9077;9790;10013;468;2271;6389;1374;2042;351;5599;5792;6751;6755;10855;51083;91;2101;3090;3418;3429;3925;4084;4128;4610;5563;5715;1909;3953;5925;7428;8622;10671;11186;7054;5367;4191;6531;788;6714;8289;6622;2596;6571;57502;5126…	KIF1B;APC;DDIT3;EDNRB;ERBB2;GCGR;MLH1;MSH2;NRTN;PRKAR1A;PTGS2;SDHB;SST;ACTB;AKT1;ATRX;BCL2;CAT;EGF;MTOR;HSP90AA1;IDH1;IGF1R;ISL1;PDGFRB;PIK3CB;CXCL12;TGFA;TGFB1;TXN;COL11A2;GSK3B;HRAS;SOX2-OT;SYT1;ACACA;DIRAS3;BMS1;HDAC6;ATF4;FH;SDHA;CPT1A;EPHA3;APP;MAPK8;PTPRF;SSTR1;SSTR5;HPSE;GAL;ACVR1B;ESRRA;HIC1;IDH2;IFI27;STMN1;MXD1;MAOA;MYCL;PRKAA2;PSMD9;EDNRA;LEPR;RB1;VHL;PDE8B;DCTN6;RASSF1;TH;PMCH;MDH2;SL…	93	0.024301
C1318544	M5b Acute differentiated monocytic leukemia	ALL	35/3368	122/21666	0.000165699	0.0179017	C04;C15	Neoplasms;Hemic and Lymphatic Diseases	Neoplastic Process	4869;947;3105;3146;3417;5291;7040;7295;7421;1788;84295;7037;3383;5970;6857;2353;7412;598;801;805;808;5563;948;1153;6624;5034;4841;5718;3720;4928;140885;8503;84447;8178;91319	NPM1;CD34;HLA-A;HMGB1;IDH1;PIK3CB;TGFB1;TXN;VDR;DNMT3A;PHF6;TFRC;ICAM1;RELA;SYT1;FOS;VCAM1;BCL2L1;CALM1;CALM2;CALM3;PRKAA2;CD36;CIRBP;FSCN1;P4HB;NONO;PSMD12;JARID2;NUP98;SIRPA;PIK3R3;SYVN1;ELL;DERL3	35	0.00914554
C4551563	Microcephaly (physical finding)	ALL	43/3368	160/21666	0.000167009	0.0179017			Finding	4204;25;546;2706;5373;6664;10382;2186;3190;5831;23126;91147;128989;79813;5888;8398;10522;79583;8289;282809;2904;166378;1729;84879;4683;51119;57545;9373;57038;10195;1476;5898;23141;55975;57479;440;5518;347733;2972;57215;23332;81689;56131	MECP2;ABL1;ATRX;GJB2;PMM2;SOX11;TUBB4A;BPTF;HNRNPK;PYCR1;POGZ;TMEM67;TANGO2;EHMT1;RAD51;PLA2G6;DEAF1;TMEM231;ARID1A;POC1B;GRIN2B;SPATA5;DIAPH1;MFSD2A;NBN;SBDS;CC2D2A;PLAA;RARS2;ALG3;CSTB;RALA;ANKLE2;KLHL7;PRR12;ASNS;PPP2R1A;TUBB2B;BRF1;THAP11;CLASP1;ISCA1;PCDHB4	43	0.011236
C4551720	Primary Ciliary Dyskinesia	ALL	43/3368	160/21666	0.000167009	0.0179017	C08;C09;C16	Respiratory Tract Diseases;Otorhinolaryngologic Diseases;Congenital, Hereditary, and Neonatal Diseases and Abnormalities	Disease or Syndrome	2064;93;596;1385;3320;5624;7295;7546;23322;1767;203068;4684;8701;27019;51364;54768;64446;83544;92749;115399;246176;345895;352909;3383;5970;6857;3309;1036;55824;282809;862;79966;55764;2302;114088;50863;25911;79925;6628;1768;10951;83659;440730	ERBB2;ACVR2B;BCL2;CREB1;HSP90AA1;PROC;TXN;ZIC2;RPGRIP1L;DNAH5;TUBB;NCAM1;DNAH11;DNAI1;ZMYND10;HYDIN;DNAI2;DNAL1;DRC1;LRRC56;GAS2L2;RSPH4A;DNAAF3;ICAM1;RELA;SYT1;HSPA5;CDO1;PAG1;POC1B;RUNX1T1;SCD5;IFT122;FOXJ1;TRIM9;NTM;DPCD;SPEF2;SNRPB;DNAH6;CBX1;TEKT1;TRIM67	43	0.011236
C0027439	Nasopharyngeal Neoplasms	ALL	16/3368	40/21666	0.000168223	0.0179146	C04;C07;C09	Neoplasms;Stomatognathic Diseases;Otorhinolaryngologic Diseases	Neoplastic Process	2064;3106;79728;1030;596;2263;2324;2697;3105;3265;5216;1909;11197;55504;81037;9770	ERBB2;HLA-B;PALB2;CDKN2B;BCL2;FGFR2;FLT4;GJA1;HLA-A;HRAS;PFN1;EDNRA;WIF1;TNFRSF19;CLPTM1L;RASSF2	16	0.00418082
C0856169	Endothelial dysfunction	ALL	148/3368	716/21666	0.000170362	0.0179845			Disease or Syndrome	3988;324;1649;1910;5029;5743;219736;947;5770;207;467;596;708;847;1950;2100;2475;2624;2643;3146;3320;4524;4880;5291;5624;5648;5891;6387;6772;6899;7040;7295;7421;9314;10804;1491;3383;5970;6857;31;6935;9790;10220;7097;7965;10598;26073;10013;3309;10628;79823;6285;1116;1786;5467;351;929;11261;5599;6737;79813;3162;2965;7412;10105;10365;10855;23411;51164;55213;79924;1191;55829;8639;738;801;805;808;1192;…	LIPA;APC;DDIT3;EDNRB;P2RY2;PTGS2;STOX1;CD34;PTPN1;AKT1;ATF3;BCL2;C1QBP;CAT;EGF;ESR2;MTOR;GATA2;GCH1;HMGB1;HSP90AA1;MTHFR;NPPC;PIK3CB;PROC;MASP1;MOK;CXCL12;STAT1;TBX1;TGFB1;TXN;VDR;KLF4;GJB6;CTH;ICAM1;RELA;SYT1;ACACA;ZEB1;BMS1;GDF11;TLR2;AIMP2;AHSA1;POLDIP2;HDAC6;HSPA5;TXNIP;CAMKMT;S100B;CHI3L1;DNMT1;PPARD;APP;CD14;CHP1;MAPK8;TRIM21;EHMT1;HMOX1;GTF2H1;VCAM1;PPIF;KLF2;HPSE;SIRT1;DCTN4;RCBTB1;ADM2;C…	148	0.0386726
C1136249	Mental Retardation, X-Linked	ALL	39/3368	141/21666	0.000171072	0.0179845	C10;C16	Nervous System Diseases;Congenital, Hereditary, and Neonatal Diseases and Abnormalities	Disease or Syndrome	4204;8573;947;546;2332;6597;11141;2245;6567;23133;84295;7298;1756;3028;5063;1616;2182;4128;5071;9429;143384;57526;2334;7319;57502;23229;2002;6792;7592;9203;2664;5355;51514;83604;26280;65267;340533;158866;27330	MECP2;CASK;CD34;ATRX;FMR1;SMARCA4;IL1RAPL1;FGD1;SLC16A2;PHF8;PHF6;TYMS;DMD;HSD17B10;PAK3;DAXX;ACSL4;MAOA;PRKN;ABCG2;CACUL1;PCDH19;AFF2;UBE2A;NLGN4X;ARHGEF9;ELK1;CDKL5;ZNF41;ZMYM3;GDI1;PLP2;DTL;TMEM47;IL1RAPL2;WNK3;NEXMIF;ZDHHC15;RPS6KA6	39	0.0101907
C0027066	Myoclonus	ALL	64/3368	265/21666	0.000174453	0.0182231	C10;C23	Nervous System Diseases;Pathological Conditions, Signs and Symptoms	Sign or Symptom	4204;23095;478;950;2629;5277;8573;5286;1213;1641;2643;2776;4758;6709;10999;64207;4137;6389;11019;55572;351;1822;5420;8398;7054;112476;158;3786;6529;26047;79581;79583;81603;2904;6622;815;10617;151;3798;8867;51218;6326;221692;79947;10299;7532;10452;3785;114034;3752;10939;6792;9533;1476;16;9570;22906;51412;54982;5274;10715;56301;80331;284098	MECP2;KIF1B;ATP1A3;SCARB2;GBA;PIGA;CASK;PIK3C2A;CLTC;DCX;GCH1;GNAQ;NEU1;SPTAN1;SLC27A4;IRF2BPL;MAPT;SDHA;LIAS;FOXRED1;APP;ATN1;PODXL;PLA2G6;TH;PRRT2;ADSL;KCNQ3;SLC6A1;CNTNAP2;SLC52A2;TMEM231;TRIM8;GRIN2B;SNCA;CAMK2A;STAMBP;ADRA2B;KIF5A;SYNJ1;GLRX5;SCN2A;PHACTR1;DHDDS;MARCHF6;YWHAG;TOMM40;KCNQ2;TOE1;KCND3;AFG3L2;CDKL5;POLR1C;CSTB;AARS1;GOSR2;TRAK1;ACTL6B;CLN6;SERPINI1;CERS1;SLC7A10;DNAJC5;PIGW	64	0.0167233
C0262584	Carcinoma, Small Cell	ALL	48/3368	185/21666	0.000182912	0.0189858	C04	Neoplasms	Neoplastic Process	324;2064;2956;4292;4436;25;596;1950;2475;3480;3670;4524;5291;6121;6597;6657;7040;10263;51639;3265;6598;4133;4684;7270;4853;92737;873;1839;2118;3429;3642;3925;4610;5079;5156;5715;5925;6790;10671;11186;1111;8289;6622;100302736;9638;7088;27436;440359	APC;ERBB2;MSH6;MLH1;MSH2;ABL1;BCL2;EGF;MTOR;IGF1R;ISL1;MTHFR;PIK3CB;RPE65;SMARCA4;SOX2;TGFB1;CDK2AP2;SF3B6;HRAS;SMARCB1;MAP2;NCAM1;TTF1;NOTCH2;DNER;CBR1;HBEGF;ETV4;IFI27;INSM1;STMN1;MYCL;PAX5;PDGFRA;PSMD9;RB1;AURKA;DCTN6;RASSF1;CHEK1;ARID1A;SNCA;TMED7-TICAM2;FEZ1;TLE1;EML4;YBX3P1	48	0.0125425
C1836830	Developmental regression	ALL	77/3368	333/21666	0.000188171	0.0194089	F03	Mental Disorders	Disease or Syndrome	4204;2629;2956;2969;3106;4292;4436;5277;5982;6324;6390;7461;8573;22909;84059;1213;2348;6709;9378;10382;25942;26053;1788;23394;64207;4684;79152;3028;4729;6389;7084;7284;128989;5194;55670;2072;23345;8398;8892;29926;57526;2563;6529;10522;81603;2904;9131;2071;7343;23229;166378;2058;2581;8867;7466;51218;6326;221692;79947;7532;2782;23221;6904;84340;6792;16;1967;22906;51412;54936;54982;55331;93627;23516…	MECP2;GBA;MSH6;GTF2I;HLA-B;MLH1;MSH2;PIGA;RFC2;SCN1B;SDHB;CLIP2;CASK;FAN1;ADGRV1;CLTC;FOLR1;SPTAN1;NRXN1;TUBB4A;SIN3A;AUTS2;DNMT3A;ADNP;IRF2BPL;NCAM1;FA2H;HSD17B10;NDUFV2;SDHA;TK2;TUFM;TANGO2;PEX13;PEX26;ERCC4;SYNE1;PLA2G6;EIF2B2;GMPPA;PCDH19;GABRD;SLC6A1;DEAF1;TRIM8;GRIN2B;AIFM1;ERCC3;UBTF;ARHGEF9;SPATA5;EPRS1;GALC;SYNJ1;WFS1;GLRX5;SCN2A;PHACTR1;DHDDS;YWHAG;GNB1;RHOBTB2;TBCD;GFM2;CDKL5;AARS1;EIF…	77	0.0201202
C0010964	Dandy-Walker Syndrome	ALL	38/3368	137/21666	0.000193136	0.0196735	C10;C16	Nervous System Diseases;Congenital, Hereditary, and Neonatal Diseases and Abnormalities	Disease or Syndrome	57560;79659;9319;1605;2706;5373;6597;6659;6664;7546;23322;3265;6598;57492;63895;91147;23545;529;79068;6601;79583;22915;8289;9897;4927;7466;196528;7355;11041;55165;57545;84314;65062;55975;4811;7678;83604;90332	IFT80;DYNC2H1;TRIP13;DAG1;GJB2;PMM2;SMARCA4;SOX4;SOX11;ZIC2;RPGRIP1L;HRAS;SMARCB1;ARID1B;PIEZO2;TMEM67;ATP6V0A2;ATP6V1E1;FTO;SMARCC2;TMEM231;MMRN1;ARID1A;WASHC5;NUP88;WFS1;ARID2;SLC35A2;B4GAT1;CEP55;CC2D2A;TMEM107;TMEM237;KLHL7;NID1;ZNF124;TMEM47;EXOC3L2	38	0.00992945
C1262477	Weight decreased	ALL	65/3368	271/21666	0.000192534	0.0196735	C23	Pathological Conditions, Signs and Symptoms	Finding	2313;23095;1910;2629;2956;3106;4292;4436;4869;4902;5573;6390;8573;9319;10512;22909;64859;79728;129563;359948;546;596;2175;2188;2624;2697;3480;1591;4137;2271;6389;529;567;604;929;55835;5426;204;1616;2072;4174;5888;5925;7428;4191;6622;2531;7343;54453;2178;9451;6945;29089;1981;55159;7156;54982;2556;3858;23141;57003;126792;5611;254394;83452	FLI1;KIF1B;EDNRB;GBA;MSH6;HLA-B;MLH1;MSH2;NPM1;NRTN;PRKAR1A;SDHB;CASK;TRIP13;SEMA3C;FAN1;NABP1;PALB2;DIS3L2;IRF2BP2;ATRX;BCL2;FANCA;FANCF;GATA2;GJA1;IGF1R;CYP24A1;MAPT;FH;SDHA;ATP6V1E1;B2M;BCL6;CD14;CENPJ;POLE;AK2;DAXX;ERCC4;MCM5;RAD51;RB1;VHL;MDH2;SNCA;KDSR;UBTF;RIN2;FANCE;EIF2AK3;MLX;UBE2T;EIF4G1;RFWD3;TOP3A;CLN6;GABRA3;KRT10;ANKLE2;CCDC47;B3GALT6;DNAJC3;MCM9;RAB33B	65	0.0169846
C4317123	Myoclonic Seizures	ALL	35/3368	123/21666	0.000197379	0.0199815	C10;C23	Nervous System Diseases;Pathological Conditions, Signs and Symptoms	Sign or Symptom	4204;950;5743;6750;7248;84059;249;847;6709;8828;2353;5580;1191;2891;3418;4804;4842;1812;6529;6546;2897;18;2558;10280;728294;3798;3785;6904;6792;147;1476;23067;154881;284098;54886	MECP2;SCARB2;PTGS2;SST;TSC1;ADGRV1;ALPL;CAT;SPTAN1;NRP2;FOS;PRKCD;CLU;GRIA2;IDH2;NGFR;NOS1;DRD1;SLC6A1;SLC8A1;GRIK1;ABAT;GABRA5;SIGMAR1;D2HGDH;KIF5A;KCNQ2;TBCD;CDKL5;ADRA1B;CSTB;SETD1B;KCTD7;PIGW;PLPPR1	35	0.00914554
C4277690	Ciliopathies	ALL	59/3368	241/21666	0.000207032	0.0208302	C16	Congenital, Hereditary, and Neonatal Diseases and Abnormalities	Congenital Abnormality	57560;79659;7248;84059;60;93;5048;5291;6121;7040;8100;22858;23322;55812;1767;7399;91147;8701;115399;352909;9227;4853;1874;4218;7428;79583;282809;132320;3769;9742;11041;55165;57545;84314;55764;124590;65062;79600;30849;26160;56999;2302;79140;1069;5991;79809;84984;55722;11091;585;128344;27241;166379;79770;28981;286204;388939;84640;83659	IFT80;DYNC2H1;TSC1;ADGRV1;ACTB;ACVR2B;PAFAH1B1;PIK3CB;RPE65;TGFB1;IFT88;CILK1;RPGRIP1L;SPATA7;DNAH5;USH2A;TMEM67;DNAH11;LRRC56;DNAAF3;LRAT;NOTCH2;E2F4;RAB8A;VHL;TMEM231;POC1B;SCLT1;KCNJ13;IFT140;B4GAT1;CEP55;CC2D2A;TMEM107;IFT122;USH1G;TMEM237;TCTN1;PIK3R4;IFT172;ADAMTS9;FOXJ1;CCDC28B;CETN2;RFX3;TTC21B;CEP19;CEP72;WDR5;BBS4;PIFO;BBS9;BBS12;TXNDC15;IFT81;CRB2;PCARE;USP38;TEKT1	59	0.0154168
C0424731	Single transverse palmar crease	ALL	25/3368	78/21666	0.000211685	0.0211685	C16	Congenital, Hereditary, and Neonatal Diseases and Abnormalities	Finding	324;9772;10664;23299;25942;2245;23394;55690;57492;63895;64207;89910;4853;79813;1400;57572;1748;55165;55764;9373;5515;6134;6228;2137;9230	APC;TMEM94;CTCF;BICD2;SIN3A;FGD1;ADNP;PACS1;ARID1B;PIEZO2;IRF2BPL;UBE3B;NOTCH2;EHMT1;CRMP1;DOCK6;DLX4;CEP55;IFT122;PLAA;PPP2CA;RPL10;RPS23;EXTL3;RAB11B	25	0.00653253
C0006111	Brain Diseases	ALL	79/3368	345/21666	0.0002182	0.0216878	C10	Nervous System Diseases	Disease or Syndrome	1910;2629;5743;6750;7248;1030;207;847;1385;2100;2348;2475;3065;3146;3480;5291;5649;5891;6387;7040;9378;10381;11235;2932;7298;361;3383;4137;10628;6285;5467;351;79813;3162;2066;2965;23411;51164;240;5071;5144;5315;1462;9429;8398;23410;7054;8892;6531;57526;6301;54913;2904;6622;460;1808;2596;6507;57502;10617;24;2224;8562;8851;7781;51330;6326;54413;3785;8140;1967;8894;51412;1745;5274;11078;25998;80725;…	EDNRB;GBA;PTGS2;SST;TSC1;CDKN2B;AKT1;CAT;CREB1;ESR2;FOLR1;MTOR;HDAC1;HMGB1;IGF1R;PIK3CB;RELN;MOK;CXCL12;TGFB1;NRXN1;TUBB3;PDCD10;GSK3B;TYMS;AQP4;ICAM1;MAPT;TXNIP;S100B;PPARD;APP;EHMT1;HMOX1;ERBB4;GTF2H1;SIRT1;DCTN4;ALOX5;PRKN;PDE4D;PKM;VCAN;ABCG2;PLA2G6;SIRT3;TH;EIF2B2;SLC6A3;PCDH19;SARS1;RPP25;GRIN2B;SNCA;ASTN1;DPYSL2;GAP43;SLC1A3;NLGN4X;STAMBP;ABCA4;FDPS;DENR;CDK5R1;SLC30A3;TNFRSF12A;SCN2A;NLGN…	79	0.0206428
C0221263	Cafe-au-Lait Spots	ALL	24/3368	74/21666	0.000229606	0.022684	C17;C23	Skin and Connective Tissue Diseases;Pathological Conditions, Signs and Symptoms	Finding	23095;324;478;2956;4292;4436;5573;6390;7248;79728;2175;2475;25942;2186;80816;79813;5888;7428;134728;2178;4683;6499;7156;23221	KIF1B;APC;ATP1A3;MSH6;MLH1;MSH2;PRKAR1A;SDHB;TSC1;PALB2;FANCA;MTOR;SIN3A;BPTF;ASXL3;EHMT1;RAD51;VHL;IRAK1BP1;FANCE;NBN;SKIV2L;TOP3A;RHOBTB2	24	0.00627123
C0280099	Adult Solid Neoplasm	ALL	43/3368	163/21666	0.000260132	0.0255459			Neoplastic Process	57124;1649;2064;4869;5573;5743;207;596;847;1540;1950;3417;4524;5291;6387;6470;7170;9314;54567;7298;3329;2042;10855;51182;1525;1822;3418;3925;4162;5071;5292;3838;9361;10206;11186;6714;79947;54797;26155;4209;27250;10962;79805	CD248;DDIT3;ERBB2;NPM1;PRKAR1A;PTGS2;AKT1;BCL2;CAT;CYLD;EGF;IDH1;MTHFR;PIK3CB;CXCL12;SHMT1;TPM3;KLF4;DLL4;TYMS;HSPD1;EPHA3;HPSE;HSPA14;CXADR;ATN1;IDH2;STMN1;MCAM;PRKN;PIM1;KPNA2;LONP1;TRIM13;RASSF1;SRC;DHDDS;MED18;NOC2L;MEF2D;PDCD4;MLLT11;VASH2	43	0.011236
C2674608	Feeding difficulties in infancy	ALL	71/3368	305/21666	0.000263645	0.0257368			Finding	2313;4204;55687;57560;79659;6390;8573;546;2263;5373;6597;6659;6664;6899;7040;10381;23322;25942;26053;1302;3190;6567;6598;23126;23394;57492;80816;84295;89910;91147;3329;594;4976;6389;7084;1374;23545;5194;55670;5052;5604;7703;2563;6601;10522;134728;8289;435;9131;686;9897;7466;9742;196528;57545;9244;7353;2314;23765;403;6329;56922;65062;79600;26160;79809;55252;93627;63976;10297;6049	FLI1;MECP2;TRMU;IFT80;DYNC2H1;SDHB;CASK;ATRX;FGFR2;PMM2;SMARCA4;SOX4;SOX11;TBX1;TGFB1;TUBB3;RPGRIP1L;SIN3A;AUTS2;COL11A2;HNRNPK;SLC16A2;SMARCB1;POGZ;ADNP;ARID1B;ASXL3;PHF6;UBE3B;TMEM67;HSPD1;BCKDHB;OPA1;SDHA;TK2;CPT1A;ATP6V0A2;PEX13;PEX26;PRDX1;MAP2K1;PCGF2;GABRD;SMARCC2;DEAF1;IRAK1BP1;ARID1A;ASL;AIFM1;BTD;WASHC5;WFS1;IFT140;ARID2;CC2D2A;CRLF1;UFD1;FLII;IL17RA;ARL3;SCN4A;MCCC1;TMEM237;TCTN1;IFT17…	71	0.0185524
C1859308	PREMATURE CENTROMERE DIVISION	ALL	22/3368	66/21666	0.000265842	0.0257977			Disease or Syndrome	2064;596;5624;7546;1767;4684;8701;27019;246176;352909;3383;5970;6857;3309;282809;862;114088;79925;6628;1768;10951;440730	ERBB2;BCL2;PROC;ZIC2;DNAH5;NCAM1;DNAH11;DNAI1;GAS2L2;DNAAF3;ICAM1;RELA;SYT1;HSPA5;POC1B;RUNX1T1;TRIM9;SPEF2;SNRPB;DNAH6;CBX1;TRIM67	22	0.00574863
C0221354	Frontal bossing	ALL	74/3368	321/21666	0.000272083	0.0261084	C05;C16	Musculoskeletal Diseases;Congenital, Hereditary, and Neonatal Diseases and Abnormalities	Congenital Abnormality	2313;57560;79659;324;9319;79728;25;249;2175;2188;2263;2332;2475;2697;4281;4758;5048;6657;6938;7040;7421;9378;9401;9759;54551;3265;5831;57492;60529;1747;84168;128178;83550;10013;1594;2271;55210;79823;23545;5426;132;2072;5604;1487;5888;7703;8398;5034;2563;4841;10522;26047;10283;64359;728294;2178;9897;9742;29089;196528;55159;2314;55764;9533;3020;51412;83737;63976;10297;51053;4811;4338;9871;23363	FLI1;IFT80;DYNC2H1;APC;TRIP13;PALB2;ABL1;ALPL;FANCA;FANCF;FGFR2;FMR1;MTOR;GJA1;MID1;NEU1;PAFAH1B1;SOX2;TCF12;TGFB1;VDR;NRXN1;RECQL4;HDAC4;MAGEL2;HRAS;PYCR1;ARID1B;ALX4;DLX3;ANTXR1;EDARADD;GPR101;HDAC6;CYP27B1;FH;ATAD3A;CAMKMT;ATP6V0A2;POLE;ADK;ERCC4;MAP2K1;CTBP1;RAD51;PCGF2;PLA2G6;P4HB;GABRD;NONO;DEAF1;CNTNAP2;CWC27;NXN;D2HGDH;FANCE;WASHC5;IFT140;UBE2T;ARID2;RFWD3;FLII;IFT122;POLR1C;H3-3A;ACTL6B;…	74	0.0193363
C0524587	Mean Corpuscular Volume (result)	ALL	64/3368	269/21666	0.000272228	0.0261084			Laboratory or Test Result	3077;3106;7148;3783;467;596;1950;3146;6453;7170;10767;7037;7298;5393;4650;896;1870;5292;948;3953;4218;8334;9415;58477;2235;51218;51312;30009;9780;8630;57545;54620;5684;401237;8140;51412;23039;9315;10944;63976;7083;7029;53947;145282;23075;10171;145482;9792;25893;55803;80127;140688;147339;729359;54454;374618;22987;10890;100506779;118980;63935;80895;379025;653319	HFE;HLA-B;TNXB;KCNN4;ATF3;BCL2;EGF;HMGB1;ITSN1;TPM3;HBS1L;TFRC;TYMS;EXOSC9;MYO9B;CCND3;E2F2;PIM1;CD36;LEPR;RAB8A;H2AC6;FADS2;SRPRB;FECH;GLRX5;SLC25A37;TBX21;PIEZO1;HSD17B6;CC2D2A;FBXL19;PSMA3;CASC15;SLC7A5;ACTL6B;XPO7;NREP;C11orf58;PRDM16;TK1;TFDP2;A4GALT;MIPOL1;SWAP70;RCL1;PTGR2;SERTAD2;TRIM58;ADAP2;BBOF1;NOL4L;C18orf25;PLIN4;ATAD2B;TEX9;SV2C;RAB10;TSPOAP1-AS1;SFXN2;PCIF1;ILKAP;PSMA3-AS1;KIAA089…	64	0.0167233
C0027830	neurofibroma	ALL	35/3368	125/21666	0.000277451	0.0264546	C04;C10	Neoplasms;Nervous System Diseases	Neoplastic Process	2064;5573;6390;6750;1030;546;1641;1950;5159;6387;7039;7040;7421;10252;6598;57492;2048;6285;5467;1847;5764;3429;5154;5156;5715;6790;10671;4597;5155;6646;100302736;27250;7088;55803;11267	ERBB2;PRKAR1A;SDHB;SST;CDKN2B;ATRX;DCX;EGF;PDGFRB;CXCL12;TGFA;TGFB1;VDR;SPRY1;SMARCB1;ARID1B;EPHB2;S100B;PPARD;DUSP5;PTN;IFI27;PDGFA;PDGFRA;PSMD9;AURKA;DCTN6;MVD;PDGFB;SOAT1;TMED7-TICAM2;PDCD4;TLE1;ADAP2;SNF8	35	0.00914554
C0013362	Dysarthria	ALL	105/3368	487/21666	0.000281536	0.026689	C10;C23	Nervous System Diseases;Pathological Conditions, Signs and Symptoms	Mental or Behavioral Dysfunction	478;950;2629;2956;2969;4292;4436;4594;5982;7461;22909;1641;2332;2697;5159;5354;5373;10381;10382;6567;55690;63895;64207;23767;60675;64834;4137;79152;1352;1355;3028;4722;4729;6389;7084;55572;128989;953;5654;5130;1822;2072;2911;5216;5604;6843;7703;8622;8913;23345;8398;8892;5994;1781;6529;6697;79581;5155;5917;6622;6507;6571;10280;2071;9213;3475;8867;9711;2961;7466;51218;54756;54888;5238;6326;23263;81…	ATP1A3;SCARB2;GBA;MSH6;GTF2I;MLH1;MSH2;MMUT;RFC2;CLIP2;FAN1;DCX;FMR1;GJA1;PDGFRB;PLP1;PMM2;TUBB3;TUBB4A;SLC16A2;PACS1;PIEZO2;IRF2BPL;FLRT3;PROK2;ELOVL1;MAPT;FA2H;COX10;COX15;HSD17B10;NDUFS3;NDUFV2;SDHA;TK2;FOXRED1;TANGO2;ENTPD1;HTRA1;PCYT1A;ATN1;ERCC4;GRM1;PFN1;MAP2K1;VAMP1;PCGF2;PDE8B;CACNA1G;SYNE1;PLA2G6;EIF2B2;RFXAP;DYNC1I2;SLC6A1;SPR;SLC52A2;PDGFB;RARS1;SNCA;SLC1A3;SLC18A2;SIGMAR1;ERCC3;XPR1;…	105	0.0274366
C0023470	Myeloid Leukemia	ALL	86/3368	385/21666	0.00028665	0.0270175	C04	Neoplasms	Neoplastic Process	3110;2672;4869;5029;5743;25;947;1030;3589;5286;207;596;2624;3065;3105;3313;3320;3417;4524;5087;5291;6659;6772;7040;7155;9314;57167;1788;3265;8828;3135;4684;3383;2353;7965;10598;26073;2048;943;3107;100133941;284;23411;5130;801;805;808;3418;3855;3925;4217;5079;5156;5292;5604;4739;5817;8829;1051;112476;55904;51176;11168;862;1982;3560;3726;4928;2235;28951;57761;51780;56996;27250;124540;4298;63976;475…	MNX1;GFI1;NPM1;P2RY2;PTGS2;ABL1;CD34;CDKN2B;IL11;PIK3C2A;AKT1;BCL2;GATA2;HDAC1;HLA-A;HSPA9;HSP90AA1;IDH1;MTHFR;PBX1;PIK3CB;SOX4;STAT1;TGFB1;TOP2B;KLF4;SALL4;DNMT3A;HRAS;NRP2;HLA-G;NCAM1;ICAM1;FOS;AIMP2;AHSA1;POLDIP2;EPHB2;TNFRSF8;HLA-C;CD24;ANGPT1;SIRT1;PCYT1A;CALM1;CALM2;CALM3;IDH2;KRT7;STMN1;MAP3K5;PAX5;PDGFRA;PIM1;MAP2K1;NEDD9;PVR;NRP1;CEBPB;PRRT2;KMT2E;LEF1;PSIP1;RUNX1T1;EIF4G2;IL2RB;JUNB;NUP…	86	0.0224719
C0877243	Increased serum serotonin	ALL	3368-06-01	8/21666	0.000296465	0.027783			Finding	4204;546;1616;6638;57502;54413	MECP2;ATRX;DAXX;SNRPN;NLGN4X;NLGN3	6	0.00156781
C3887898	Infantile Spasm	ALL	28/3368	93/21666	0.000299039	0.027865	C10;C23	Nervous System Diseases;Pathological Conditions, Signs and Symptoms	Disease or Syndrome	4204;324;7248;8573;1641;2475;5048;6709;9759;11152;64207;92609;9863;2904;18;686;166378;727;1749;7355;6326;7532;2782;3785;57038;6792;4298;284098	MECP2;APC;TSC1;CASK;DCX;MTOR;PAFAH1B1;SPTAN1;HDAC4;WDR45;IRF2BPL;TIMM50;MAGI2;GRIN2B;ABAT;BTD;SPATA5;C5;DLX5;SLC35A2;SCN2A;YWHAG;GNB1;KCNQ2;RARS2;CDKL5;MLLT1;PIGW	28	0.00731644
C0017601	Glaucoma	ALL	156/3368	770/21666	0.000313346	0.028296	C11	Eye Diseases	Disease or Syndrome	1910;2969;5982;7461;9319;60;1030;5286;207;596;1385;1605;2188;2324;2475;2697;2776;3052;3065;4522;4524;5080;5087;5159;5291;5648;6121;6578;6899;7040;7295;7421;8100;9401;55812;7399;29925;124583;7037;361;3329;5970;6857;6935;84168;4137;9227;10013;4976;10628;51067;80324;6285;5599;1154;55835;284;3669;9447;10855;23411;1191;5194;55670;598;822;1400;1525;4128;4217;4804;5732;5737;1462;1909;4969;7428;9201;1051…	EDNRB;GTF2I;RFC2;CLIP2;TRIP13;ACTB;CDKN2B;PIK3C2A;AKT1;BCL2;CREB1;DAG1;FANCF;FLT4;MTOR;GJA1;GNAQ;HCCS;HDAC1;MTHFD1;MTHFR;PAX6;PBX1;PDGFRB;PIK3CB;MASP1;RPE65;SLCO2A1;TBX1;TGFB1;TXN;VDR;IFT88;RECQL4;SPATA7;USH2A;GMPPB;CANT1;TFRC;AQP4;HSPD1;RELA;SYT1;ZEB1;ANTXR1;MAPT;LRAT;HDAC6;OPA1;TXNIP;YARS2;PUS1;S100B;MAPK8;CISH;CENPJ;ANGPT1;ISG20;AIM2;HPSE;SIRT1;CLU;PEX13;PEX26;BCL2L1;CAPG;CRMP1;CXADR;MAOA;MAP3…	156	0.040763
C0149958	Complex partial seizures	ALL	38/3368	140/21666	0.000311359	0.028296	C10;C23	Nervous System Diseases;Pathological Conditions, Signs and Symptoms	Disease or Syndrome	4204;5743;6324;6750;7248;84059;249;596;847;2475;5649;8828;23126;2353;3669;5580;51083;1191;3418;4804;4842;1812;57526;2563;6529;6546;2897;18;2558;10280;23229;6326;2782;3785;6904;6792;147;54886	MECP2;PTGS2;SCN1B;SST;TSC1;ADGRV1;ALPL;BCL2;CAT;MTOR;RELN;NRP2;POGZ;FOS;ISG20;PRKCD;GAL;CLU;IDH2;NGFR;NOS1;DRD1;PCDH19;GABRD;SLC6A1;SLC8A1;GRIK1;ABAT;GABRA5;SIGMAR1;ARHGEF9;SCN2A;GNB1;KCNQ2;TBCD;CDKL5;ADRA1B;PLPPR1	38	0.00992945
C0266464	Polymicrogyria	ALL	50/3368	199/21666	0.000313825	0.028296	C10;C16	Nervous System Diseases;Congenital, Hereditary, and Neonatal Diseases and Abnormalities	Congenital Abnormality	4204;60;71;207;1605;2475;3800;5080;5291;6453;7846;9401;10376;10381;10382;23322;2245;29925;91147;203068;2271;7284;23545;529;79813;5194;55670;1822;85476;7054;6301;57572;4131;54888;11041;477;2782;23327;160418;403;65062;79600;80055;9342;2898;347733;7991;23043;23325;80311	MECP2;ACTB;ACTG1;AKT1;DAG1;MTOR;KIF5C;PAX6;PIK3CB;ITSN1;TUBA1A;RECQL4;TUBA1B;TUBB3;TUBB4A;RPGRIP1L;FGD1;GMPPB;TMEM67;TUBB;FH;TUFM;ATP6V0A2;ATP6V1E1;EHMT1;PEX13;PEX26;ATN1;GFM1;TH;SARS1;DOCK6;MAP1B;NSUN2;B4GAT1;ATP1A2;GNB1;NEDD4L;TMTC3;ARL3;TMEM237;TCTN1;PGAP1;SNAP29;GRIK2;TUBB2B;TUSC3;TNIK;WASHC4;KLHL15	50	0.0130651
C0677936	Refractory cancer	ALL	47/3368	184/21666	0.000312139	0.028296	C04	Neoplasms	Neoplastic Process	2064;25;947;3589;207;596;847;2100;2475;3146;3320;3417;5159;5291;10381;1302;54567;7298;2048;468;100133941;79813;23411;55213;92737;1191;3418;3429;3925;5156;5315;5604;6790;9429;3164;5034;6714;1773;2071;7357;6711;292;79947;54206;64422;10797;10783	ERBB2;ABL1;CD34;IL11;AKT1;BCL2;CAT;ESR2;MTOR;HMGB1;HSP90AA1;IDH1;PDGFRB;PIK3CB;TUBB3;COL11A2;DLL4;TYMS;EPHB2;ATF4;CD24;EHMT1;SIRT1;RCBTB1;DNER;CLU;IDH2;IFI27;STMN1;PDGFRA;PKM;MAP2K1;AURKA;ABCG2;NR4A1;P4HB;SRC;DNASE1;ERCC3;UGCG;SPTBN1;SLC25A5;DHDDS;ERRFI1;ATG3;MTHFD2;NEK6	47	0.0122812
C0740457	Malignant neoplasm of kidney	ALL	137/3368	664/21666	0.00030997	0.028296	C04;C12;C13	Neoplasms;Male Urogenital Diseases;Female Urogenital Diseases and Pregnancy Complications	Neoplastic Process	2064;4436;5743;6390;7248;60;1030;207;596;1385;1869;2475;3320;3417;3480;5159;5291;5891;6387;7039;7040;7064;7421;9314;3265;5831;54567;7298;3329;3383;5970;6857;864;8050;2048;2271;79823;2042;6285;54984;567;780;11261;100133941;100507436;5599;10135;3162;2965;3669;7942;51164;81671;1191;51182;240;801;805;808;2072;2487;3429;4082;4162;4199;4610;4804;4919;5052;5071;5315;5604;5715;23373;1462;6423;6790;7428;9…	ERBB2;MSH2;PTGS2;SDHB;TSC1;ACTB;CDKN2B;AKT1;BCL2;CREB1;E2F1;MTOR;HSP90AA1;IDH1;IGF1R;PDGFRB;PIK3CB;MOK;CXCL12;TGFA;TGFB1;THOP1;VDR;KLF4;HRAS;PYCR1;DLL4;TYMS;HSPD1;ICAM1;RELA;SYT1;RUNX3;PDHX;EPHB2;FH;CAMKMT;EPHA3;S100B;PINX1;B2M;DDR1;CHP1;CD24;MICA;MAPK8;NAMPT;HMOX1;GTF2H1;ISG20;TFEB;DCTN4;VMP1;CLU;HSPA14;ALOX5;CALM1;CALM2;CALM3;ERCC4;FRZB;IFI27;MARCKS;MCAM;ME1;MYCL;NGFR;ROR1;PRDX1;PRKN;PKM;MAP2K1…	137	0.0357983
C2931852	Clear-cell metastatic renal cell carcinoma	ALL	62/3368	260/21666	0.000314017	0.028296	C04;C12;C13	Neoplasms;Male Urogenital Diseases;Female Urogenital Diseases and Pregnancy Complications	Neoplastic Process	2064;6390;947;207;596;1605;2324;2475;5291;6387;6657;6666;7039;7040;7421;57181;1788;6935;2271;1116;1786;2066;7412;738;397;1969;2101;2104;3429;3855;4217;5071;5156;5315;5715;3838;7428;10671;11186;23410;6531;22915;3376;10979;51330;23598;100302736;8862;7030;143689;30844;8140;908;5546;56647;378805;55715;55272;55193;28987;11244;112950	ERBB2;SDHB;CD34;AKT1;BCL2;DAG1;FLT4;MTOR;PIK3CB;CXCL12;SOX2;SOX12;TGFA;TGFB1;VDR;SLC39A10;DNMT3A;ZEB1;FH;CHI3L1;DNMT1;ERBB4;VCAM1;VPS51;ARHGDIB;EPHA2;ESRRA;ESRRG;IFI27;KRT7;MAP3K5;PRKN;PDGFRA;PKM;PSMD9;KPNA2;VHL;DCTN6;RASSF1;SIRT3;SLC6A3;MMRN1;IARS1;FERMT2;TNFRSF12A;PATZ1;TMED7-TICAM2;APLN;TFE3;PIWIL4;EHD4;SLC7A5;CCT6A;PRCC;BCCIP;LINC-PINT;DOK4;IMP3;PBRM1;NOB1;ZHX1;MED8	62	0.0162007
C0431368	Partial agenesis of corpus callosum	ALL	15/3368	38/21666	0.000317477	0.0284515	C10;C16;C23	Nervous System Diseases;Congenital, Hereditary, and Neonatal Diseases and Abnormalities;Pathological Conditions, Signs and Symptoms	Congenital Abnormality	6597;6659;6664;10381;55691;6598;57492;8050;60386;6601;8289;2071;2961;28962;196528	SMARCA4;SOX4;SOX11;TUBB3;FRMD4A;SMARCB1;ARID1B;PDHX;SLC25A19;SMARCC2;ARID1A;ERCC3;GTF2E2;OSTM1;ARID2	15	0.00391952
C4021792	Abnormality of the clavicle	ALL	16/3368	42/21666	0.000327037	0.029149			Anatomical Abnormality	57560;79659;8792;2697;6597;6659;6664;6598;57492;84168;6601;8289;9742;196528;26160;79809	IFT80;DYNC2H1;TNFRSF11A;GJA1;SMARCA4;SOX4;SOX11;SMARCB1;ARID1B;ANTXR1;SMARCC2;ARID1A;IFT140;ARID2;IFT172;TTC21B	16	0.00418082
C0751779	Action Myoclonus-Renal Failure Syndrome	ALL	3368-10-01	20/21666	0.000334151	0.0293052	C10	Nervous System Diseases	Disease or Syndrome	950;2629;7248;4758;1822;10939;9570;54982;5274;10715	SCARB2;GBA;TSC1;NEU1;ATN1;AFG3L2;GOSR2;CLN6;SERPINI1;CERS1	10	0.00261301
C1378703	Renal carcinoma	ALL	137/3368	665/21666	0.00033129	0.0293052	C04;C12;C13	Neoplasms;Male Urogenital Diseases;Female Urogenital Diseases and Pregnancy Complications	Neoplastic Process	4436;5743;6390;7248;1030;93;207;596;1213;1385;1869;1950;2475;3320;3417;3480;5291;6387;7039;7040;7064;7421;9314;2932;3265;5831;54567;3135;7298;3329;3383;5970;6857;864;2048;2271;6389;7386;79823;2042;6285;54984;567;780;3107;100133941;100507436;5599;10135;3162;2965;3669;7942;9447;51164;81671;51182;240;801;805;808;896;2072;2487;2878;3429;4082;4162;4199;4610;4804;4919;5052;5071;5154;5315;5604;5715;2337…	MSH2;PTGS2;SDHB;TSC1;CDKN2B;ACVR2B;AKT1;BCL2;CLTC;CREB1;E2F1;EGF;MTOR;HSP90AA1;IDH1;IGF1R;PIK3CB;CXCL12;TGFA;TGFB1;THOP1;VDR;KLF4;GSK3B;HRAS;PYCR1;DLL4;HLA-G;TYMS;HSPD1;ICAM1;RELA;SYT1;RUNX3;EPHB2;FH;SDHA;UQCRFS1;CAMKMT;EPHA3;S100B;PINX1;B2M;DDR1;HLA-C;CD24;MICA;MAPK8;NAMPT;HMOX1;GTF2H1;ISG20;TFEB;AIM2;DCTN4;VMP1;HSPA14;ALOX5;CALM1;CALM2;CALM3;CCND3;ERCC4;FRZB;GPX3;IFI27;MARCKS;MCAM;ME1;MYCL;NGFR…	137	0.0357983
C1868577	Patella aplasia-hypoplasia	ALL	3368-10-01	20/21666	0.000334151	0.0293052	C05;C16	Musculoskeletal Diseases;Congenital, Hereditary, and Neonatal Diseases and Abnormalities	Finding	6597;6659;6664;9401;6598;57492;6601;8289;196528;23594	SMARCA4;SOX4;SOX11;RECQL4;SMARCB1;ARID1B;SMARCC2;ARID1A;ARID2;ORC6	10	0.00261301
C0011853	Diabetes Mellitus, Experimental	ALL	111/3368	522/21666	0.000336881	0.0293533	C18;C19	Nutritional and Metabolic Diseases;Endocrine System Diseases	Experimental Model of Disease	5743;3783;207;467;596;847;2475;2697;2706;3065;3146;3320;3480;4524;5080;5159;6121;6387;6597;6657;6772;7040;7295;9636;9759;10804;406;3190;3265;361;3329;3383;5970;7097;4137;1594;594;4722;10628;1374;6285;5467;953;6751;6755;10135;3162;284;5580;5606;7412;23411;51083;1191;445;8639;132;489;598;873;887;896;2072;2101;2878;3397;4217;4804;4842;211;948;1909;2941;3953;7296;9429;7054;1812;2820;158;5155;6546;290…	PTGS2;KCNN4;AKT1;ATF3;BCL2;CAT;MTOR;GJA1;GJB2;HDAC1;HMGB1;HSP90AA1;IGF1R;MTHFR;PAX6;PDGFRB;RPE65;CXCL12;SMARCA4;SOX2;STAT1;TGFB1;TXN;ISG15;HDAC4;GJB6;ARNTL;HNRNPK;HRAS;AQP4;HSPD1;ICAM1;RELA;TLR2;MAPT;CYP27B1;BCKDHB;NDUFS3;TXNIP;CPT1A;S100B;PPARD;ENTPD1;SSTR1;SSTR5;NAMPT;HMOX1;ANGPT1;PRKCD;MAP2K3;VCAM1;SIRT1;GAL;CLU;ASS1;AOC3;ADK;ATP2A3;BCL2L1;CBR1;CCKBR;CCND3;ERCC4;ESRRA;GPX3;ID1;MAP3K5;NGFR;NOS1…	111	0.0290044
C1850456	Progressive microcephaly	ALL	22/3368	67/21666	0.000338279	0.0293533			Finding	4204;8573;6659;6709;10564;51651;60386;23545;529;10617;84879;9373;57038;114034;6792;1476;9342;6134;23516;440;79087;10978	MECP2;CASK;SOX4;SPTAN1;ARFGEF2;PTRH2;SLC25A19;ATP6V0A2;ATP6V1E1;STAMBP;MFSD2A;PLAA;RARS2;TOE1;CDKL5;CSTB;SNAP29;RPL10;SLC39A14;ASNS;ALG12;CLP1	22	0.00574863
C0006413	Burkitt Lymphoma	ALL	117/3368	556/21666	0.000366097	0.0316	C01;C04;C15;C20	Infections;Neoplasms;Hemic and Lymphatic Diseases;Immune System Diseases	Neoplastic Process	2313;3663;1649;2064;2629;5277;5573;5743;7248;25;1030;207;596;847;1869;1950;2100;2624;3105;3320;5087;5291;6387;6597;6664;7039;7040;9314;10376;26053;406;2932;3190;23543;4684;7037;3383;2048;468;2271;3309;4853;1786;54984;351;567;604;943;953;1847;3107;5934;9043;100507436;3669;5580;92737;415116;7297;240;489;822;896;1525;1822;1844;1874;3399;3418;3429;4842;5079;5156;5292;5604;5715;948;5817;8655;9361;1020…	FLI1;IRF5;DDIT3;ERBB2;GBA;PIGA;PRKAR1A;PTGS2;TSC1;ABL1;CDKN2B;AKT1;BCL2;CAT;E2F1;EGF;ESR2;GATA2;HLA-A;HSP90AA1;PBX1;PIK3CB;CXCL12;SMARCA4;SOX11;TGFA;TGFB1;KLF4;TUBA1B;AUTS2;ARNTL;GSK3B;HNRNPK;RBFOX2;NCAM1;TFRC;ICAM1;EPHB2;ATF4;FH;HSPA5;NOTCH2;DNMT1;PINX1;APP;B2M;BCL6;TNFRSF8;ENTPD1;DUSP5;HLA-C;RBL2;SPAG9;MICA;ISG20;PRKCD;DNER;PIM3;TYK2;ALOX5;ATP2A3;CAPG;CCND3;CXADR;ATN1;DUSP2;E2F4;ID3;IDH2;IFI27;…	117	0.0305722
C0018818	Ventricular Septal Defects	ALL	93/3368	426/21666	0.000386339	0.0331726	C14;C16	Cardiovascular Diseases;Congenital, Hereditary, and Neonatal Diseases and Abnormalities	Congenital Abnormality	2313;2969;5982;7148;7461;8573;9772;79728;25;93;546;2263;2697;3052;3480;3670;4524;4552;5125;5648;6657;6659;6899;7026;9378;10194;10370;53834;57167;1302;3190;3265;54567;55690;57492;63895;89910;124583;1355;4722;4729;6389;55572;4853;351;79068;23411;5194;55670;1822;4985;5604;1487;8829;9361;112476;4841;7319;8214;26047;81603;8289;54897;815;1003;2071;10617;64359;340419;9897;292;2961;6138;64220;6326;4222;7…	FLI1;GTF2I;RFC2;TNXB;CLIP2;CASK;TMEM94;PALB2;ABL1;ACVR2B;ATRX;FGFR2;GJA1;HCCS;IGF1R;ISL1;MTHFR;MTRR;PCSK5;MASP1;SOX2;SOX4;TBX1;NR2F2;NRXN1;TSHZ1;CITED2;FGFRL1;SALL4;COL11A2;HNRNPK;HRAS;DLL4;PACS1;ARID1B;PIEZO2;UBE3B;CANT1;COX15;NDUFS3;NDUFV2;SDHA;FOXRED1;NOTCH2;APP;FTO;SIRT1;PEX13;PEX26;ATN1;OPRD1;MAP2K1;CTBP1;NRP1;LONP1;PRRT2;NONO;UBE2A;DGCR6;CNTNAP2;TRIM8;ARID1A;CASZ1;CAMK2A;CDH5;ERCC3;STAMBP;N…	93	0.024301
C0813217	Expressionless face	ALL	13/3368	31/21666	0.000393647	0.0335802	C10	Nervous System Diseases	Finding	478;2629;5420;8398;6531;6697;6622;6571;8867;1981;9373;23516;9895	ATP1A3;GBA;PODXL;PLA2G6;SLC6A3;SPR;SNCA;SLC18A2;SYNJ1;EIF4G1;PLAA;SLC39A14;TECPR2	13	0.00339692
C1318485	Liver regeneration disorder	ALL	78/3368	346/21666	0.000395182	0.0335802	C06	Digestive System Diseases	Disease or Syndrome	57124;2064;2642;6750;60;947;1030;2043;5770;29107;93;207;1147;1385;1950;2100;2475;3065;3146;3480;6387;6597;6772;7039;7040;26033;10220;7965;10598;26073;2048;5467;351;5599;3162;2965;7412;10365;23411;51164;92737;240;598;1822;2191;2878;3429;5563;5715;2274;5925;9146;10671;1051;4616;6646;7071;8289;3035;9213;51330;100302736;57761;7555;23765;4734;5336;56996;9917;23516;23657;9261;51514;55859;83590;2647;535…	CD248;ERBB2;GCGR;SST;ACTB;CD34;CDKN2B;EPHA4;PTPN1;NXT1;ACVR2B;AKT1;CHUK;CREB1;EGF;ESR2;MTOR;HDAC1;HMGB1;IGF1R;CXCL12;SMARCA4;STAT1;TGFA;TGFB1;ATRNL1;GDF11;AIMP2;AHSA1;POLDIP2;EPHB2;PPARD;APP;MAPK8;HMOX1;GTF2H1;VCAM1;KLF2;SIRT1;DCTN4;DNER;ALOX5;BCL2L1;ATN1;FAP;GPX3;IFI27;PRKAA2;PSMD9;FHL2;RB1;HGS;DCTN6;CEBPB;GADD45B;SOAT1;KLF10;ARID1A;HARS1;XPR1;TNFRSF12A;TMED7-TICAM2;TRIB3;CNBP;IL17RA;NEDD4;PLCG2…	78	0.0203815
C0423224	Sunken eyes	ALL	44/3368	171/21666	0.000400943	0.0338942	C10;C11;C23	Nervous System Diseases;Eye Diseases;Pathological Conditions, Signs and Symptoms	Finding	4204;9772;129563;25;2332;2697;3480;9759;25942;2186;5831;51322;63895;84295;91147;55210;1822;2072;1487;8913;112476;2563;3786;5718;7319;10522;55904;81603;6714;57498;2904;51119;6326;2314;3785;57038;65062;6792;51412;93627;63976;285590;80204;91801	MECP2;TMEM94;DIS3L2;ABL1;FMR1;GJA1;IGF1R;HDAC4;SIN3A;BPTF;PYCR1;WAC;PIEZO2;PHF6;TMEM67;ATAD3A;ATN1;ERCC4;CTBP1;CACNA1G;PRRT2;GABRD;KCNQ3;PSMD12;UBE2A;DEAF1;KMT2E;TRIM8;SRC;KIDINS220;GRIN2B;SBDS;SCN2A;FLII;KCNQ2;RARS2;TMEM237;CDKL5;ACTL6B;TBCK;PRDM16;SH3PXD2B;FBXO11;ALKBH8	44	0.0114973
C1866284	Motor deterioration	ALL	3368-08-01	14/21666	0.000420566	0.0353707	F03	Mental Disorders	Finding	4204;6390;5575;6389;7084;2581;25894;54982	MECP2;SDHB;PRKAR1B;SDHA;TK2;GALC;PLEKHG4;CLN6	8	0.00209041
C1535510	ADENOMAS AND ADENOCARCINOMAS	ALL	18/3368	51/21666	0.000427251	0.0355681	C04	Neoplasms	Neoplastic Process	324;1910;5743;947;596;1540;3105;6121;7039;100133941;2191;3855;5817;6624;7538;7494;8862;10553	APC;EDNRB;PTGS2;CD34;BCL2;CYLD;HLA-A;RPE65;TGFA;CD24;FAP;KRT7;PVR;FSCN1;ZFP36;XBP1;APLN;HTATIP2	18	0.00470342
C1832348	Slow-growing hair	ALL	14/3368	35/21666	0.000425677	0.0355681			Finding	2697;6597;6659;6664;10804;6598;57492;128178;5604;6601;8289;2961;196528;55764	GJA1;SMARCA4;SOX4;SOX11;GJB6;SMARCB1;ARID1B;EDARADD;MAP2K1;SMARCC2;ARID1A;GTF2E2;ARID2;IFT122	14	0.00365822
C4521042	Complete Trisomy 21 Syndrome	ALL	137/3368	669/21666	0.000430631	0.0356684	C10;C16;C23	Nervous System Diseases;Congenital, Hereditary, and Neonatal Diseases and Abnormalities;Pathological Conditions, Signs and Symptoms	Disease or Syndrome	4204;7038;1910;2064;3106;4869;5743;25;60;947;207;596;847;1869;2100;2332;2475;2697;2706;3105;3146;3635;3670;4522;4524;4552;5649;6121;6453;6470;6772;6899;7040;7295;8204;9401;10381;53820;54101;1788;4684;7298;361;3329;3383;5970;6857;7097;10598;1756;4137;7019;6285;1786;351;604;929;5792;5063;3162;2965;3669;4650;9863;51164;1191;51182;5130;598;873;1400;1822;2534;2878;3659;5052;5079;1909;1960;5142;6624;94…	MECP2;TG;EDNRB;ERBB2;HLA-B;NPM1;PTGS2;ABL1;ACTB;CD34;AKT1;BCL2;CAT;E2F1;ESR2;FMR1;MTOR;GJA1;GJB2;HLA-A;HMGB1;INPP5D;ISL1;MTHFD1;MTHFR;MTRR;RELN;RPE65;ITSN1;SHMT1;STAT1;TBX1;TGFB1;TXN;NRIP1;RECQL4;TUBB3;RIPPLY3;RIPK4;DNMT3A;NCAM1;TYMS;AQP4;HSPD1;ICAM1;RELA;SYT1;TLR2;AHSA1;DMD;MAPT;TFAM;S100B;DNMT1;APP;BCL6;CD14;PTPRF;PAK3;HMOX1;GTF2H1;ISG20;MYO9B;MAGI2;DCTN4;CLU;HSPA14;PCYT1A;BCL2L1;CBR1;CRMP1;ATN…	137	0.0357983
C4054546	Melanocortin 4 Receptor Deficiency	ALL	3368-11-01	24/21666	0.000438748	0.0361581			Finding	4204;26053;8701;128989;79813;8398;84984;55252;585;27241;166379	MECP2;AUTS2;DNAH11;TANGO2;EHMT1;PLA2G6;CEP19;ASXL2;BBS4;BBS9;BBS12	11	0.00287431
C0040034	Thrombocytopenia	ALL	123/3368	592/21666	0.0004503	0.0369246	C15	Hemic and Lymphatic Diseases	Disease or Syndrome	2313;7454;950;1649;2629;2969;3106;4594;4869;5573;5743;6729;64859;79728;219736;359948;25;60;947;1030;3589;5286;8792;546;596;847;1540;1869;2175;2188;2263;2475;2624;3105;4522;4524;5159;5291;5373;5624;6387;6772;6899;7040;55858;55906;57167;54567;1785;4684;7037;7298;7097;5692;51067;567;6737;3162;4049;10855;240;598;1287;1822;2072;4842;5052;5156;948;2249;5817;5888;7538;8797;9429;64421;79581;5155;6646;671…	FLI1;WAS;SCARB2;DDIT3;GBA;GTF2I;HLA-B;MMUT;NPM1;PRKAR1A;PTGS2;SRP54;NABP1;PALB2;STOX1;IRF2BP2;ABL1;ACTB;CD34;CDKN2B;IL11;PIK3C2A;TNFRSF11A;ATRX;BCL2;CAT;CYLD;E2F1;FANCA;FANCF;FGFR2;MTOR;GATA2;HLA-A;MTHFD1;MTHFR;PDGFRB;PIK3CB;PMM2;PROC;CXCL12;STAT1;TBX1;TGFB1;TMEM165;ZC4H2;SALL4;DLL4;DNM2;NCAM1;TFRC;TYMS;TLR2;PSMB4;YARS2;B2M;TRIM21;HMOX1;LTA;HPSE;ALOX5;BCL2L1;COL4A5;ATN1;ERCC4;NOS1;PRDX1;PDGFRA;CD…	123	0.0321401
C0026010	Microphthalmos	ALL	76/3368	337/21666	0.000458534	0.0373404	C11;C16	Eye Diseases;Congenital, Hereditary, and Neonatal Diseases and Abnormalities	Congenital Abnormality	9319;79728;60;596;1605;1869;2175;2188;2475;2697;3052;4281;5080;5915;6496;6597;6657;6664;6899;7846;9401;23322;25942;51232;54551;57167;3265;29925;54567;60529;63895;91147;203068;6935;10013;468;2271;6285;7942;1870;1874;2072;5454;5888;5925;79583;158326;2071;57572;147495;340419;2178;4756;29089;64220;11041;55165;57545;84314;23426;54495;7353;55159;65062;7030;9533;3149;55714;5518;29980;2700;7477;27229;260…	TRIP13;PALB2;ACTB;BCL2;DAG1;E2F1;FANCA;FANCF;MTOR;GJA1;HCCS;MID1;PAX6;RARB;SIX3;SMARCA4;SOX2;SOX11;TBX1;TUBA1A;RECQL4;RPGRIP1L;SIN3A;CRIM1;MAGEL2;SALL4;HRAS;GMPPB;DLL4;ALX4;PIEZO2;TMEM67;TUBB;ZEB1;HDAC6;ATF4;FH;S100B;TFEB;E2F2;E2F4;ERCC4;POU3F2;RAD51;RB1;TMEM231;FREM1;ERCC3;DOCK6;APCDD1;RSPO2;FANCE;NEO1;UBE2T;STRA6;B4GAT1;CEP55;CC2D2A;TMEM107;GRIP1;TMX3;UFD1;RFWD3;TMEM237;TFE3;POLR1C;HMGB3;TENM3;…	76	0.0198589
C0038273	Stereotypic Movement Disorder	ALL	48/3368	192/21666	0.000460534	0.0373404	F03	Mental Disorders	Mental or Behavioral Dysfunction	4204;8936;546;2263;5649;6899;9378;9759;10381;53834;7204;23126;23394;64207;6857;4137;79813;3162;1487;7054;1812;112476;6638;6531;2563;6301;10522;26047;6622;5999;57502;166378;54888;196528;2314;54413;80055;6904;6792;2898;63976;5518;9230;7991;23043;23325;91801;340533	MECP2;WASF1;ATRX;FGFR2;RELN;TBX1;NRXN1;HDAC4;TUBB3;FGFRL1;TRIO;POGZ;ADNP;IRF2BPL;SYT1;MAPT;EHMT1;HMOX1;CTBP1;TH;DRD1;PRRT2;SNRPN;SLC6A3;GABRD;SARS1;DEAF1;CNTNAP2;SNCA;RGS4;NLGN4X;SPATA5;NSUN2;ARID2;FLII;NLGN3;PGAP1;TBCD;CDKL5;GRIK2;PRDM16;PPP2R1A;RAB11B;TUSC3;TNIK;WASHC4;ALKBH8;NEXMIF	48	0.0125425
C1855710	Bone marrow hypocellularity	ALL	21/3368	64/21666	0.000462201	0.0373404			Finding	2313;5277;6729;79728;2175;2188;2624;7040;5580;2072;1736;55135;55505;79650;2178;4683;29089;51119;114803;5238;90332	FLI1;PIGA;SRP54;PALB2;FANCA;FANCF;GATA2;TGFB1;PRKCD;ERCC4;DKC1;WRAP53;NOP10;USB1;FANCE;NBN;UBE2T;SBDS;MYSM1;PGM3;EXOC3L2	21	0.00548733
C0262587	Parathyroid Adenoma	ALL	36/3368	133/21666	0.000466638	0.037514	C04;C19	Neoplasms;Endocrine System Diseases	Neoplastic Process	1910;5573;6750;60;1030;29107;546;1869;2263;3417;7421;6857;2048;1594;1072;1525;3090;3418;3429;5604;5715;5888;7538;10206;10671;11186;9097;100302736;23677;7975;9521;10168;65108;55503;158471;84798	EDNRB;PRKAR1A;SST;ACTB;CDKN2B;NXT1;ATRX;E2F1;FGFR2;IDH1;VDR;SYT1;EPHB2;CYP27B1;CFL1;CXADR;HIC1;IDH2;IFI27;MAP2K1;PSMD9;RAD51;ZFP36;TRIM13;DCTN6;RASSF1;USP14;TMED7-TICAM2;SH3BP4;MAFK;EEF1E1;ZNF197;MARCKSL1;TRPV6;PRUNE2;C19orf48	36	0.00940685
C0036439	Scoliosis, unspecified	ALL	169/3368	850/21666	0.000473041	0.0377529	C05	Musculoskeletal Diseases	Disease or Syndrome	2313;4204;324;2969;5573;5982;6390;6729;7461;8573;9772;25;60;5286;71;207;2175;2188;2263;2332;2643;2776;3417;4758;5080;5648;6496;6578;6597;6659;6664;6899;7040;7170;7421;7546;7846;9378;9401;10564;11235;23299;23322;25942;26053;53834;54551;55906;57167;1767;2186;2245;3190;3265;5831;6567;6598;7204;23133;29925;55690;57492;63895;8701;27019;51364;54768;64446;3329;6857;2353;1756;7084;51067;55210;55572;4853;…	FLI1;MECP2;APC;GTF2I;PRKAR1A;RFC2;SDHB;SRP54;CLIP2;CASK;TMEM94;ABL1;ACTB;PIK3C2A;ACTG1;AKT1;FANCA;FANCF;FGFR2;FMR1;GCH1;GNAQ;IDH1;NEU1;PAX6;MASP1;SIX3;SLCO2A1;SMARCA4;SOX4;SOX11;TBX1;TGFB1;TPM3;VDR;ZIC2;TUBA1A;NRXN1;RECQL4;ARFGEF2;PDCD10;BICD2;RPGRIP1L;SIN3A;AUTS2;FGFRL1;MAGEL2;ZC4H2;SALL4;DNAH5;BPTF;FGD1;HNRNPK;HRAS;PYCR1;SLC16A2;SMARCB1;TRIO;PHF8;GMPPB;PACS1;ARID1B;PIEZO2;DNAH11;DNAI1;ZMYND10;H…	169	0.0441599
C0740391	Middle Cerebral Artery Occlusion	ALL	129/3368	626/21666	0.000474213	0.0377529	C10;C14;C23	Nervous System Diseases;Cardiovascular Diseases;Pathological Conditions, Signs and Symptoms	Acquired Abnormality	5743;60;947;3589;207;467;596;847;1540;1641;1950;2100;2475;2643;2697;3146;5080;5159;5291;5624;5891;6387;6657;6772;7039;7040;7295;8313;55177;2932;4133;4684;361;3329;3383;5970;6857;31;7097;2353;7965;10598;26073;2048;468;3309;6285;1116;1786;5467;351;780;929;4045;27074;5599;10135;3162;284;2965;6419;7108;7873;10365;23411;51083;51164;738;240;1400;4217;5563;5757;1153;1965;10769;6531;6546;3566;81631;2621;…	PTGS2;ACTB;CD34;IL11;AKT1;ATF3;BCL2;CAT;CYLD;DCX;EGF;ESR2;MTOR;GCH1;GJA1;HMGB1;PAX6;PDGFRB;PIK3CB;PROC;MOK;CXCL12;SOX2;STAT1;TGFA;TGFB1;TXN;AXIN2;RMDN3;GSK3B;MAP2;NCAM1;AQP4;HSPD1;ICAM1;RELA;SYT1;ACACA;TLR2;FOS;AIMP2;AHSA1;POLDIP2;EPHB2;ATF4;HSPA5;S100B;CHI3L1;DNMT1;PPARD;APP;DDR1;CD14;LSAMP;LAMP3;MAPK8;NAMPT;HMOX1;ANGPT1;GTF2H1;SETMAR;TM7SF2;MANF;KLF2;SIRT1;GAL;DCTN4;VPS51;ALOX5;CRMP1;MAP3K5;PRK…	129	0.0337079
C1857453	Renal hypoplasia/aplasia	ALL	23/3368	73/21666	0.000490525	0.0388628			Finding	324;79728;2175;2188;6597;6659;6664;54101;57167;6598;57492;1822;2072;5888;6601;10522;8289;2178;29089;196528;4222;55159;2314	APC;PALB2;FANCA;FANCF;SMARCA4;SOX4;SOX11;RIPK4;SALL4;SMARCB1;ARID1B;ATN1;ERCC4;RAD51;SMARCC2;DEAF1;ARID1A;FANCE;UBE2T;ARID2;MEOX1;RFWD3;FLII	23	0.00600993
C0542476	Forgetful	ALL	93/3368	429/21666	0.000493816	0.0389355	C10;C23;F01;F03	Nervous System Diseases;Pathological Conditions, Signs and Symptoms;Behavior and Behavior Mechanisms;Mental Disorders	Sign or Symptom	4204;324;2956;3106;4292;4436;5743;22909;60;207;596;847;1385;2100;2332;2697;3146;5159;5291;5649;6772;9759;2932;4133;2289;7097;7965;10598;26073;4137;5575;2048;468;7019;6285;1116;1786;5467;351;953;5599;79813;5580;23411;51083;1191;240;1822;2534;4804;5315;5563;23373;687;1909;6843;8398;7054;65018;112476;8892;3786;5155;2904;3356;4900;6622;10950;1808;4925;9213;151;1675;3362;23705;8851;51094;5610;7277;742…	MECP2;APC;MSH6;HLA-B;MLH1;MSH2;PTGS2;FAN1;ACTB;AKT1;BCL2;CAT;CREB1;ESR2;FMR1;GJA1;HMGB1;PDGFRB;PIK3CB;RELN;STAT1;HDAC4;GSK3B;MAP2;FKBP5;TLR2;AIMP2;AHSA1;POLDIP2;MAPT;PRKAR1B;EPHB2;ATF4;TFAM;S100B;CHI3L1;DNMT1;PPARD;APP;ENTPD1;MAPK8;EHMT1;PRKCD;SIRT1;GAL;CLU;ALOX5;ATN1;FYN;NGFR;PKM;PRKAA2;CRTC1;KLF9;EDNRA;VAMP1;PLA2G6;TH;PINK1;PRRT2;EIF2B2;KCNQ3;PDGFB;GRIN2B;HTR2A;NRGN;SNCA;BTG3;DPYSL2;NUCB2;XPR1;…	93	0.024301
C0042373	Vascular Diseases	ALL	140/3368	688/21666	0.000498059	0.0390822	C14	Cardiovascular Diseases	Disease or Syndrome	2313;324;5029;5573;5743;10019;60;947;3783;5770;8792;207;847;1950;2332;2475;2624;2643;3146;3320;4524;4552;5048;5291;5624;5891;6387;6772;7039;7040;7295;8997;9314;9759;51162;1788;54567;1785;1241;1491;3383;84168;7097;2353;1756;4137;10628;4853;6285;5467;351;604;953;1847;10135;79068;79813;3162;284;4049;7108;7412;7942;9863;10365;10855;23411;79924;1191;5654;8639;738;240;1400;1525;3429;3488;3855;4128;4842…	FLI1;APC;P2RY2;PRKAR1A;PTGS2;SH2B3;ACTB;CD34;KCNN4;PTPN1;TNFRSF11A;AKT1;CAT;EGF;FMR1;MTOR;GATA2;GCH1;HMGB1;HSP90AA1;MTHFR;MTRR;PAFAH1B1;PIK3CB;PROC;MOK;CXCL12;STAT1;TGFA;TGFB1;TXN;KALRN;KLF4;HDAC4;EGFL7;DNMT3A;DLL4;DNM2;LTB4R;CTH;ICAM1;ANTXR1;TLR2;FOS;DMD;MAPT;TXNIP;NOTCH2;S100B;PPARD;APP;BCL6;ENTPD1;DUSP5;NAMPT;FTO;EHMT1;HMOX1;ANGPT1;LTA;TM7SF2;VCAM1;TFEB;MAGI2;KLF2;HPSE;SIRT1;ADM2;CLU;HTRA1;AOC…	140	0.0365822
C0007959	Charcot-Marie-Tooth Disease	ALL	51/3368	208/21666	0.000511091	0.0397246	C10;C16	Nervous System Diseases;Congenital, Hereditary, and Neonatal Diseases and Abnormalities	Disease or Syndrome	23095;950;2064;2629;60;71;2706;10376;11079;1785;10013;4141;1352;3735;51067;351;2806;338382;3925;5071;6638;81846;23321;9531;3035;9131;11168;147495;1915;1959;3560;4744;9587;2617;3300;3798;5217;9897;10558;821;4734;16;9990;84447;56731;9516;3508;8565;8896;121227;121512	KIF1B;SCARB2;ERBB2;GBA;ACTB;ACTG1;GJB2;TUBA1B;RER1;DNM2;HDAC6;MARS1;COX10;KARS1;YARS2;APP;GOT2;RAB7B;STMN1;PRKN;SNRPN;SBF2;TRIM2;BAG3;HARS1;AIFM1;PSIP1;APCDD1;EEF1A1;EGR2;IL2RB;NEFH;MAD2L1BP;GARS1;DNAJB2;KIF5A;PFN2;WASHC5;SPTLC1;CANX;NEDD4;AARS1;SLC12A6;SYVN1;SLC2A4RG;LITAF;IGHMBP2;YARS1;BUD31;LRIG3;FGD4	51	0.0133264
C1848207	Poor speech	ALL	51/3368	208/21666	0.000511091	0.0397246	C10;C23	Nervous System Diseases;Pathological Conditions, Signs and Symptoms	Finding	4204;1605;1950;5373;9378;10381;10382;11141;55691;3190;6598;7204;11152;29925;1756;4137;25821;55210;55572;84300;23545;529;5063;132;2182;2563;4841;6301;7319;26047;163786;120;526;1729;54888;6326;80055;6904;54936;2898;7592;93627;23516;63976;10297;7991;23043;23325;2664;51116;55084	MECP2;DAG1;EGF;PMM2;NRXN1;TUBB3;TUBB4A;IL1RAPL1;FRMD4A;HNRNPK;SMARCB1;TRIO;WDR45;GMPPB;DMD;MAPT;MTO1;ATAD3A;FOXRED1;UQCC2;ATP6V0A2;ATP6V1E1;PAK3;ADK;ACSL4;GABRD;NONO;SARS1;UBE2A;CNTNAP2;SASS6;ADD3;ATP6V1B2;DIAPH1;NSUN2;SCN2A;PGAP1;TBCD;ADPRS;GRIK2;ZNF41;TBCK;SLC39A14;PRDM16;APC2;TUSC3;TNIK;WASHC4;GDI1;MRPS2;SOBP	51	0.0133264
C0751295	Memory Loss	ALL	42/3368	163/21666	0.000518404	0.040103	C10;C23;F01	Nervous System Diseases;Pathological Conditions, Signs and Symptoms;Behavior and Behavior Mechanisms	Sign or Symptom	6750;60;5770;596;1385;2332;2475;3146;3320;3480;4524;2932;7884;7965;10598;26073;4137;2048;351;5599;55835;9863;23411;2891;5071;5563;23373;6531;5155;2904;6622;10950;2558;10280;3362;2178;22871;56896;79071;100379571;28964;50632	SST;ACTB;PTPN1;BCL2;CREB1;FMR1;MTOR;HMGB1;HSP90AA1;IGF1R;MTHFR;GSK3B;SLBP;AIMP2;AHSA1;POLDIP2;MAPT;EPHB2;APP;MAPK8;CENPJ;MAGI2;SIRT1;GRIA2;PRKN;PRKAA2;CRTC1;SLC6A3;PDGFB;GRIN2B;SNCA;BTG3;GABRA5;SIGMAR1;HTR6;FANCE;NLGN1;DPYSL5;ELOVL6;BACE1-AS;GIT1;CALY	42	0.0109747
C0575081	Gait abnormality	ALL	71/3368	312/21666	0.000525957	0.0404962	C10;C23	Nervous System Diseases;Pathological Conditions, Signs and Symptoms	Finding	4204;2629;2956;3106;4292;4436;6729;8573;22909;2475;2643;2697;4524;4552;4758;5159;7421;10382;23322;29925;63895;91147;23767;5970;60675;4137;79152;57192;4976;128989;351;953;5654;5071;6843;7428;8622;8892;2563;10522;5155;10280;1311;9131;1297;1073;3300;9451;51119;51218;54756;27249;57545;123606;81848;2314;403;6329;65062;79600;4148;7317;1967;25894;3508;57479;23516;63976;347733;22948;284098	MECP2;GBA;MSH6;HLA-B;MLH1;MSH2;SRP54;CASK;FAN1;MTOR;GCH1;GJA1;MTHFR;MTRR;NEU1;PDGFRB;VDR;TUBB4A;RPGRIP1L;GMPPB;PIEZO2;TMEM67;FLRT3;RELA;PROK2;MAPT;FA2H;MCOLN1;OPA1;TANGO2;APP;ENTPD1;HTRA1;PRKN;VAMP1;VHL;PDE8B;EIF2B2;GABRD;DEAF1;PDGFB;SIGMAR1;COMP;AIFM1;COL9A1;CFL2;DNAJB2;EIF2AK3;SBDS;GLRX5;IL17RD;MMADHC;CC2D2A;NIPA1;SPRY4;FLII;ARL3;SCN4A;TMEM237;TCTN1;MATN3;UBA1;EIF2B1;PLEKHG4;IGHMBP2;PRR12;SLC39…	71	0.0185524
C0079924	Oligohydramnios	ALL	35/3368	129/21666	0.000528911	0.0405334	C13	Female Urogenital Diseases and Pregnancy Complications	Pathologic Function	79659;79728;546;708;2175;2188;3313;5087;5159;23322;54551;23394;29925;60529;91147;5393;2072;5154;5156;5888;7319;79583;5155;8289;57572;2178;29089;55165;57545;84314;55159;29980;9871;79770;284098	DYNC2H1;PALB2;ATRX;C1QBP;FANCA;FANCF;HSPA9;PBX1;PDGFRB;RPGRIP1L;MAGEL2;ADNP;GMPPB;ALX4;TMEM67;EXOSC9;ERCC4;PDGFA;PDGFRA;RAD51;UBE2A;TMEM231;PDGFB;ARID1A;DOCK6;FANCE;UBE2T;CEP55;CC2D2A;TMEM107;RFWD3;DONSON;SEC24D;TXNDC15;PIGW	35	0.00914554
C0023440	Acute Erythroblastic Leukemia	ALL	69/3368	302/21666	0.00055441	0.0422899	C04;C15	Neoplasms;Hemic and Lymphatic Diseases	Neoplastic Process	2313;2064;2672;4869;5743;25;60;947;3589;596;1869;2324;2624;3320;5048;5291;6709;6772;7040;1302;3265;3135;7037;5970;6857;1756;2048;943;100133941;5599;2066;6419;1874;3399;3418;3855;3925;5292;1909;4218;7035;9361;7054;5034;4841;5155;1773;1736;151;2549;3178;27020;2235;7372;1723;28951;2314;7555;5705;7975;6915;56996;6199;23089;27436;10498;23613;27287;79682	FLI1;ERBB2;GFI1;NPM1;PTGS2;ABL1;ACTB;CD34;IL11;BCL2;E2F1;FLT4;GATA2;HSP90AA1;PAFAH1B1;PIK3CB;SPTAN1;STAT1;TGFB1;COL11A2;HRAS;HLA-G;TFRC;RELA;SYT1;DMD;EPHB2;TNFRSF8;CD24;MAPK8;ERBB4;SETMAR;E2F4;ID3;IDH2;KRT7;STMN1;PIM1;EDNRA;RAB8A;TFPI;LONP1;TH;P4HB;NONO;PDGFB;DNASE1;DKC1;ADRA2B;GAB1;HNRNPA1;NPTN;FECH;UMPS;DHODH;TRIB2;FLII;CNBP;PSMC5;MAFK;TBXA2R;SLC12A9;RPS6KB2;PEG10;EML4;CARM1;ZMYND8;VENTX;CENPU	69	0.0180298
C4024748	Aplasia/Hypoplasia of the iris	ALL	18/3368	52/21666	0.000559411	0.0424738			Anatomical Abnormality	2969;5982;7461;79728;2175;2188;5080;23322;91147;2072;5888;79583;2178;29089;55165;57545;84314;55159	GTF2I;RFC2;CLIP2;PALB2;FANCA;FANCF;PAX6;RPGRIP1L;TMEM67;ERCC4;RAD51;TMEM231;FANCE;UBE2T;CEP55;CC2D2A;TMEM107;RFWD3	18	0.00470342
C0013386	Dyskinesia, Drug-Induced	ALL	13/3368	32/21666	0.000569227	0.0428893	C10;C23;C25	Nervous System Diseases;Pathological Conditions, Signs and Symptoms;Chemically-Induced Disorders	Disease or Syndrome	847;2475;2643;2932;5970;4137;7054;1812;65018;18;5999;84152;1627	CAT;MTOR;GCH1;GSK3B;RELA;MAPT;TH;DRD1;PINK1;ABAT;RGS4;PPP1R1B;DBN1	13	0.00339692
C0520947	Clumsiness - motor delay	ALL	86/3368	393/21666	0.000572729	0.0428893	C10;C23;F01;F03	Nervous System Diseases;Pathological Conditions, Signs and Symptoms;Behavior and Behavior Mechanisms;Mental Disorders	Disease or Syndrome	5261;478;2629;6390;8792;847;1605;1641;2643;3480;5087;5354;6899;7170;7421;7846;10382;23299;54551;7204;23126;29925;63895;80816;89910;124583;203068;1785;64419;1756;1594;1352;4976;6389;7084;11019;116228;23545;529;990;2911;1487;6843;9361;23345;85476;7054;6638;7681;57526;5034;1781;4841;5718;6301;6697;7915;84894;6507;1959;9451;9200;9711;2961;54888;196528;11011;51763;6329;80055;57190;2673;8140;2898;9990;…	PHKG2;ATP1A3;GBA;SDHB;TNFRSF11A;CAT;DAG1;DCX;GCH1;IGF1R;PBX1;PLP1;TBX1;TPM3;VDR;TUBA1A;TUBB4A;BICD2;MAGEL2;TRIO;POGZ;GMPPB;PIEZO2;ASXL3;UBE3B;CANT1;TUBB;DNM2;MTMR14;DMD;CYP27B1;COX10;OPA1;SDHA;TK2;LIAS;COX20;ATP6V0A2;ATP6V1E1;CDC6;GRM1;CTBP1;VAMP1;LONP1;SYNE1;GFM1;TH;SNRPN;MKRN3;PCDH19;P4HB;DYNC1I2;NONO;PSMD12;SARS1;SPR;ALDH5A1;LINGO1;SLC1A3;EGR2;EIF2AK3;HACD1;RUBCN;GTF2E2;NSUN2;ARID2;TLK2;INPP5K…	86	0.0224719
C0521158	Recurrent tumor	ALL	148/3368	735/21666	0.000570934	0.0428893			Neoplastic Process	7038;324;1910;2064;2956;4292;4436;4869;5573;5743;60;947;1030;207;546;596;1605;1869;1950;2100;2263;2324;2475;3065;3105;3146;3313;3320;3417;3480;5159;5291;6121;6387;6574;6657;6772;7040;7064;7295;9314;10999;57167;3265;7298;3329;5970;6857;31;864;6935;7270;3309;6285;604;929;100133941;5599;1154;3162;2965;10855;51083;51164;1191;738;397;1525;1822;1969;2878;3397;3418;3429;3482;3642;3925;4084;4610;5052;507…	TG;APC;EDNRB;ERBB2;MSH6;MLH1;MSH2;NPM1;PRKAR1A;PTGS2;ACTB;CD34;CDKN2B;AKT1;ATRX;BCL2;DAG1;E2F1;EGF;ESR2;FGFR2;FLT4;MTOR;HDAC1;HLA-A;HMGB1;HSPA9;HSP90AA1;IDH1;IGF1R;PDGFRB;PIK3CB;RPE65;CXCL12;SLC20A1;SOX2;STAT1;TGFB1;THOP1;TXN;KLF4;SLC27A4;SALL4;HRAS;TYMS;HSPD1;RELA;SYT1;ACACA;RUNX3;ZEB1;TTF1;HSPA5;S100B;BCL6;CD14;CD24;MAPK8;CISH;HMOX1;GTF2H1;HPSE;GAL;DCTN4;CLU;VPS51;ARHGDIB;CXADR;ATN1;EPHA2;GPX3;…	148	0.0386726
C0221358	Long narrow head	ALL	40/3368	154/21666	0.000584031	0.0429512			Congenital Abnormality	9772;79728;129563;207;249;546;2175;2188;2263;2475;6899;7421;10370;54551;3190;60529;80816;1747;4853;5194;55670;2072;5888;6638;7681;55904;526;2178;29089;411;55159;55764;7317;3020;9342;6134;83737;10297;28981;23363	TMEM94;PALB2;DIS3L2;AKT1;ALPL;ATRX;FANCA;FANCF;FGFR2;MTOR;TBX1;VDR;CITED2;MAGEL2;HNRNPK;ALX4;ASXL3;DLX3;NOTCH2;PEX13;PEX26;ERCC4;RAD51;SNRPN;MKRN3;KMT2E;ATP6V1B2;FANCE;UBE2T;ARSB;RFWD3;IFT122;UBA1;H3-3A;SNAP29;RPL10;ITCH;APC2;IFT81;OBSL1	40	0.0104521
C1516865	Endometrial Undifferentiated Carcinoma	ALL	3368-04-01	4/21666	0.000583499	0.0429512	C04;C13	Neoplasms;Female Urogenital Diseases and Pregnancy Complications	Neoplastic Process	6597;6598;6935;5426	SMARCA4;SMARCB1;ZEB1;POLE	4	0.00104521
C1838180	CODAS syndrome	ALL	3368-04-01	4/21666	0.000583499	0.0429512	C05;C07;C11;C16;C23	Musculoskeletal Diseases;Stomatognathic Diseases;Eye Diseases;Congenital, Hereditary, and Neonatal Diseases and Abnormalities;Pathological Conditions, Signs and Symptoms	Disease or Syndrome	3313;9361;9131;8192	HSPA9;LONP1;AIFM1;CLPP	4	0.00104521
C2931857	Double cortex	ALL	3368-04-01	4/21666	0.000583499	0.0429512	C10;C16	Nervous System Diseases;Congenital, Hereditary, and Neonatal Diseases and Abnormalities	Disease or Syndrome	1641;5048;5063;1287	DCX;PAFAH1B1;PAK3;COL4A5	4	0.00104521
C4048158	Convulsions	ALL	44/3368	174/21666	0.000597318	0.0437322	C10;C23	Nervous System Diseases;Pathological Conditions, Signs and Symptoms	Sign or Symptom	4204;5743;6324;6750;7248;1030;29107;249;847;8828;2353;11019;408;5580;1191;3418;4199;4804;4842;1812;112476;3786;6529;84894;5155;6546;6622;10950;2897;18;2558;5999;10280;1263;8851;8867;3785;55811;6904;6792;147;3858;54886;54732	MECP2;PTGS2;SCN1B;SST;TSC1;CDKN2B;NXT1;ALPL;CAT;NRP2;FOS;LIAS;ARRB1;PRKCD;CLU;IDH2;ME1;NGFR;NOS1;DRD1;PRRT2;KCNQ3;SLC6A1;LINGO1;PDGFB;SLC8A1;SNCA;BTG3;GRIK1;ABAT;GABRA5;RGS4;SIGMAR1;PLK3;CDK5R1;SYNJ1;KCNQ2;ADCY10;TBCD;CDKL5;ADRA1B;KRT10;PLPPR1;TMED9	44	0.0114973
C0020676	Hypothyroidism	ALL	126/3368	613/21666	0.000604491	0.0440607	C19	Endocrine System Diseases	Disease or Syndrome	2304;3663;7038;8022;89884;324;2969;5573;5743;5982;6750;7248;7461;9319;10019;60;5286;207;596;847;1641;2332;2643;2697;4524;5291;5373;5649;5891;6496;6574;6772;6899;7040;7546;54551;406;6567;23126;23394;51651;57492;60529;4133;4684;361;6857;7270;128178;4141;3735;4976;7019;51300;79823;128989;1786;5467;351;604;953;3107;79813;3669;23411;7297;9611;752;801;805;808;1525;2534;5563;948;8622;9443;10206;56262;64…	FOXE1;IRF5;TG;LHX3;LHX4;APC;GTF2I;PRKAR1A;PTGS2;RFC2;SST;TSC1;CLIP2;TRIP13;SH2B3;ACTB;PIK3C2A;AKT1;BCL2;CAT;DCX;FMR1;GCH1;GJA1;MTHFR;PIK3CB;PMM2;RELN;MOK;SIX3;SLC20A1;STAT1;TBX1;TGFB1;ZIC2;MAGEL2;ARNTL;SLC16A2;POGZ;ADNP;PTRH2;ARID1B;ALX4;MAP2;NCAM1;AQP4;SYT1;TTF1;EDARADD;MARS1;KARS1;OPA1;TFAM;TIMMDC1;CAMKMT;TANGO2;DNMT1;PPARD;APP;BCL6;ENTPD1;HLA-C;EHMT1;ISG20;SIRT1;TYK2;NCOR1;FMNL1;CALM1;CALM2;CA…	126	0.032924
C0026838	Muscle Spasticity	ALL	120/3368	580/21666	0.000616631	0.0447467	C05;C10;C23	Musculoskeletal Diseases;Nervous System Diseases;Pathological Conditions, Signs and Symptoms	Sign or Symptom	4204;7454;2629;2969;5277;5982;6324;7461;8573;2043;546;1213;1641;2697;5354;5373;10381;10382;23322;26053;55906;6567;11152;64207;91147;4677;83985;79152;1352;1355;4729;5393;6389;55210;92609;23545;1786;529;953;3107;11261;2066;5654;5194;55670;2072;2891;5071;5216;5315;5420;8913;8398;85476;65018;8892;288;1781;6301;6697;9853;26047;79583;81603;5917;2904;6622;815;10280;2071;7343;166378;3178;2058;4744;6445;3…	MECP2;WAS;GBA;GTF2I;PIGA;RFC2;SCN1B;CLIP2;CASK;EPHA4;ATRX;CLTC;DCX;GJA1;PLP1;PMM2;TUBB3;TUBB4A;RPGRIP1L;AUTS2;ZC4H2;SLC16A2;WDR45;IRF2BPL;TMEM67;NARS1;SPNS1;FA2H;COX10;COX15;NDUFV2;EXOSC9;SDHA;ATAD3A;TIMM50;ATP6V0A2;DNMT1;ATP6V1E1;ENTPD1;HLA-C;CHP1;ERBB4;HTRA1;PEX13;PEX26;ERCC4;GRIA2;PRKN;PFN1;PKM;PODXL;CACNA1G;PLA2G6;GFM1;PINK1;EIF2B2;ANK3;DYNC1I2;SARS1;SPR;RUSC2;CNTNAP2;TMEM231;TRIM8;RARS1;GRIN…	120	0.0313562
C0038271	Stereotyped Behavior	ALL	36/3368	135/21666	0.000632232	0.0454764	F01	Behavior and Behavior Mechanisms	Individual Behavior	4204;546;6899;9378;9759;10381;53834;7204;23126;23394;6857;4137;79813;1487;112476;6638;2563;6301;10522;26047;57502;54888;196528;2314;54413;80055;6904;6792;2898;63976;9230;7991;23043;23325;91801;340533	MECP2;ATRX;TBX1;NRXN1;HDAC4;TUBB3;FGFRL1;TRIO;POGZ;ADNP;SYT1;MAPT;EHMT1;CTBP1;PRRT2;SNRPN;GABRD;SARS1;DEAF1;CNTNAP2;NLGN4X;NSUN2;ARID2;FLII;NLGN3;PGAP1;TBCD;CDKL5;GRIK2;PRDM16;RAB11B;TUSC3;TNIK;WASHC4;ALKBH8;NEXMIF	36	0.00940685
C0162678	Neurofibromatoses	ALL	36/3368	135/21666	0.000632232	0.0454764	C04;C10;C16	Neoplasms;Nervous System Diseases;Congenital, Hereditary, and Neonatal Diseases and Abnormalities	Neoplastic Process	324;2064;2956;4292;5573;6331;6390;6750;1030;546;1950;3480;5080;5159;6387;7039;7040;7421;10252;6598;2048;6285;5467;5764;2191;3429;5154;5156;5715;6790;7428;10671;114799;100302736;7088;11267	APC;ERBB2;MSH6;MLH1;PRKAR1A;SCN5A;SDHB;SST;CDKN2B;ATRX;EGF;IGF1R;PAX6;PDGFRB;CXCL12;TGFA;TGFB1;VDR;SPRY1;SMARCB1;EPHB2;S100B;PPARD;PTN;FAP;IFI27;PDGFA;PDGFRA;PSMD9;AURKA;VHL;DCTN6;ESCO1;TMED7-TICAM2;TLE1;SNF8	36	0.00940685
C0238462	Medullary carcinoma of thyroid	ALL	74/3368	330/21666	0.000639549	0.0458017	C04;C19	Neoplasms;Endocrine System Diseases	Neoplastic Process	7038;324;2064;4436;5743;6390;6750;1030;29107;207;596;1950;2100;2324;2475;3313;3320;5083;5159;5291;6121;6387;7039;7040;10252;2932;3265;51364;3383;7270;2353;2048;468;3309;4853;943;11261;5792;6751;6755;79813;2806;2965;51164;1191;873;887;1072;3397;3642;687;7428;9429;3164;6646;6714;81631;8289;3726;8851;79841;79947;8834;7975;9521;10168;27250;9659;7083;50863;51009;27436;28964;10904	TG;APC;ERBB2;MSH2;PTGS2;SDHB;SST;CDKN2B;NXT1;AKT1;BCL2;EGF;ESR2;FLT4;MTOR;HSPA9;HSP90AA1;PAX9;PDGFRB;PIK3CB;RPE65;CXCL12;TGFA;TGFB1;SPRY1;GSK3B;HRAS;ZMYND10;ICAM1;TTF1;FOS;EPHB2;ATF4;HSPA5;NOTCH2;TNFRSF8;CHP1;PTPRF;SSTR1;SSTR5;EHMT1;GOT2;GTF2H1;DCTN4;CLU;CBR1;CCKBR;CFL1;ID1;INSM1;KLF9;VHL;ABCG2;NR4A1;SOAT1;SRC;MAP1LC3B;ARID1A;JUNB;CDK5R1;AGBL2;DHDDS;TMEM11;MAFK;EEF1E1;ZNF197;PDCD4;PDE4DIP;TK1;NTM…	74	0.0193363
C4316903	Absence Seizures	ALL	50/3368	205/21666	0.000654274	0.0466526	C10;C23	Nervous System Diseases;Pathological Conditions, Signs and Symptoms	Disease or Syndrome	4204;5743;6324;6750;7248;8573;249;847;11141;22858;8828;2353;1756;55210;79813;5063;5580;1191;2182;3418;4804;4842;1812;112476;57526;2563;3786;6529;7915;8629;26047;81603;6546;3356;2897;18;2558;10280;728294;6326;3785;6904;6792;147;1476;9570;7592;2664;340533;54886	MECP2;PTGS2;SCN1B;SST;TSC1;CASK;ALPL;CAT;IL1RAPL1;CILK1;NRP2;FOS;DMD;ATAD3A;EHMT1;PAK3;PRKCD;CLU;ACSL4;IDH2;NGFR;NOS1;DRD1;PRRT2;PCDH19;GABRD;KCNQ3;SLC6A1;ALDH5A1;JRK;CNTNAP2;TRIM8;SLC8A1;HTR2A;GRIK1;ABAT;GABRA5;SIGMAR1;D2HGDH;SCN2A;KCNQ2;TBCD;CDKL5;ADRA1B;CSTB;GOSR2;ZNF41;GDI1;NEXMIF;PLPPR1	50	0.0130651
C0010606	Adenoid Cystic Carcinoma	ALL	73/3368	325/21666	0.000658424	0.0466619	C04	Neoplasms	Neoplastic Process	2064;5743;546;596;1540;2175;2475;2697;3417;3480;5291;6121;6657;6659;6664;6899;7040;7295;3265;8828;23543;4324;4684;7298;31;864;9790;79823;4853;6285;1786;9863;132;801;805;808;1969;3397;3429;3855;4082;4162;4842;5292;5713;5715;1462;10671;10969;11186;51176;2621;8289;27255;1003;55107;100302736;54756;196528;56477;27344;7030;4603;55534;1002;10962;2620;5834;10933;23220;50805;51514;54531	ERBB2;PTGS2;ATRX;BCL2;CYLD;FANCA;MTOR;GJA1;IDH1;IGF1R;PIK3CB;RPE65;SOX2;SOX4;SOX11;TBX1;TGFB1;TXN;HRAS;NRP2;RBFOX2;MMP15;NCAM1;TYMS;ACACA;RUNX3;BMS1;CAMKMT;NOTCH2;S100B;DNMT1;MAGI2;ADK;CALM1;CALM2;CALM3;EPHA2;ID1;IFI27;KRT7;MARCKS;MCAM;NOS1;PIM1;PSMD7;PSMD9;VCAN;DCTN6;EBNA1BP2;RASSF1;LEF1;GAS6;ARID1A;CNTN6;CDH5;ANO1;TMED7-TICAM2;IL17RD;ARID2;CCL28;PCSK1N;TFE3;MYBL1;MAML3;CDH4;MLLT11;GAS2;PYGB;MOR…	73	0.019075
C1960398	HER2-positive carcinoma of breast	ALL	66/3368	288/21666	0.000660094	0.0466619	C04;C17	Neoplasms;Skin and Connective Tissue Diseases	Neoplastic Process	1604;2064;5743;5770;207;596;1869;1950;2188;2324;2475;2697;3320;3480;4758;5291;6772;55177;1302;2932;7298;2048;468;4853;6285;943;100133941;5599;2066;23411;81671;1822;1969;2101;2118;3429;4919;5563;5604;5715;948;7538;7703;10671;11186;84152;7357;5610;100302736;4683;7004;8503;2237;9788;27250;9134;27436;55876;11319;57381;5800;10434;51147;348995;203427;51184	CD55;ERBB2;PTGS2;PTPN1;AKT1;BCL2;E2F1;EGF;FANCF;FLT4;MTOR;GJA1;HSP90AA1;IGF1R;NEU1;PIK3CB;STAT1;RMDN3;COL11A2;GSK3B;TYMS;EPHB2;ATF4;NOTCH2;S100B;TNFRSF8;CD24;MAPK8;ERBB4;SIRT1;VMP1;ATN1;EPHA2;ESRRA;ETV4;IFI27;ROR1;PRKAA2;MAP2K1;PSMD9;CD36;ZFP36;PCGF2;DCTN6;RASSF1;PPP1R1B;UGCG;EIF2AK2;TMED7-TICAM2;NBN;TEAD4;PIK3R3;FEN1;MTSS1;PDCD4;CCNE2;EML4;GSDMB;ECD;RHOJ;PTPRO;LYPLA1;ING4;NUP43;SLC25A43;GPN3	66	0.0172459
C0334463	Malignant Fibrous Histiocytoma	ALL	39/3368	150/21666	0.000664181	0.0467492	C04	Neoplasms	Neoplastic Process	1649;4292;4436;5743;60;207;1950;2475;3052;3105;3417;3480;5291;6772;9401;10263;10370;51639;3265;7965;10598;26073;5580;9611;1525;1839;3418;4217;4842;5156;5604;5925;8061;11186;5155;6714;2224;54187;56980	DDIT3;MLH1;MSH2;PTGS2;ACTB;AKT1;EGF;MTOR;HCCS;HLA-A;IDH1;IGF1R;PIK3CB;STAT1;RECQL4;CDK2AP2;CITED2;SF3B6;HRAS;AIMP2;AHSA1;POLDIP2;PRKCD;NCOR1;CXADR;HBEGF;IDH2;MAP3K5;NOS1;PDGFRA;MAP2K1;RB1;FOSL1;RASSF1;PDGFB;SRC;FDPS;NANS;PRDM10	39	0.0101907
C0162534	Prion Diseases	ALL	44/3368	175/21666	0.000679606	0.0472269	C01;C10	Infections;Nervous System Diseases	Disease or Syndrome	2064;5743;60;207;5291;5649;5915;10085;361;3329;7097;4137;3309;3735;1116;351;928;929;10855;1191;1072;2923;5071;5563;23410;5034;288;22915;388552;6622;4240;6507;1263;10963;29927;140885;23627;10452;11075;84335;257194;147081;10971;84660	ERBB2;PTGS2;ACTB;AKT1;PIK3CB;RELN;RARB;EDIL3;AQP4;HSPD1;TLR2;MAPT;HSPA5;KARS1;CHI3L1;APP;CD9;CD14;HPSE;CLU;CFL1;PDIA3;PRKN;PRKAA2;SIRT3;P4HB;ANK3;MMRN1;BLOC1S3;SNCA;MFGE8;SLC1A3;PLK3;STIP1;SEC61A1;SIRPA;PRND;TOMM40;STMN2;AKT1S1;NEGR1;LINC02210;YWHAQ;CCDC62	44	0.0114973
C1834055	Underdeveloped nasal alae	ALL	24/3368	79/21666	0.000676754	0.0472269			Congenital Abnormality	4204;1910;2697;6664;6899;9401;9759;25942;54101;2186;3190;60529;80816;55835;7319;8214;10283;526;54888;23426;6792;51053;10978;340533	MECP2;EDNRB;GJA1;SOX11;TBX1;RECQL4;HDAC4;SIN3A;RIPK4;BPTF;HNRNPK;ALX4;ASXL3;CENPJ;UBE2A;DGCR6;CWC27;ATP6V1B2;NSUN2;GRIP1;CDKL5;GMNN;CLP1;NEXMIF	24	0.00627123
C4041080	Neurocognitive Disorders	ALL	24/3368	79/21666	0.000676754	0.0472269	F03	Mental Disorders	Mental or Behavioral Dysfunction	5573;3146;6772;26053;361;351;929;3107;3162;1525;3482;7538;10206;1051;23410;6531;64421;4900;153;1363;10153;56902;84549;154881	PRKAR1A;HMGB1;STAT1;AUTS2;AQP4;APP;CD14;HLA-C;HMOX1;CXADR;IGF2R;ZFP36;TRIM13;CEBPB;SIRT3;SLC6A3;DCLRE1C;NRGN;ADRB1;CPE;CEBPZ;PNO1;MAK16;KCTD7	24	0.00627123
C0004134	Ataxia	ALL	171/3368	868/21666	0.000686845	0.0475285	C10;C23	Nervous System Diseases;Pathological Conditions, Signs and Symptoms	Sign or Symptom	4204;23095;324;478;1910;2064;2629;3106;6324;6390;22909;60;207;1213;1641;2332;2697;4281;4758;5048;5080;5291;5354;5373;5649;6657;6659;7040;7170;7280;7546;7846;10194;10382;22858;23322;54101;55691;2186;6567;6598;7204;7399;29925;51651;23767;3329;6857;8050;7965;10598;26073;57192;594;1352;1355;4715;4722;4729;4976;6389;7084;25821;29078;51300;55210;55572;56945;6285;1786;351;604;11261;5654;445;5130;5194;55…	MECP2;KIF1B;APC;ATP1A3;EDNRB;ERBB2;GBA;HLA-B;SCN1B;SDHB;FAN1;ACTB;AKT1;CLTC;DCX;FMR1;GJA1;MID1;NEU1;PAFAH1B1;PAX6;PIK3CB;PLP1;PMM2;RELN;SOX2;SOX4;TGFB1;TPM3;TUBB2A;ZIC2;TUBA1A;TSHZ1;TUBB4A;CILK1;RPGRIP1L;RIPK4;FRMD4A;BPTF;SLC16A2;SMARCB1;TRIO;USH2A;GMPPB;PTRH2;FLRT3;HSPD1;SYT1;PDHX;AIMP2;AHSA1;POLDIP2;MCOLN1;BCKDHB;COX10;COX15;NDUFB9;NDUFS3;NDUFV2;OPA1;SDHA;TK2;MTO1;NDUFAF4;TIMMDC1;ATAD3A;FOXRED1…	171	0.0446825
C0013274	Patent ductus arteriosus	ALL	107/3368	510/21666	0.000698795	0.0479508	C14;C16	Cardiovascular Diseases;Congenital, Hereditary, and Neonatal Diseases and Abnormalities	Congenital Abnormality	2064;2969;5573;5743;5982;7461;9772;79728;60;596;2175;2188;2697;3146;3417;4524;5291;5648;5915;6597;6657;6772;6899;7026;9314;10564;406;1302;1788;2186;2932;3190;54567;55690;57492;5740;54768;864;6935;8050;256297;10269;2048;7386;51660;4853;929;100133941;10135;79068;3162;51083;55670;1525;2072;2182;2191;3397;4985;5292;5604;5768;1454;4739;5888;7703;8655;8829;9201;10206;2563;4841;7319;55109;6546;2621;8289…	ERBB2;GTF2I;PRKAR1A;PTGS2;RFC2;CLIP2;TMEM94;PALB2;ACTB;BCL2;FANCA;FANCF;GJA1;HMGB1;IDH1;MTHFR;PIK3CB;MASP1;RARB;SMARCA4;SOX2;STAT1;TBX1;NR2F2;KLF4;ARFGEF2;ARNTL;COL11A2;DNMT3A;BPTF;GSK3B;HNRNPK;DLL4;PACS1;ARID1B;PTGIS;HYDIN;RUNX3;ZEB1;PDHX;PTF1A;ZMPSTE24;EPHB2;UQCRFS1;MPC1;NOTCH2;CD14;CD24;NAMPT;FTO;HMOX1;GAL;PEX26;CXADR;ERCC4;ACSL4;FAP;ID1;OPRD1;PIM1;MAP2K1;QSOX1;CSNK1E;NEDD9;RAD51;PCGF2;DYNLL1;…	107	0.0279592
C4553743	Spasticity, CTCAE	ALL	101/3368	477/21666	0.000696086	0.0479508			Finding	4204;2629;2969;5277;5982;6324;7461;8573;2043;546;1213;1641;2697;10381;10382;23322;26053;55906;64207;91147;1352;1355;4729;5393;6389;55210;92609;23545;1786;529;953;11261;2066;5654;5194;55670;2072;5071;5216;5420;8913;8398;85476;65018;8892;288;1781;6301;6697;9853;26047;79583;81603;5917;2904;6622;815;10280;2071;7343;166378;3178;2058;4744;311;8867;2961;54888;6326;11041;57545;79947;7532;51763;375;160418…	MECP2;GBA;GTF2I;PIGA;RFC2;SCN1B;CLIP2;CASK;EPHA4;ATRX;CLTC;DCX;GJA1;TUBB3;TUBB4A;RPGRIP1L;AUTS2;ZC4H2;IRF2BPL;TMEM67;COX10;COX15;NDUFV2;EXOSC9;SDHA;ATAD3A;TIMM50;ATP6V0A2;DNMT1;ATP6V1E1;ENTPD1;CHP1;ERBB4;HTRA1;PEX13;PEX26;ERCC4;PRKN;PFN1;PODXL;CACNA1G;PLA2G6;GFM1;PINK1;EIF2B2;ANK3;DYNC1I2;SARS1;SPR;RUSC2;CNTNAP2;TMEM231;TRIM8;RARS1;GRIN2B;SNCA;CAMK2A;SIGMAR1;ERCC3;UBTF;SPATA5;HNRNPA1;EPRS1;NEFH;A…	101	0.0263914
C0008479	Chondrosarcoma	ALL	84/3368	385/21666	0.000722287	0.0493563	C04	Neoplasms	Neoplastic Process	3663;2064;5743;60;1030;3589;8792;207;596;2263;2475;3146;3320;3417;4281;4524;5159;5291;6121;6387;6496;6659;7040;7158;8100;10085;10376;10381;1302;6598;4133;3383;864;7965;10598;26073;2048;10013;6285;100133941;10135;284;7108;7412;7942;23411;92737;1191;738;598;993;1287;1616;3418;3642;5154;5563;1462;5925;7035;7428;11197;1111;85476;6714;1946;81631;9531;92949;1311;3726;10979;51094;83667;100124696;659;414…	IRF5;ERBB2;PTGS2;ACTB;CDKN2B;IL11;TNFRSF11A;AKT1;BCL2;FGFR2;MTOR;HMGB1;HSP90AA1;IDH1;MID1;MTHFR;PDGFRB;PIK3CB;RPE65;CXCL12;SIX3;SOX4;TGFB1;TP53BP1;IFT88;EDIL3;TUBA1B;TUBB3;COL11A2;SMARCB1;MAP2;ICAM1;RUNX3;AIMP2;AHSA1;POLDIP2;EPHB2;HDAC6;S100B;CD24;NAMPT;ANGPT1;TM7SF2;VCAM1;TFEB;SIRT1;DNER;CLU;VPS51;BCL2L1;CDC25A;COL4A5;DAXX;IDH2;INSM1;PDGFA;PRKAA2;VCAN;RB1;TFPI;VHL;WIF1;CHEK1;GFM1;SRC;EFNA5;MAP1L…	84	0.0219493
